# Supplementary material for: Multiplexed capture of spatial configuration and temporal dynamics of locus-specific 3D chromatin by biotinylated dCas9
Source: Genome Biol. 2020 Mar 5;21:59. doi: 10.1186/s13059-020-01973-w (PMC7059722; doi:10.1186/s13059-020-01973-w)
Supplement: Supplementary file 2 — Additional file 2:Table S1. Sequences of sgRNAs and primers. [file 13059_2020_1973_MOESM2_ESM.xlsx]

## Sheet: Super-Enhancer CAPTURE
Name		Targeting Region	Oligo Array Sequence
Super-Enhancer1	Enhancer1	chr1:12468523-12468604	GGTAGGCACGCCACCTTGTTGGCACCTATAATCCCAGCTACCGTTTAAGAGCTATGCTGGAAACAGCATAGCAAGTTTAAATATAAACTTAGAACC
		chr1:12468904-12468957	GGTAGGCACGCCACCTTGTTGGGAATAAACGAAAACAGAAATGTTTAAGAGCTATGCTGGAAACAGCATAGCAAGTTTAAATATAAACTTAGAACC
	Enhancer2	chr1:12493530-12493630	GGTAGGCACGCCACCTTGTTGGCACTGGCGGGTTCATCGGGAGTTTAAGAGCTATGCTGGAAACAGCATAGCAAGTTTAAATATAAACTTAGAACC
		chr1:12493930-12494030	GGTAGGCACGCCACCTTGTTGGAAAGGCCTTTTACAAAGAGGGTTTAAGAGCTATGCTGGAAACAGCATAGCAAGTTTAAATATAAACTTAGAACC
		chr1:12494169-12494269	GGTAGGCACGCCACCTTGTTGGGTTAAAACCAATACGGCATCGTTTAAGAGCTATGCTGGAAACAGCATAGCAAGTTTAAATATAAACTTAGAACC
		chr1:12494569-12494669	GGTAGGCACGCCACCTTGTTGGATGAGCTTTCTTCCTTAAGTGTTTAAGAGCTATGCTGGAAACAGCATAGCAAGTTTAAATATAAACTTAGAACC
	Enhancer3	chr1:12501428-12501528	GGTAGGCACGCCACCTTGTTGGGGCGTCCATGCTTTAATGACGTTTAAGAGCTATGCTGGAAACAGCATAGCAAGTTTAAATATAAACTTAGAACC
		chr1:12501828-12501901	GGTAGGCACGCCACCTTGTTGGTTGGTCATCTAAAGTCTATGGTTTAAGAGCTATGCTGGAAACAGCATAGCAAGTTTAAATATAAACTTAGAACC
	Enhancer4	chr1:12508883-12508983	GGTAGGCACGCCACCTTGTTGGGAGAAACTTGCCAGTTCAGCGTTTAAGAGCTATGCTGGAAACAGCATAGCAAGTTTAAATATAAACTTAGAACC
		chr1:12509283-12509383	GGTAGGCACGCCACCTTGTTGGTGGATTATGTATAGCCCTTAGTTTAAGAGCTATGCTGGAAACAGCATAGCAAGTTTAAATATAAACTTAGAACC
	Enhancer5	chr1:12520856-12520956	GGTAGGCACGCCACCTTGTTGGAGAACTATATCACGGGGTGTGTTTAAGAGCTATGCTGGAAACAGCATAGCAAGTTTAAATATAAACTTAGAACC
		chr1:12521256-12521356	GGTAGGCACGCCACCTTGTTGGAAGGGCGTACTAATTCACTCGTTTAAGAGCTATGCTGGAAACAGCATAGCAAGTTTAAATATAAACTTAGAACC
	Enhancer6	chr1:12532739-12532835	GGTAGGCACGCCACCTTGTTGGGAGCCACTAGTTGGGGGTAAGTTTAAGAGCTATGCTGGAAACAGCATAGCAAGTTTAAATATAAACTTAGAACC
		chr1:12533135-12533205	GGTAGGCACGCCACCTTGTTGGAGCTTTTATGGTTCAATGAGGTTTAAGAGCTATGCTGGAAACAGCATAGCAAGTTTAAATATAAACTTAGAACC
	Enhancer7	chr1:12538162-12538262	GGTAGGCACGCCACCTTGTTGGCTGGGATGGGGTTTTACACTGTTTAAGAGCTATGCTGGAAACAGCATAGCAAGTTTAAATATAAACTTAGAACC
		chr1:12538562-12538662	GGTAGGCACGCCACCTTGTTGGGCAGTGTGAGAGGGTTAAACGTTTAAGAGCTATGCTGGAAACAGCATAGCAAGTTTAAATATAAACTTAGAACC
	Enhancer8	chr1:12555754-12555854	GGTAGGCACGCCACCTTGTTGGCTCTCCAAGAGGAATATGGCGTTTAAGAGCTATGCTGGAAACAGCATAGCAAGTTTAAATATAAACTTAGAACC
		chr1:12556146-12556196	GGTAGGCACGCCACCTTGTTGGGTGTGTGATATAAACACAATGTTTAAGAGCTATGCTGGAAACAGCATAGCAAGTTTAAATATAAACTTAGAACC
		chr1:12556200-12556255	GGTAGGCACGCCACCTTGTTGGACTATTAATTGTACTCTCTAGTTTAAGAGCTATGCTGGAAACAGCATAGCAAGTTTAAATATAAACTTAGAACC
		chr1:12556479-12556579	GGTAGGCACGCCACCTTGTTGGAAGTGCTGATTCGATGTGTAGTTTAAGAGCTATGCTGGAAACAGCATAGCAAGTTTAAATATAAACTTAGAACC
		chr1:12556545-12556595	GGTAGGCACGCCACCTTGTTGGAAGTGCTGATTCGATGTGTAGTTTAAGAGCTATGCTGGAAACAGCATAGCAAGTTTAAATATAAACTTAGAACC
		chr1:12556879-12556979	GGTAGGCACGCCACCTTGTTGGGCGAGGGGAAGAATGCCCCCGTTTAAGAGCTATGCTGGAAACAGCATAGCAAGTTTAAATATAAACTTAGAACC
	Enhancer9	chr1:12570460-12570550	GGTAGGCACGCCACCTTGTTGGAGTGGATGCGTGGAAGGTTTGTTTAAGAGCTATGCTGGAAACAGCATAGCAAGTTTAAATATAAACTTAGAACC
		chr1:12570850-12570950	GGTAGGCACGCCACCTTGTTGGACCCCCACAGGTTTGGCTTGGTTTAAGAGCTATGCTGGAAACAGCATAGCAAGTTTAAATATAAACTTAGAACC
	Enhancer10	chr1:12588665-12588765	GGTAGGCACGCCACCTTGTTGGGCGCACTGGGATGGACCGGTGTTTAAGAGCTATGCTGGAAACAGCATAGCAAGTTTAAATATAAACTTAGAACC
		chr1:12589065-12589165	GGTAGGCACGCCACCTTGTTGGCATGATGTTAATAAAAGCGGGTTTAAGAGCTATGCTGGAAACAGCATAGCAAGTTTAAATATAAACTTAGAACC
	Enhancer11	chr1:12601417-12601517	GGTAGGCACGCCACCTTGTTGGTGCCCCCCTGGAGCACTTCAGTTTAAGAGCTATGCTGGAAACAGCATAGCAAGTTTAAATATAAACTTAGAACC
		chr1:12601817-12601917	GGTAGGCACGCCACCTTGTTGGGCCACGGGCCCTCCAAAAACGTTTAAGAGCTATGCTGGAAACAGCATAGCAAGTTTAAATATAAACTTAGAACC
	Enhancer12	chr1:12609084-12609184	GGTAGGCACGCCACCTTGTTGGAGCCATCCTCTCCCGGCGCCGTTTAAGAGCTATGCTGGAAACAGCATAGCAAGTTTAAATATAAACTTAGAACC
		chr1:12609449-12609499	GGTAGGCACGCCACCTTGTTGGCGGTCTGCCTCTGATGGCTCGTTTAAGAGCTATGCTGGAAACAGCATAGCAAGTTTAAATATAAACTTAGAACC
		chr1:12609907-12610007	GGTAGGCACGCCACCTTGTTGGAGCCCCGCCCCCCATATCTCGTTTAAGAGCTATGCTGGAAACAGCATAGCAAGTTTAAATATAAACTTAGAACC
		chr1:12610278-12610328	GGTAGGCACGCCACCTTGTTGGCACTGCAGCCTTGACCTCCCGTTTAAGAGCTATGCTGGAAACAGCATAGCAAGTTTAAATATAAACTTAGAACC
Super-Enhancer2	Enhancer1	chr1:16158477-16158559	GGTAGGCACGCCACCTTGTTGGAAATTTTCGGAGTTCACAGTGTTTAAGAGCTATGCTGGAAACAGCATAGCAAGTTTAAATATAAACTTAGAACC
		chr1:16158859-16158944	GGTAGGCACGCCACCTTGTTGGAGCCACCTCTTCATGCACACGTTTAAGAGCTATGCTGGAAACAGCATAGCAAGTTTAAATATAAACTTAGAACC
		chr1:16160756-16160856	GGTAGGCACGCCACCTTGTTGGGCAGCAGCAGGGCTTACATGGTTTAAGAGCTATGCTGGAAACAGCATAGCAAGTTTAAATATAAACTTAGAACC
		chr1:16161156-16161256	GGTAGGCACGCCACCTTGTTGGGGCTCTATGATACATGGAGTGTTTAAGAGCTATGCTGGAAACAGCATAGCAAGTTTAAATATAAACTTAGAACC
	Enhancer2	chr1:16161211-16161311	GGTAGGCACGCCACCTTGTTGGTACGTGTTAGCAGAGTTGTCGTTTAAGAGCTATGCTGGAAACAGCATAGCAAGTTTAAATATAAACTTAGAACC
		chr1:16161611-16161711	GGTAGGCACGCCACCTTGTTGGCGCCTGTAATCCCAGTACTTGTTTAAGAGCTATGCTGGAAACAGCATAGCAAGTTTAAATATAAACTTAGAACC
	Enhancer3	chr1:16162218-16162318	GGTAGGCACGCCACCTTGTTGGAGTATGCTTCTGAGTGTTAGGTTTAAGAGCTATGCTGGAAACAGCATAGCAAGTTTAAATATAAACTTAGAACC
		chr1:16162618-16162718	GGTAGGCACGCCACCTTGTTGGGTTTGGAGTCCGGTAATCCTGTTTAAGAGCTATGCTGGAAACAGCATAGCAAGTTTAAATATAAACTTAGAACC
	Enhancer4	chr1:16970826-16970926	GGTAGGCACGCCACCTTGTTGGAGCTCTGAGTTATCACAGTCGTTTAAGAGCTATGCTGGAAACAGCATAGCAAGTTTAAATATAAACTTAGAACC
		chr1:16971226-16971326	GGTAGGCACGCCACCTTGTTGGGAAGGAGAGCATTACATTGGGTTTAAGAGCTATGCTGGAAACAGCATAGCAAGTTTAAATATAAACTTAGAACC
	Enhancer5	chr1:16985050-16985150	GGTAGGCACGCCACCTTGTTGGAAAAAATTTTGTGTTGACATGTTTAAGAGCTATGCTGGAAACAGCATAGCAAGTTTAAATATAAACTTAGAACC
		chr1:16985450-16985550	GGTAGGCACGCCACCTTGTTGGGCATGCAGCACTGGTTCAGGGTTTAAGAGCTATGCTGGAAACAGCATAGCAAGTTTAAATATAAACTTAGAACC
	Enhancer6	chr1:16985617-16985717	GGTAGGCACGCCACCTTGTTGGCAATTCGGGTGCCACATTGTGTTTAAGAGCTATGCTGGAAACAGCATAGCAAGTTTAAATATAAACTTAGAACC
		chr1:16986017-16986084	GGTAGGCACGCCACCTTGTTGGACAACAATTTCTTTAAGTTTGTTTAAGAGCTATGCTGGAAACAGCATAGCAAGTTTAAATATAAACTTAGAACC
	Enhancer7	chr1:16992671-16992752	GGTAGGCACGCCACCTTGTTGGCAACACTCATAGAATCCTCTGTTTAAGAGCTATGCTGGAAACAGCATAGCAAGTTTAAATATAAACTTAGAACC
		chr1:16993052-16993152	GGTAGGCACGCCACCTTGTTGGATTCGAGTTAAGGCTATGTCGTTTAAGAGCTATGCTGGAAACAGCATAGCAAGTTTAAATATAAACTTAGAACC
Super-Enhancer3	Enhancer1	chr1:16993467-16993567	GGTAGGCACGCCACCTTGTTGGGAACCCGGGACGTCAACACGGTTTAAGAGCTATGCTGGAAACAGCATAGCAAGTTTAAATATAAACTTAGAACC
		chr1:16993867-16993967	GGTAGGCACGCCACCTTGTTGGAGAGACTGAGAGCACTACGCGTTTAAGAGCTATGCTGGAAACAGCATAGCAAGTTTAAATATAAACTTAGAACC
	Enhancer2	chr1:17001447-17001517	GGTAGGCACGCCACCTTGTTGGTATCATCAGGCACCGTGTCGGTTTAAGAGCTATGCTGGAAACAGCATAGCAAGTTTAAATATAAACTTAGAACC
		chr1:17001817-17001917	GGTAGGCACGCCACCTTGTTGGCCGCCCGGGTACTTTTCTCGGTTTAAGAGCTATGCTGGAAACAGCATAGCAAGTTTAAATATAAACTTAGAACC
	Enhancer3	chr1:17004498-17004586	GGTAGGCACGCCACCTTGTTGGGTCAACGTTCTTACTTGTCAGTTTAAGAGCTATGCTGGAAACAGCATAGCAAGTTTAAATATAAACTTAGAACC
		chr1:17004886-17004986	GGTAGGCACGCCACCTTGTTGGGGAGAAAAAGACATTCCTATGTTTAAGAGCTATGCTGGAAACAGCATAGCAAGTTTAAATATAAACTTAGAACC
	Enhancer4	chr1:17007356-17007406	GGTAGGCACGCCACCTTGTTGGGCAGGTGAGTGCTAGTACTAGTTTAAGAGCTATGCTGGAAACAGCATAGCAAGTTTAAATATAAACTTAGAACC
		chr1:17007646-17007696	GGTAGGCACGCCACCTTGTTGGGATTTCGCTACCTAGAGTTCGTTTAAGAGCTATGCTGGAAACAGCATAGCAAGTTTAAATATAAACTTAGAACC
	Enhancer5	chr1:22213248-22213348	GGTAGGCACGCCACCTTGTTGGGGAAGGAGGCTTGCGGTGTTGTTTAAGAGCTATGCTGGAAACAGCATAGCAAGTTTAAATATAAACTTAGAACC
		chr1:22213648-22213748	GGTAGGCACGCCACCTTGTTGGCTGCCCGCGCCGTGCGGCGTGTTTAAGAGCTATGCTGGAAACAGCATAGCAAGTTTAAATATAAACTTAGAACC
		chr1:22223331-22223431	GGTAGGCACGCCACCTTGTTGGTCTCGCTCACTCGCCGCCTCGTTTAAGAGCTATGCTGGAAACAGCATAGCAAGTTTAAATATAAACTTAGAACC
		chr1:22223731-22223831	GGTAGGCACGCCACCTTGTTGGTCTCGTCCGCGGCTTGGTAGGTTTAAGAGCTATGCTGGAAACAGCATAGCAAGTTTAAATATAAACTTAGAACC
		chr1:22231309-22231409	GGTAGGCACGCCACCTTGTTGGTCTCGTCCGCGGCTTGGTAGGTTTAAGAGCTATGCTGGAAACAGCATAGCAAGTTTAAATATAAACTTAGAACC
		chr1:22231709-22231809	GGTAGGCACGCCACCTTGTTGGGGGGTAGGTCGTGCCAACGGGTTTAAGAGCTATGCTGGAAACAGCATAGCAAGTTTAAATATAAACTTAGAACC
	Enhancer6	chr1:22233167-22233267	GGTAGGCACGCCACCTTGTTGGTTGGAGGGTGTGCTGCGAACGTTTAAGAGCTATGCTGGAAACAGCATAGCAAGTTTAAATATAAACTTAGAACC
		chr1:22233567-22233667	GGTAGGCACGCCACCTTGTTGGTCTCGCTCCCTCGCCGCCCGGTTTAAGAGCTATGCTGGAAACAGCATAGCAAGTTTAAATATAAACTTAGAACC
	Enhancer7	chr1:22241831-22241931	GGTAGGCACGCCACCTTGTTGGTTGGAGGGTGTGCTGCGAACGTTTAAGAGCTATGCTGGAAACAGCATAGCAAGTTTAAATATAAACTTAGAACC
		chr1:22242231-22242318	GGTAGGCACGCCACCTTGTTGGGGACACGGCCGGCGCCGACGGTTTAAGAGCTATGCTGGAAACAGCATAGCAAGTTTAAATATAAACTTAGAACC
	Enhancer8	chr1:22245965-22246065	GGTAGGCACGCCACCTTGTTGGTTGGAGGGTGTGCTGCGAACGTTTAAGAGCTATGCTGGAAACAGCATAGCAAGTTTAAATATAAACTTAGAACC
		chr1:22246319-22246369	GGTAGGCACGCCACCTTGTTGGGGACACGGCCGGCGCCGACGGTTTAAGAGCTATGCTGGAAACAGCATAGCAAGTTTAAATATAAACTTAGAACC
	Enhancer9	chr1:22269396-22269494	GGTAGGCACGCCACCTTGTTGGTTGGAGGGTGTGCTGCGAACGTTTAAGAGCTATGCTGGAAACAGCATAGCAAGTTTAAATATAAACTTAGAACC
		chr1:22269794-22269894	GGTAGGCACGCCACCTTGTTGGTCTCGCTCCCTCGCCGCCCGGTTTAAGAGCTATGCTGGAAACAGCATAGCAAGTTTAAATATAAACTTAGAACC
Super-Enhancer4	Enhancer1	chr1:26947119-26947219	GGTAGGCACGCCACCTTGTTGGAAAATCTGTTTATTTGAACAGTTTAAGAGCTATGCTGGAAACAGCATAGCAAGTTTAAATATAAACTTAGAACC
		chr1:26947519-26947619	GGTAGGCACGCCACCTTGTTGGAGACGGGTTTCTCCATGTTGGTTTAAGAGCTATGCTGGAAACAGCATAGCAAGTTTAAATATAAACTTAGAACC
	Enhancer2	chr1:26963071-26963171	GGTAGGCACGCCACCTTGTTGGTATGGCTCCGATATAAATAAGTTTAAGAGCTATGCTGGAAACAGCATAGCAAGTTTAAATATAAACTTAGAACC
		chr1:26963471-26963571	GGTAGGCACGCCACCTTGTTGGTCACTTTCGAAGGGCTTGCAGTTTAAGAGCTATGCTGGAAACAGCATAGCAAGTTTAAATATAAACTTAGAACC
		chr1:27003880-27003980	GGTAGGCACGCCACCTTGTTGGTTCAAGGTTCACACGCCGCGGTTTAAGAGCTATGCTGGAAACAGCATAGCAAGTTTAAATATAAACTTAGAACC
		chr1:27004280-27004380	GGTAGGCACGCCACCTTGTTGGGCACAAAGGCGCCGCGTTGTGTTTAAGAGCTATGCTGGAAACAGCATAGCAAGTTTAAATATAAACTTAGAACC
	Enhancer3	chr1:27013272-27013372	GGTAGGCACGCCACCTTGTTGGAGATGGAGCCAAAGGGACGCGTTTAAGAGCTATGCTGGAAACAGCATAGCAAGTTTAAATATAAACTTAGAACC
		chr1:27013649-27013699	GGTAGGCACGCCACCTTGTTGGGTTTCCGCGAGTGGGCCTTAGTTTAAGAGCTATGCTGGAAACAGCATAGCAAGTTTAAATATAAACTTAGAACC
Super-Enhancer5	Enhancer1	chr1:27024530-27024630	GGTAGGCACGCCACCTTGTTGGCCAACCTCGCCGGGGTATCCGTTTAAGAGCTATGCTGGAAACAGCATAGCAAGTTTAAATATAAACTTAGAACC
		chr1:27024930-27025030	GGTAGGCACGCCACCTTGTTGGAACCCGGTGGGAAGCCACGGGTTTAAGAGCTATGCTGGAAACAGCATAGCAAGTTTAAATATAAACTTAGAACC
	Enhancer2	chr1:27834700-27834800	GGTAGGCACGCCACCTTGTTGGGAACAGATATAAGCCGGCTGGTTTAAGAGCTATGCTGGAAACAGCATAGCAAGTTTAAATATAAACTTAGAACC
		chr1:27835100-27835200	GGTAGGCACGCCACCTTGTTGGGCTTTCTTGTTTACTGTCCTGTTTAAGAGCTATGCTGGAAACAGCATAGCAAGTTTAAATATAAACTTAGAACC
		chr1:27851906-27852006	GGTAGGCACGCCACCTTGTTGGCAGTCCCCTACTACTGTTGTGTTTAAGAGCTATGCTGGAAACAGCATAGCAAGTTTAAATATAAACTTAGAACC
		chr1:27852306-27852406	GGTAGGCACGCCACCTTGTTGGTCTCCGGAACTCACTCCTCGGTTTAAGAGCTATGCTGGAAACAGCATAGCAAGTTTAAATATAAACTTAGAACC
	Enhancer3	chr1:27855587-27855637	GGTAGGCACGCCACCTTGTTGGGGCCTCCATGCATATGCGCTGTTTAAGAGCTATGCTGGAAACAGCATAGCAAGTTTAAATATAAACTTAGAACC
		chr1:27855898-27855998	GGTAGGCACGCCACCTTGTTGGCAGCTCTTCCATTTCTACCCGTTTAAGAGCTATGCTGGAAACAGCATAGCAAGTTTAAATATAAACTTAGAACC
		chr1:27869093-27869193	GGTAGGCACGCCACCTTGTTGGGAAAGGGCTCGGGAGTGCGCGTTTAAGAGCTATGCTGGAAACAGCATAGCAAGTTTAAATATAAACTTAGAACC
		chr1:27869454-27869504	GGTAGGCACGCCACCTTGTTGGTTATTTGAAGAAGGATGCCCGTTTAAGAGCTATGCTGGAAACAGCATAGCAAGTTTAAATATAAACTTAGAACC
	Enhancer4	chr1:27883122-27883222	GGTAGGCACGCCACCTTGTTGGGGTATGATAAACGAGACCTAGTTTAAGAGCTATGCTGGAAACAGCATAGCAAGTTTAAATATAAACTTAGAACC
		chr1:27883522-27883622	GGTAGGCACGCCACCTTGTTGGGAACATGGGTTGCATGTAACGTTTAAGAGCTATGCTGGAAACAGCATAGCAAGTTTAAATATAAACTTAGAACC
	Enhancer5	chr1:27883702-27883802	GGTAGGCACGCCACCTTGTTGGTGGCAAGCATGAAGTGTCTCGTTTAAGAGCTATGCTGGAAACAGCATAGCAAGTTTAAATATAAACTTAGAACC
		chr1:27884101-27884151	GGTAGGCACGCCACCTTGTTGGCAAACCAAATGTGTTTTTATGTTTAAGAGCTATGCTGGAAACAGCATAGCAAGTTTAAATATAAACTTAGAACC
	Enhancer6	chr1:27888529-27888629	GGTAGGCACGCCACCTTGTTGGCCAGGAAATGAAATAGAAACGTTTAAGAGCTATGCTGGAAACAGCATAGCAAGTTTAAATATAAACTTAGAACC
		chr1:27888929-27889029	GGTAGGCACGCCACCTTGTTGGCTTCTCGTATTTTTTGCCGTGTTTAAGAGCTATGCTGGAAACAGCATAGCAAGTTTAAATATAAACTTAGAACC
Super-Enhancer6	Enhancer1	chr1:27894879-27894979	GGTAGGCACGCCACCTTGTTGGGGACAATAAGGACACCTTGCGTTTAAGAGCTATGCTGGAAACAGCATAGCAAGTTTAAATATAAACTTAGAACC
		chr1:27895279-27895333	GGTAGGCACGCCACCTTGTTGGCCTTCTGAGTTGAAACCAACGTTTAAGAGCTATGCTGGAAACAGCATAGCAAGTTTAAATATAAACTTAGAACC
		chr1:27899350-27899400	GGTAGGCACGCCACCTTGTTGGGCACCATTTACTTGAATACAGTTTAAGAGCTATGCTGGAAACAGCATAGCAAGTTTAAATATAAACTTAGAACC
		chr1:27899699-27899799	GGTAGGCACGCCACCTTGTTGGTCCATGCTGAGGTTATACTGGTTTAAGAGCTATGCTGGAAACAGCATAGCAAGTTTAAATATAAACTTAGAACC
	Enhancer2	chr1:31241771-31241860	GGTAGGCACGCCACCTTGTTGGTTTGAGAGGTAGATAAGACTGTTTAAGAGCTATGCTGGAAACAGCATAGCAAGTTTAAATATAAACTTAGAACC
		chr1:31242160-31242260	GGTAGGCACGCCACCTTGTTGGGAATGAGCCAGCTACTCGGGGTTTAAGAGCTATGCTGGAAACAGCATAGCAAGTTTAAATATAAACTTAGAACC
	Enhancer3	chr1:31251177-31251277	GGTAGGCACGCCACCTTGTTGGGGTCATAGGACAATAGTGGAGTTTAAGAGCTATGCTGGAAACAGCATAGCAAGTTTAAATATAAACTTAGAACC
		chr1:31251577-31251677	GGTAGGCACGCCACCTTGTTGGCCCGTTCCCAGTGAGCCGTTGTTTAAGAGCTATGCTGGAAACAGCATAGCAAGTTTAAATATAAACTTAGAACC
	Enhancer4	chr1:31252331-31252413	GGTAGGCACGCCACCTTGTTGGGTCTAACACTGCACGCTCTTGTTTAAGAGCTATGCTGGAAACAGCATAGCAAGTTTAAATATAAACTTAGAACC
		chr1:31252713-31252813	GGTAGGCACGCCACCTTGTTGGTTAGGAGATGATGCGGGAGCGTTTAAGAGCTATGCTGGAAACAGCATAGCAAGTTTAAATATAAACTTAGAACC
	Enhancer5	chr1:31274490-31274590	GGTAGGCACGCCACCTTGTTGGGCTGTAGCATTTTCAATAGTGTTTAAGAGCTATGCTGGAAACAGCATAGCAAGTTTAAATATAAACTTAGAACC
		chr1:31274890-31274952	GGTAGGCACGCCACCTTGTTGGAATACTCTAAGATAACAAATGTTTAAGAGCTATGCTGGAAACAGCATAGCAAGTTTAAATATAAACTTAGAACC
	Enhancer6	chr1:31282355-31282455	GGTAGGCACGCCACCTTGTTGGAATGGGAGTGCTAGGTCAAAGTTTAAGAGCTATGCTGGAAACAGCATAGCAAGTTTAAATATAAACTTAGAACC
	Enhancer7	chr1:31282755-31282855	GGTAGGCACGCCACCTTGTTGGTGCAAGTGAGGCACACACGTGTTTAAGAGCTATGCTGGAAACAGCATAGCAAGTTTAAATATAAACTTAGAACC
		chr1:31296951-31297051	GGTAGGCACGCCACCTTGTTGGGTGCCACTACACTCCAGCCTGTTTAAGAGCTATGCTGGAAACAGCATAGCAAGTTTAAATATAAACTTAGAACC
Super-Enhancer7	Enhancer1	chr1:31297351-31297451	GGTAGGCACGCCACCTTGTTGGGACCCATCACCAAGGGACCTGTTTAAGAGCTATGCTGGAAACAGCATAGCAAGTTTAAATATAAACTTAGAACC
		chr1:32394252-32394346	GGTAGGCACGCCACCTTGTTGGCAACTGCCGTGAGTATCCGAGTTTAAGAGCTATGCTGGAAACAGCATAGCAAGTTTAAATATAAACTTAGAACC
	Enhancer2	chr1:32394646-32394746	GGTAGGCACGCCACCTTGTTGGACACTGACAGGCTCATCCCTGTTTAAGAGCTATGCTGGAAACAGCATAGCAAGTTTAAATATAAACTTAGAACC
		chr1:32410031-32410131	GGTAGGCACGCCACCTTGTTGGATACTTGTGCTTGTGGAATCGTTTAAGAGCTATGCTGGAAACAGCATAGCAAGTTTAAATATAAACTTAGAACC
	Enhancer3	chr1:32410383-32410433	GGTAGGCACGCCACCTTGTTGGAAGGGCACACCAACCTGGTTGTTTAAGAGCTATGCTGGAAACAGCATAGCAAGTTTAAATATAAACTTAGAACC
		chr1:32420189-32420289	GGTAGGCACGCCACCTTGTTGGTAGCAAAAGAGGTTGGAGCGGTTTAAGAGCTATGCTGGAAACAGCATAGCAAGTTTAAATATAAACTTAGAACC
	Enhancer4	chr1:32420589-32420689	GGTAGGCACGCCACCTTGTTGGGGGGGTCACGTGCAACTATTGTTTAAGAGCTATGCTGGAAACAGCATAGCAAGTTTAAATATAAACTTAGAACC
		chr1:32421564-32421664	GGTAGGCACGCCACCTTGTTGGCAGGGGGTGACTCCTGTCGGGTTTAAGAGCTATGCTGGAAACAGCATAGCAAGTTTAAATATAAACTTAGAACC
	Enhancer5	chr1:32421964-32422064	GGTAGGCACGCCACCTTGTTGGGGAGCACGTGGGAAAATAACGTTTAAGAGCTATGCTGGAAACAGCATAGCAAGTTTAAATATAAACTTAGAACC
		chr1:32423397-32423497	GGTAGGCACGCCACCTTGTTGGACTGAATTTTTTGCCGGGCAGTTTAAGAGCTATGCTGGAAACAGCATAGCAAGTTTAAATATAAACTTAGAACC
	Enhancer6	chr1:32423797-32423897	GGTAGGCACGCCACCTTGTTGGAGGGTGTCAAAGCCCCTGACGTTTAAGAGCTATGCTGGAAACAGCATAGCAAGTTTAAATATAAACTTAGAACC
		chr1:32429685-32429735	GGTAGGCACGCCACCTTGTTGGGCATAGCTCACTTTTACGGAGTTTAAGAGCTATGCTGGAAACAGCATAGCAAGTTTAAATATAAACTTAGAACC
	Enhancer7	chr1:32430033-32430133	GGTAGGCACGCCACCTTGTTGGATGGCGAATGGCATGAACCCGTTTAAGAGCTATGCTGGAAACAGCATAGCAAGTTTAAATATAAACTTAGAACC
		chr1:43388530-43388630	GGTAGGCACGCCACCTTGTTGGCTATGTGCTGCTTCCAATATGTTTAAGAGCTATGCTGGAAACAGCATAGCAAGTTTAAATATAAACTTAGAACC
Super-Enhancer8	Enhancer1	chr1:43388909-43388959	GGTAGGCACGCCACCTTGTTGGTGGCGCGCACGTTCCTCGCTGTTTAAGAGCTATGCTGGAAACAGCATAGCAAGTTTAAATATAAACTTAGAACC
		chr1:43389960-43390060	GGTAGGCACGCCACCTTGTTGGACGTGGAGCCGCGCGACCCCGTTTAAGAGCTATGCTGGAAACAGCATAGCAAGTTTAAATATAAACTTAGAACC
	Enhancer2	chr1:43390360-43390460	GGTAGGCACGCCACCTTGTTGGAAATATAGTTTACATTTTGGGTTTAAGAGCTATGCTGGAAACAGCATAGCAAGTTTAAATATAAACTTAGAACC
		chr1:43390486-43390586	GGTAGGCACGCCACCTTGTTGGCTGTTTATACCATTCTAATAGTTTAAGAGCTATGCTGGAAACAGCATAGCAAGTTTAAATATAAACTTAGAACC
	Enhancer3	chr1:43390886-43390986	GGTAGGCACGCCACCTTGTTGGGCTGTCAGAGGCCTAACCAGGTTTAAGAGCTATGCTGGAAACAGCATAGCAAGTTTAAATATAAACTTAGAACC
		chr1:43396642-43396742	GGTAGGCACGCCACCTTGTTGGTATTCCCCAAAGGGGAGTTGGTTTAAGAGCTATGCTGGAAACAGCATAGCAAGTTTAAATATAAACTTAGAACC
Super-Enhancer9	Enhancer1	chr1:43397042-43397142	GGTAGGCACGCCACCTTGTTGGTTGTCAGGGGCTACCCAAGTGTTTAAGAGCTATGCTGGAAACAGCATAGCAAGTTTAAATATAAACTTAGAACC
		chr1:43397524-43397624	GGTAGGCACGCCACCTTGTTGGCAAATGTTGAACAGGGCGACGTTTAAGAGCTATGCTGGAAACAGCATAGCAAGTTTAAATATAAACTTAGAACC
		chr1:43397924-43398024	GGTAGGCACGCCACCTTGTTGGACAGCTACCAAAAAGCCTAAGTTTAAGAGCTATGCTGGAAACAGCATAGCAAGTTTAAATATAAACTTAGAACC
		chr1:43402030-43402130	GGTAGGCACGCCACCTTGTTGGAGCAACTAGTGCTGTATTCCGTTTAAGAGCTATGCTGGAAACAGCATAGCAAGTTTAAATATAAACTTAGAACC
		chr1:43402430-43402530	GGTAGGCACGCCACCTTGTTGGTGAAAGTTCCCGACTTAATAGTTTAAGAGCTATGCTGGAAACAGCATAGCAAGTTTAAATATAAACTTAGAACC
		chr1:43407336-43407436	GGTAGGCACGCCACCTTGTTGGAGCAGTGCCCCCCTTATCTGGTTTAAGAGCTATGCTGGAAACAGCATAGCAAGTTTAAATATAAACTTAGAACC
	Enhancer2	chr1:43407736-43407836	GGTAGGCACGCCACCTTGTTGGGGCTGAACCCTTCACTTCCAGTTTAAGAGCTATGCTGGAAACAGCATAGCAAGTTTAAATATAAACTTAGAACC
		chr1:43415110-43415210	GGTAGGCACGCCACCTTGTTGGCTGAGGTGGCATTAGTTTCAGTTTAAGAGCTATGCTGGAAACAGCATAGCAAGTTTAAATATAAACTTAGAACC
		chr1:43415510-43415610	GGTAGGCACGCCACCTTGTTGGGCACCATGTGATACGGTTCTGTTTAAGAGCTATGCTGGAAACAGCATAGCAAGTTTAAATATAAACTTAGAACC
		chr1:43418195-43418295	GGTAGGCACGCCACCTTGTTGGCCTATCTCCAGCAGGGTTTTGTTTAAGAGCTATGCTGGAAACAGCATAGCAAGTTTAAATATAAACTTAGAACC
		chr1:43418595-43418695	GGTAGGCACGCCACCTTGTTGGTTCTAGCAACCTGGCTATTAGTTTAAGAGCTATGCTGGAAACAGCATAGCAAGTTTAAATATAAACTTAGAACC
		chr1:43428747-43428847	GGTAGGCACGCCACCTTGTTGGGCTTCTATCGCTACTAACTAGTTTAAGAGCTATGCTGGAAACAGCATAGCAAGTTTAAATATAAACTTAGAACC
	Enhancer3	chr1:43429041-43429141	GGTAGGCACGCCACCTTGTTGGTCTTAGGGAGAGTTTAAGACGTTTAAGAGCTATGCTGGAAACAGCATAGCAAGTTTAAATATAAACTTAGAACC
		chr1:43429223-43429323	GGTAGGCACGCCACCTTGTTGGAACCAGAAGATTATTTTCTAGTTTAAGAGCTATGCTGGAAACAGCATAGCAAGTTTAAATATAAACTTAGAACC
	Enhancer4	chr1:43429623-43429723	GGTAGGCACGCCACCTTGTTGGGGAACTGATAAGAGTGTTTGGTTTAAGAGCTATGCTGGAAACAGCATAGCAAGTTTAAATATAAACTTAGAACC
		chr1:43432818-43432908	GGTAGGCACGCCACCTTGTTGGGTGACTCAAAGTGCTTTATAGTTTAAGAGCTATGCTGGAAACAGCATAGCAAGTTTAAATATAAACTTAGAACC
	Enhancer5	chr1:43433208-43433308	GGTAGGCACGCCACCTTGTTGGATATTCTAACTTTTGGCCGCGTTTAAGAGCTATGCTGGAAACAGCATAGCAAGTTTAAATATAAACTTAGAACC
		chr1:47677486-47677586	GGTAGGCACGCCACCTTGTTGGTTTGTAGAACGTACCTTACGGTTTAAGAGCTATGCTGGAAACAGCATAGCAAGTTTAAATATAAACTTAGAACC
	Enhancer6	chr1:47677886-47677986	GGTAGGCACGCCACCTTGTTGGAGCAGCAGCATTTTTTAGAGGTTTAAGAGCTATGCTGGAAACAGCATAGCAAGTTTAAATATAAACTTAGAACC
Super-Enhancer10	Enhancer1	chr1:47697742-47697842	GGTAGGCACGCCACCTTGTTGGGAGATAAATGGAATTAGGCCGTTTAAGAGCTATGCTGGAAACAGCATAGCAAGTTTAAATATAAACTTAGAACC
		chr1:47698142-47698214	GGTAGGCACGCCACCTTGTTGGTAAACACCGTTCATATGCCTGTTTAAGAGCTATGCTGGAAACAGCATAGCAAGTTTAAATATAAACTTAGAACC
	Enhancer2	chr1:68152351-68152401	GGTAGGCACGCCACCTTGTTGGTACAAAACGTAAGCCCGGCCGTTTAAGAGCTATGCTGGAAACAGCATAGCAAGTTTAAATATAAACTTAGAACC
		chr1:68152670-68152770	GGTAGGCACGCCACCTTGTTGGACGCTAACGGGCGGACAACAGTTTAAGAGCTATGCTGGAAACAGCATAGCAAGTTTAAATATAAACTTAGAACC
Super-Enhancer11	Enhancer1	chr1:68154292-68154372	GGTAGGCACGCCACCTTGTTGGGCAACATGTCGCTCCGCTGCGTTTAAGAGCTATGCTGGAAACAGCATAGCAAGTTTAAATATAAACTTAGAACC
		chr1:68154672-68154772	GGTAGGCACGCCACCTTGTTGGCATTTCAGAGCCCGTGGAGCGTTTAAGAGCTATGCTGGAAACAGCATAGCAAGTTTAAATATAAACTTAGAACC
	Enhancer2	chr1:68166382-68166482	GGTAGGCACGCCACCTTGTTGGCCTCAGGCTCCCGAGTAGCTGTTTAAGAGCTATGCTGGAAACAGCATAGCAAGTTTAAATATAAACTTAGAACC
		chr1:68166782-68166882	GGTAGGCACGCCACCTTGTTGGCTCTGTACATGTGATTGTGCGTTTAAGAGCTATGCTGGAAACAGCATAGCAAGTTTAAATATAAACTTAGAACC
		chr1:68177392-68177492	GGTAGGCACGCCACCTTGTTGGTCTTAACATCGAGTGTCCACGTTTAAGAGCTATGCTGGAAACAGCATAGCAAGTTTAAATATAAACTTAGAACC
		chr1:68177792-68177892	GGTAGGCACGCCACCTTGTTGGCTTGAGGGGAGGGTACGCGCGTTTAAGAGCTATGCTGGAAACAGCATAGCAAGTTTAAATATAAACTTAGAACC
		chr1:68189485-68189585	GGTAGGCACGCCACCTTGTTGGAGCCTCATACTTGTGTCCGCGTTTAAGAGCTATGCTGGAAACAGCATAGCAAGTTTAAATATAAACTTAGAACC
		chr1:68189885-68189985	GGTAGGCACGCCACCTTGTTGGATGACGCATCATGTCTTCCCGTTTAAGAGCTATGCTGGAAACAGCATAGCAAGTTTAAATATAAACTTAGAACC
	Enhancer3	chr1:68199536-68199586	GGTAGGCACGCCACCTTGTTGGTAATCAGCAGTAACAGTTGCGTTTAAGAGCTATGCTGGAAACAGCATAGCAAGTTTAAATATAAACTTAGAACC
		chr1:68199883-68199983	GGTAGGCACGCCACCTTGTTGGCAAATGTTTATGTCAGAATGGTTTAAGAGCTATGCTGGAAACAGCATAGCAAGTTTAAATATAAACTTAGAACC
	Enhancer4	chr1:68225661-68225761	GGTAGGCACGCCACCTTGTTGGATAAATAACACTTACTGAGCGTTTAAGAGCTATGCTGGAAACAGCATAGCAAGTTTAAATATAAACTTAGAACC
		chr1:68226061-68226161	GGTAGGCACGCCACCTTGTTGGGAAGCTAAAGGCAGACTCGGGTTTAAGAGCTATGCTGGAAACAGCATAGCAAGTTTAAATATAAACTTAGAACC
Super-Enhancer12	Enhancer1	chr1:144982496-144982596	GGTAGGCACGCCACCTTGTTGGACTTGATGTCTCCGTGCGCTGTTTAAGAGCTATGCTGGAAACAGCATAGCAAGTTTAAATATAAACTTAGAACC
		chr1:144982832-144982932	GGTAGGCACGCCACCTTGTTGGGAGCCCGCCCGCCACTTCGAGTTTAAGAGCTATGCTGGAAACAGCATAGCAAGTTTAAATATAAACTTAGAACC
	Enhancer2	chr1:144982896-144982996	GGTAGGCACGCCACCTTGTTGGATAAACTGTCATGCACTGGTGTTTAAGAGCTATGCTGGAAACAGCATAGCAAGTTTAAATATAAACTTAGAACC
		chr1:144983210-144983260	GGTAGGCACGCCACCTTGTTGGTGTAGTTCCAGCTACTCGGAGTTTAAGAGCTATGCTGGAAACAGCATAGCAAGTTTAAATATAAACTTAGAACC
	Enhancer3	chr1:144991847-144991903	GGTAGGCACGCCACCTTGTTGGTATTCTTTGAGGAGTAACATGTTTAAGAGCTATGCTGGAAACAGCATAGCAAGTTTAAATATAAACTTAGAACC
		chr1:144992200-144992250	GGTAGGCACGCCACCTTGTTGGCTAGAGTAGTCAGTAACGGGGTTTAAGAGCTATGCTGGAAACAGCATAGCAAGTTTAAATATAAACTTAGAACC
	Enhancer4	chr1:145004159-145004259	GGTAGGCACGCCACCTTGTTGGGCAGACATAGTCCTTATAACGTTTAAGAGCTATGCTGGAAACAGCATAGCAAGTTTAAATATAAACTTAGAACC
		chr1:145004559-145004659	GGTAGGCACGCCACCTTGTTGGGTTTGGTATAACCTTAATCCGTTTAAGAGCTATGCTGGAAACAGCATAGCAAGTTTAAATATAAACTTAGAACC
	Enhancer5	chr1:145009412-145009512	GGTAGGCACGCCACCTTGTTGGTGCCCTAGGTGAACCGCAGCGTTTAAGAGCTATGCTGGAAACAGCATAGCAAGTTTAAATATAAACTTAGAACC
		chr1:145009812-145009912	GGTAGGCACGCCACCTTGTTGGGGGCACAATGTAACAAGGGCGTTTAAGAGCTATGCTGGAAACAGCATAGCAAGTTTAAATATAAACTTAGAACC
Super-Enhancer13	Enhancer1	chr1:145014472-145014572	GGTAGGCACGCCACCTTGTTGGGGTATGGGAGGTTCACTAATGTTTAAGAGCTATGCTGGAAACAGCATAGCAAGTTTAAATATAAACTTAGAACC
		chr1:145014872-145014972	GGTAGGCACGCCACCTTGTTGGAGAAGTGCTCCTTTTGGCAGGTTTAAGAGCTATGCTGGAAACAGCATAGCAAGTTTAAATATAAACTTAGAACC
	Enhancer2	chr1:145028594-145028694	GGTAGGCACGCCACCTTGTTGGGTGTGCAATGCTCACAGACGGTTTAAGAGCTATGCTGGAAACAGCATAGCAAGTTTAAATATAAACTTAGAACC
		chr1:145028977-145029027	GGTAGGCACGCCACCTTGTTGGAGATATGGCCCCCATCAGACGTTTAAGAGCTATGCTGGAAACAGCATAGCAAGTTTAAATATAAACTTAGAACC
	Enhancer3	chr1:145029899-145029999	GGTAGGCACGCCACCTTGTTGGGTGCCTCTCTTCTCCGTCTTGTTTAAGAGCTATGCTGGAAACAGCATAGCAAGTTTAAATATAAACTTAGAACC
		chr1:145030299-145030399	GGTAGGCACGCCACCTTGTTGGTGCGCATCTGTGTGACGCACGTTTAAGAGCTATGCTGGAAACAGCATAGCAAGTTTAAATATAAACTTAGAACC
	Enhancer4	chr1:161359577-161359677	GGTAGGCACGCCACCTTGTTGGCCCTTACCAGCTAGGTGACCGTTTAAGAGCTATGCTGGAAACAGCATAGCAAGTTTAAATATAAACTTAGAACC
		chr1:161359977-161360077	GGTAGGCACGCCACCTTGTTGGTGAGCAAGAGGCCTTACGTCGTTTAAGAGCTATGCTGGAAACAGCATAGCAAGTTTAAATATAAACTTAGAACC
	Enhancer5	chr1:161369223-161369323	GGTAGGCACGCCACCTTGTTGGGCCATCTCATTCAATTAAGCGTTTAAGAGCTATGCTGGAAACAGCATAGCAAGTTTAAATATAAACTTAGAACC
		chr1:161369617-161369667	GGTAGGCACGCCACCTTGTTGGGGTGGGCGAGGGTTGCACAAGTTTAAGAGCTATGCTGGAAACAGCATAGCAAGTTTAAATATAAACTTAGAACC
		chr1:161391634-161391734	GGTAGGCACGCCACCTTGTTGGTAGTCCCTGGGTGACCTCGGGTTTAAGAGCTATGCTGGAAACAGCATAGCAAGTTTAAATATAAACTTAGAACC
		chr1:161392034-161392134	GGTAGGCACGCCACCTTGTTGGTAAGTGTGTGCTCAGGGTTCGTTTAAGAGCTATGCTGGAAACAGCATAGCAAGTTTAAATATAAACTTAGAACC
	Enhancer6	chr1:161397572-161397672	GGTAGGCACGCCACCTTGTTGGCAGGGACCAGGGGTTTCTGCGTTTAAGAGCTATGCTGGAAACAGCATAGCAAGTTTAAATATAAACTTAGAACC
		chr1:161397972-161398072	GGTAGGCACGCCACCTTGTTGGCACCAAGGCAGGGTTTGCATGTTTAAGAGCTATGCTGGAAACAGCATAGCAAGTTTAAATATAAACTTAGAACC
	Enhancer7	chr1:161409806-161409906	GGTAGGCACGCCACCTTGTTGGGAGCAGAGCAGCTCGGTCTCGTTTAAGAGCTATGCTGGAAACAGCATAGCAAGTTTAAATATAAACTTAGAACC
		chr1:161410025-161410125	GGTAGGCACGCCACCTTGTTGGCGGGCCGGGGCGCTCTTCGTGTTTAAGAGCTATGCTGGAAACAGCATAGCAAGTTTAAATATAAACTTAGAACC
	Enhancer8	chr1:161410206-161410306	GGTAGGCACGCCACCTTGTTGGCGCACAAGACAGCTAGCTCAGTTTAAGAGCTATGCTGGAAACAGCATAGCAAGTTTAAATATAAACTTAGAACC
		chr1:161410414-161410514	GGTAGGCACGCCACCTTGTTGGTAGGACACATCAGTCAACACGTTTAAGAGCTATGCTGGAAACAGCATAGCAAGTTTAAATATAAACTTAGAACC
Super-Enhancer14	Enhancer1	chr1:161410425-161410525	GGTAGGCACGCCACCTTGTTGGCAGCTTCTTCAAGGGTTGGAGTTTAAGAGCTATGCTGGAAACAGCATAGCAAGTTTAAATATAAACTTAGAACC
		chr1:161410814-161410899	GGTAGGCACGCCACCTTGTTGGGTGACATGATGCGAGAGCCGGTTTAAGAGCTATGCTGGAAACAGCATAGCAAGTTTAAATATAAACTTAGAACC
	Enhancer2	chr1:161417227-161417327	GGTAGGCACGCCACCTTGTTGGCAACCAGGGTCCCATTCTACGTTTAAGAGCTATGCTGGAAACAGCATAGCAAGTTTAAATATAAACTTAGAACC
		chr1:161417627-161417727	GGTAGGCACGCCACCTTGTTGGGCTTGCTTCCTTGATGTGGTGTTTAAGAGCTATGCTGGAAACAGCATAGCAAGTTTAAATATAAACTTAGAACC
		chr1:161424612-161424712	GGTAGGCACGCCACCTTGTTGGCCATTTCAGAGACGGGAAACGTTTAAGAGCTATGCTGGAAACAGCATAGCAAGTTTAAATATAAACTTAGAACC
		chr1:161425012-161425112	GGTAGGCACGCCACCTTGTTGGAGACGAGAAAACCGAGCTTCGTTTAAGAGCTATGCTGGAAACAGCATAGCAAGTTTAAATATAAACTTAGAACC
	Enhancer3	chr1:161432024-161432124	GGTAGGCACGCCACCTTGTTGGCGGGCCCCTGAATCCAATAGGTTTAAGAGCTATGCTGGAAACAGCATAGCAAGTTTAAATATAAACTTAGAACC
		chr1:161432424-161432524	GGTAGGCACGCCACCTTGTTGGCAGGGGAGCTGCATGTGCGAGTTTAAGAGCTATGCTGGAAACAGCATAGCAAGTTTAAATATAAACTTAGAACC
	Enhancer4	chr1:161439394-161439494	GGTAGGCACGCCACCTTGTTGGAGAGCAACCTCCGACTGTCCGTTTAAGAGCTATGCTGGAAACAGCATAGCAAGTTTAAATATAAACTTAGAACC
		chr1:161439794-161439894	GGTAGGCACGCCACCTTGTTGGGCAGACAGCAATAGCACTGCGTTTAAGAGCTATGCTGGAAACAGCATAGCAAGTTTAAATATAAACTTAGAACC
	Enhancer5	chr1:178986158-178986208	GGTAGGCACGCCACCTTGTTGGCTTCAAACCGCAAGGCCGCCGTTTAAGAGCTATGCTGGAAACAGCATAGCAAGTTTAAATATAAACTTAGAACC
		chr1:178986470-178986570	GGTAGGCACGCCACCTTGTTGGGGTGAGGTAATGTCCCGGTCGTTTAAGAGCTATGCTGGAAACAGCATAGCAAGTTTAAATATAAACTTAGAACC
Super-Enhancer15	Enhancer1	chr1:178986954-178987054	GGTAGGCACGCCACCTTGTTGGAAATTTCATAGTTACTCCCTGTTTAAGAGCTATGCTGGAAACAGCATAGCAAGTTTAAATATAAACTTAGAACC
		chr1:178987354-178987446	GGTAGGCACGCCACCTTGTTGGTGTCTTATAGTTATTTGTAGGTTTAAGAGCTATGCTGGAAACAGCATAGCAAGTTTAAATATAAACTTAGAACC
	Enhancer2	chr1:179001138-179001238	GGTAGGCACGCCACCTTGTTGGCGCCCCGCCCCTGCAAAAGAGTTTAAGAGCTATGCTGGAAACAGCATAGCAAGTTTAAATATAAACTTAGAACC
		chr1:179001538-179001638	GGTAGGCACGCCACCTTGTTGGCCCCGGGAAGGATCCCGCGGGTTTAAGAGCTATGCTGGAAACAGCATAGCAAGTTTAAATATAAACTTAGAACC
	Enhancer3	chr1:179008898-179008998	GGTAGGCACGCCACCTTGTTGGGGAAAGGGTCTGAAAAGGCTGTTTAAGAGCTATGCTGGAAACAGCATAGCAAGTTTAAATATAAACTTAGAACC
		chr1:179009298-179009398	GGTAGGCACGCCACCTTGTTGGCCTGCCTCTGATTTGACACCGTTTAAGAGCTATGCTGGAAACAGCATAGCAAGTTTAAATATAAACTTAGAACC
		chr1:179016176-179016276	GGTAGGCACGCCACCTTGTTGGAAACAGTCATTAGATATTGAGTTTAAGAGCTATGCTGGAAACAGCATAGCAAGTTTAAATATAAACTTAGAACC
		chr1:179016576-179016676	GGTAGGCACGCCACCTTGTTGGTCAGGGTTTCGACTCTCCTGGTTTAAGAGCTATGCTGGAAACAGCATAGCAAGTTTAAATATAAACTTAGAACC
		chr1:179021704-179021804	GGTAGGCACGCCACCTTGTTGGAGGCACAGCTTAAAAGTGGGGTTTAAGAGCTATGCTGGAAACAGCATAGCAAGTTTAAATATAAACTTAGAACC
		chr1:179022104-179022204	GGTAGGCACGCCACCTTGTTGGAGAAAGAAAAAGAGAAACAGGTTTAAGAGCTATGCTGGAAACAGCATAGCAAGTTTAAATATAAACTTAGAACC
	Enhancer4	chr1:179029864-179029964	GGTAGGCACGCCACCTTGTTGGACCTCGGCCTCCCAAAGTGCGTTTAAGAGCTATGCTGGAAACAGCATAGCAAGTTTAAATATAAACTTAGAACC
		chr1:179038112-179038212	GGTAGGCACGCCACCTTGTTGGAGGCTGCTAAACCCTGATTAGTTTAAGAGCTATGCTGGAAACAGCATAGCAAGTTTAAATATAAACTTAGAACC
Super-Enhancer16	Enhancer1	chr1:179038512-179038568	GGTAGGCACGCCACCTTGTTGGCAAATTCCTTAACCACATTCGTTTAAGAGCTATGCTGGAAACAGCATAGCAAGTTTAAATATAAACTTAGAACC
		chr1:234735595-234735694	GGTAGGCACGCCACCTTGTTGGCTCTTCGGAGGAAACTTCAGGTTTAAGAGCTATGCTGGAAACAGCATAGCAAGTTTAAATATAAACTTAGAACC
		chr1:234735994-234736094	GGTAGGCACGCCACCTTGTTGGGCGCATTGTTGGGCCCGACGGTTTAAGAGCTATGCTGGAAACAGCATAGCAAGTTTAAATATAAACTTAGAACC
		chr1:234737415-234737465	GGTAGGCACGCCACCTTGTTGGTGTCGGGCCTTTTCAGACCGGTTTAAGAGCTATGCTGGAAACAGCATAGCAAGTTTAAATATAAACTTAGAACC
		chr1:234737736-234737836	GGTAGGCACGCCACCTTGTTGGCGCCTTGTAGTCCTCGCGTCGTTTAAGAGCTATGCTGGAAACAGCATAGCAAGTTTAAATATAAACTTAGAACC
		chr1:234738457-234738557	GGTAGGCACGCCACCTTGTTGGTTACAACCCCTCTTCATGTCGTTTAAGAGCTATGCTGGAAACAGCATAGCAAGTTTAAATATAAACTTAGAACC
	Enhancer2	chr1:234738857-234738957	GGTAGGCACGCCACCTTGTTGGGGCCAAAGCGGTTAACGAAAGTTTAAGAGCTATGCTGGAAACAGCATAGCAAGTTTAAATATAAACTTAGAACC
		chr1:246304288-246304353	GGTAGGCACGCCACCTTGTTGGCTCCCACTTCCCCTAACGTGGTTTAAGAGCTATGCTGGAAACAGCATAGCAAGTTTAAATATAAACTTAGAACC
		chr1:246304610-246304706	GGTAGGCACGCCACCTTGTTGGTCACCATGTCTCAAAGCCCCGTTTAAGAGCTATGCTGGAAACAGCATAGCAAGTTTAAATATAAACTTAGAACC
		chr1:246304653-246304753	GGTAGGCACGCCACCTTGTTGGTGCCTGCCTACCACATCCGTGTTTAAGAGCTATGCTGGAAACAGCATAGCAAGTTTAAATATAAACTTAGAACC
	Enhancer3	chr1:246305006-246305106	GGTAGGCACGCCACCTTGTTGGGCCCTGGGCTGAGAGCTTGTGTTTAAGAGCTATGCTGGAAACAGCATAGCAAGTTTAAATATAAACTTAGAACC
		chr1:246305635-246305718	GGTAGGCACGCCACCTTGTTGGTGAGGTGTCTAGGTCGTATGGTTTAAGAGCTATGCTGGAAACAGCATAGCAAGTTTAAATATAAACTTAGAACC
	Enhancer4	chr1:246306018-246306118	GGTAGGCACGCCACCTTGTTGGCTCCACTTGGTTGCACATTGGTTTAAGAGCTATGCTGGAAACAGCATAGCAAGTTTAAATATAAACTTAGAACC
		chr1:246315334-246315434	GGTAGGCACGCCACCTTGTTGGCATTTCTTGTCCAGACGGATGTTTAAGAGCTATGCTGGAAACAGCATAGCAAGTTTAAATATAAACTTAGAACC
	Enhancer5	chr1:246315734-246315834	GGTAGGCACGCCACCTTGTTGGCTTGAGGTCACCCTAAGGTCGTTTAAGAGCTATGCTGGAAACAGCATAGCAAGTTTAAATATAAACTTAGAACC
		chr1:246316286-246316386	GGTAGGCACGCCACCTTGTTGGTCCCCCTTGTTTCCGGGTACGTTTAAGAGCTATGCTGGAAACAGCATAGCAAGTTTAAATATAAACTTAGAACC
	Enhancer6	chr1:246316686-246316786	GGTAGGCACGCCACCTTGTTGGCCTAGAGCAGCACTGCCTCGGTTTAAGAGCTATGCTGGAAACAGCATAGCAAGTTTAAATATAAACTTAGAACC
		chr1:246317111-246317211	GGTAGGCACGCCACCTTGTTGGGGGGATGAGAGCTAGCTGTCGTTTAAGAGCTATGCTGGAAACAGCATAGCAAGTTTAAATATAAACTTAGAACC
	Enhancer7	chr1:246317511-246317611	GGTAGGCACGCCACCTTGTTGGGGATTCCAGGAAGGTCTGATGTTTAAGAGCTATGCTGGAAACAGCATAGCAAGTTTAAATATAAACTTAGAACC
		chr1:246333868-246333968	GGTAGGCACGCCACCTTGTTGGTAGGGCAATTTGGTGGCTAGGTTTAAGAGCTATGCTGGAAACAGCATAGCAAGTTTAAATATAAACTTAGAACC
		chr1:246334268-246334368	GGTAGGCACGCCACCTTGTTGGATAGTGGTCCTAGCCTATGCGTTTAAGAGCTATGCTGGAAACAGCATAGCAAGTTTAAATATAAACTTAGAACC
		chr1:246345520-246345620	GGTAGGCACGCCACCTTGTTGGTGGATTTTTTGCATTAATTCGTTTAAGAGCTATGCTGGAAACAGCATAGCAAGTTTAAATATAAACTTAGAACC
	Enhancer8	chr1:246345920-246346020	GGTAGGCACGCCACCTTGTTGGAAGCGGGCACAGCTAGACACGTTTAAGAGCTATGCTGGAAACAGCATAGCAAGTTTAAATATAAACTTAGAACC
		chr1:246360339-246360439	GGTAGGCACGCCACCTTGTTGGAGACTCTTCAAGCGTCTGAAGTTTAAGAGCTATGCTGGAAACAGCATAGCAAGTTTAAATATAAACTTAGAACC
Super-Enhancer17	Enhancer1	chr1:246360739-246360839	GGTAGGCACGCCACCTTGTTGGGAGACTCACTGGGTTAGCTTGTTTAAGAGCTATGCTGGAAACAGCATAGCAAGTTTAAATATAAACTTAGAACC
		chr1:246378242-246378342	GGTAGGCACGCCACCTTGTTGGCATCTCTCAATGGGGGATGCGTTTAAGAGCTATGCTGGAAACAGCATAGCAAGTTTAAATATAAACTTAGAACC
	Enhancer2	chr1:246740996-246741096	GGTAGGCACGCCACCTTGTTGGAGAATTCGGTGGGAGGCCGCGTTTAAGAGCTATGCTGGAAACAGCATAGCAAGTTTAAATATAAACTTAGAACC
		chr1:246741396-246741496	GGTAGGCACGCCACCTTGTTGGACGCTCCCCGCAGCGCGTTCGTTTAAGAGCTATGCTGGAAACAGCATAGCAAGTTTAAATATAAACTTAGAACC
Super-Enhancer18	Enhancer1	chr1:246745808-246745908	GGTAGGCACGCCACCTTGTTGGTGTGGTAGGTGGGGGTCAGGGTTTAAGAGCTATGCTGGAAACAGCATAGCAAGTTTAAATATAAACTTAGAACC
		chr1:246746208-246746308	GGTAGGCACGCCACCTTGTTGGGTATTTCTAGGGAATTAACAGTTTAAGAGCTATGCTGGAAACAGCATAGCAAGTTTAAATATAAACTTAGAACC
	Enhancer2	chr1:249157342-249157442	GGTAGGCACGCCACCTTGTTGGCCCTAGTTACAGAGGGCAAAGTTTAAGAGCTATGCTGGAAACAGCATAGCAAGTTTAAATATAAACTTAGAACC
		chr1:249157742-249157842	GGTAGGCACGCCACCTTGTTGGGGGCAGCAAAAAACCTTGCCGTTTAAGAGCTATGCTGGAAACAGCATAGCAAGTTTAAATATAAACTTAGAACC
	Enhancer3	chr1:249166852-249166946	GGTAGGCACGCCACCTTGTTGGAGCGTGTCCGGTTCATAGCCGTTTAAGAGCTATGCTGGAAACAGCATAGCAAGTTTAAATATAAACTTAGAACC
		chr1:249167145-249167245	GGTAGGCACGCCACCTTGTTGGGAGAGAAGAACAGTATGCGTGTTTAAGAGCTATGCTGGAAACAGCATAGCAAGTTTAAATATAAACTTAGAACC
	Enhancer4	chr1:249167246-249167346	GGTAGGCACGCCACCTTGTTGGGTGCTGATTACTTTGAACTGGTTTAAGAGCTATGCTGGAAACAGCATAGCAAGTTTAAATATAAACTTAGAACC
		chr1:249167545-249167645	GGTAGGCACGCCACCTTGTTGGTTGGTCTTCCCTCAGTGGTGGTTTAAGAGCTATGCTGGAAACAGCATAGCAAGTTTAAATATAAACTTAGAACC
	Enhancer5	chr1:249167991-249168091	GGTAGGCACGCCACCTTGTTGGTAGTCACTTTACGGGGTAAAGTTTAAGAGCTATGCTGGAAACAGCATAGCAAGTTTAAATATAAACTTAGAACC
		chr1:249168391-249168491	GGTAGGCACGCCACCTTGTTGGTCAGGACTGCGCTCAGAAATGTTTAAGAGCTATGCTGGAAACAGCATAGCAAGTTTAAATATAAACTTAGAACC
	Enhancer6	chr1:249176648-249176748	GGTAGGCACGCCACCTTGTTGGGATGAGCCTGCAGAATCGTAGTTTAAGAGCTATGCTGGAAACAGCATAGCAAGTTTAAATATAAACTTAGAACC
		chr1:249177048-249177148	GGTAGGCACGCCACCTTGTTGGTGCTATCTAGTACAAGCAGAGTTTAAGAGCTATGCTGGAAACAGCATAGCAAGTTTAAATATAAACTTAGAACC
	Enhancer7	chr1:249183558-249183658	GGTAGGCACGCCACCTTGTTGGCTTTAGCAGTTGGCGTGGCAGTTTAAGAGCTATGCTGGAAACAGCATAGCAAGTTTAAATATAAACTTAGAACC
		chr1:249183958-249184058	GGTAGGCACGCCACCTTGTTGGTGGCCACTAGGTGTCGTGGTGTTTAAGAGCTATGCTGGAAACAGCATAGCAAGTTTAAATATAAACTTAGAACC
Super-Enhancer19	Enhancer1	chr2:70297956-70298056	GGTAGGCACGCCACCTTGTTGGGAGTGTTTGAGATGGCTATTGTTTAAGAGCTATGCTGGAAACAGCATAGCAAGTTTAAATATAAACTTAGAACC
		chr2:70298356-70298443	GGTAGGCACGCCACCTTGTTGGCTCAGCAATTTGGGAGGCGAGTTTAAGAGCTATGCTGGAAACAGCATAGCAAGTTTAAATATAAACTTAGAACC
	Enhancer2	chr2:70305401-70305501	GGTAGGCACGCCACCTTGTTGGTGGCAGTTGGGTTAGTCAATGTTTAAGAGCTATGCTGGAAACAGCATAGCAAGTTTAAATATAAACTTAGAACC
		chr2:70305801-70305901	GGTAGGCACGCCACCTTGTTGGTTTGACTGCAAGAATTTTACGTTTAAGAGCTATGCTGGAAACAGCATAGCAAGTTTAAATATAAACTTAGAACC
	Enhancer3	chr2:70331750-70331850	GGTAGGCACGCCACCTTGTTGGTTATGCATGCTTTGACATCTGTTTAAGAGCTATGCTGGAAACAGCATAGCAAGTTTAAATATAAACTTAGAACC
		chr2:70332150-70332250	GGTAGGCACGCCACCTTGTTGGATGACACCCAGCACTAGATAGTTTAAGAGCTATGCTGGAAACAGCATAGCAAGTTTAAATATAAACTTAGAACC
	Enhancer4	chr2:70335870-70335968	GGTAGGCACGCCACCTTGTTGGGTGTCTGAATTGATAGAAAAGTTTAAGAGCTATGCTGGAAACAGCATAGCAAGTTTAAATATAAACTTAGAACC
		chr2:70336268-70336368	GGTAGGCACGCCACCTTGTTGGACTAGATATAAACCAACAGGGTTTAAGAGCTATGCTGGAAACAGCATAGCAAGTTTAAATATAAACTTAGAACC
	Enhancer5	chr2:70346204-70346304	GGTAGGCACGCCACCTTGTTGGCATCTTCTGCTGGTTCCTGCGTTTAAGAGCTATGCTGGAAACAGCATAGCAAGTTTAAATATAAACTTAGAACC
		chr2:70351054-70351154	GGTAGGCACGCCACCTTGTTGGGGACAGGTGAGCCGTCAAAGGTTTAAGAGCTATGCTGGAAACAGCATAGCAAGTTTAAATATAAACTTAGAACC
		chr2:70351443-70351493	GGTAGGCACGCCACCTTGTTGGTTATCAGCACCGGGACACCAGTTTAAGAGCTATGCTGGAAACAGCATAGCAAGTTTAAATATAAACTTAGAACC
		chr2:70363054-70363154	GGTAGGCACGCCACCTTGTTGGTGGAAGGTGATTGGATTACGGTTTAAGAGCTATGCTGGAAACAGCATAGCAAGTTTAAATATAAACTTAGAACC
Super-Enhancer20	Enhancer1	chr2:70363437-70363487	GGTAGGCACGCCACCTTGTTGGATAGACTTAGAGATAGACTTGTTTAAGAGCTATGCTGGAAACAGCATAGCAAGTTTAAATATAAACTTAGAACC
		chr2:70369150-70369215	GGTAGGCACGCCACCTTGTTGGAACATGTTTCTCGATGTTATGTTTAAGAGCTATGCTGGAAACAGCATAGCAAGTTTAAATATAAACTTAGAACC
	Enhancer2	chr2:70369515-70369615	GGTAGGCACGCCACCTTGTTGGTGCACAGCTGCAGTGGTTACGTTTAAGAGCTATGCTGGAAACAGCATAGCAAGTTTAAATATAAACTTAGAACC
		chr2:70369574-70369674	GGTAGGCACGCCACCTTGTTGGGTACTGAAGGTTACAGTCTGGTTTAAGAGCTATGCTGGAAACAGCATAGCAAGTTTAAATATAAACTTAGAACC
	Enhancer3	chr2:70369974-70370074	GGTAGGCACGCCACCTTGTTGGTGCCAGCAATCCTAGCATTTGTTTAAGAGCTATGCTGGAAACAGCATAGCAAGTTTAAATATAAACTTAGAACC
		chr2:87754652-87754752	GGTAGGCACGCCACCTTGTTGGGCAAACAACTAAATGAAAGCGTTTAAGAGCTATGCTGGAAACAGCATAGCAAGTTTAAATATAAACTTAGAACC
	Enhancer4	chr2:87755052-87755114	GGTAGGCACGCCACCTTGTTGGACACACGCCAATGTGAATTTGTTTAAGAGCTATGCTGGAAACAGCATAGCAAGTTTAAATATAAACTTAGAACC
		chr2:87756333-87756433	GGTAGGCACGCCACCTTGTTGGAGGGCACAACAGTACGTCAAGTTTAAGAGCTATGCTGGAAACAGCATAGCAAGTTTAAATATAAACTTAGAACC
	Enhancer5	chr2:87756733-87756807	GGTAGGCACGCCACCTTGTTGGTTCCAAGTAGCAAGGGTGCCGTTTAAGAGCTATGCTGGAAACAGCATAGCAAGTTTAAATATAAACTTAGAACC
		chr2:87772115-87772215	GGTAGGCACGCCACCTTGTTGGTCTTGGTGTTGCCAACATGCGTTTAAGAGCTATGCTGGAAACAGCATAGCAAGTTTAAATATAAACTTAGAACC
	Enhancer6	chr2:87772515-87772615	GGTAGGCACGCCACCTTGTTGGCTGGGTTTTTCTGTAAATTAGTTTAAGAGCTATGCTGGAAACAGCATAGCAAGTTTAAATATAAACTTAGAACC
		chr2:87782580-87782680	GGTAGGCACGCCACCTTGTTGGACTATTGAATTAATCAAGTTGTTTAAGAGCTATGCTGGAAACAGCATAGCAAGTTTAAATATAAACTTAGAACC
	Enhancer7	chr2:87782975-87783025	GGTAGGCACGCCACCTTGTTGGGTGCCACTGCACTTCGGCCTGTTTAAGAGCTATGCTGGAAACAGCATAGCAAGTTTAAATATAAACTTAGAACC
		chr2:87785298-87785398	GGTAGGCACGCCACCTTGTTGGTTCATAGCCTGTTTTACCACGTTTAAGAGCTATGCTGGAAACAGCATAGCAAGTTTAAATATAAACTTAGAACC
Super-Enhancer21	Enhancer1	chr2:87785698-87785798	GGTAGGCACGCCACCTTGTTGGTTCATTTTCAGTTGAAGGTCGTTTAAGAGCTATGCTGGAAACAGCATAGCAAGTTTAAATATAAACTTAGAACC
		chr2:87795615-87795715	GGTAGGCACGCCACCTTGTTGGGAACAAGCTGAATGTGTTTTGTTTAAGAGCTATGCTGGAAACAGCATAGCAAGTTTAAATATAAACTTAGAACC
		chr2:87796015-87796096	GGTAGGCACGCCACCTTGTTGGATACTTTTGTCTCCAGGGGTGTTTAAGAGCTATGCTGGAAACAGCATAGCAAGTTTAAATATAAACTTAGAACC
		chr2:87815961-87816061	GGTAGGCACGCCACCTTGTTGGAGAAAGGTTGCAAGTGGGGTGTTTAAGAGCTATGCTGGAAACAGCATAGCAAGTTTAAATATAAACTTAGAACC
	Enhancer2	chr2:87816361-87816461	GGTAGGCACGCCACCTTGTTGGAGGAGGTTGGCACAAAGTACGTTTAAGAGCTATGCTGGAAACAGCATAGCAAGTTTAAATATAAACTTAGAACC
		chr2:87833633-87833733	GGTAGGCACGCCACCTTGTTGGTAAAAGAATGGCTACCCGATGTTTAAGAGCTATGCTGGAAACAGCATAGCAAGTTTAAATATAAACTTAGAACC
	Enhancer3	chr2:87834033-87834133	GGTAGGCACGCCACCTTGTTGGATCTCATCCAACAGTCATCGGTTTAAGAGCTATGCTGGAAACAGCATAGCAAGTTTAAATATAAACTTAGAACC
		chr2:87842145-87842206	GGTAGGCACGCCACCTTGTTGGTTGCCTCACTTCTTTAGCTCGTTTAAGAGCTATGCTGGAAACAGCATAGCAAGTTTAAATATAAACTTAGAACC
	Enhancer4	chr2:87842506-87842606	GGTAGGCACGCCACCTTGTTGGCAGTGCTCTGGAGCACAAGCGTTTAAGAGCTATGCTGGAAACAGCATAGCAAGTTTAAATATAAACTTAGAACC
		chr2:87877605-87877705	GGTAGGCACGCCACCTTGTTGGTTCTCTACCAGGCAGCCGGTGTTTAAGAGCTATGCTGGAAACAGCATAGCAAGTTTAAATATAAACTTAGAACC
	Enhancer5	chr2:87878005-87878105	GGTAGGCACGCCACCTTGTTGGTTTCTCTGCTCTCCACTACCGTTTAAGAGCTATGCTGGAAACAGCATAGCAAGTTTAAATATAAACTTAGAACC
		chr2:87883944-87884044	GGTAGGCACGCCACCTTGTTGGATACTTTCATTCTAGGGCGCGTTTAAGAGCTATGCTGGAAACAGCATAGCAAGTTTAAATATAAACTTAGAACC
Super-Enhancer22	Enhancer1	chr2:87884344-87884444	GGTAGGCACGCCACCTTGTTGGGTTCCCGCTTGGAACAAGAAGTTTAAGAGCTATGCTGGAAACAGCATAGCAAGTTTAAATATAAACTTAGAACC
		chr2:87902170-87902270	GGTAGGCACGCCACCTTGTTGGTTATTCCACTCACCCATGGAGTTTAAGAGCTATGCTGGAAACAGCATAGCAAGTTTAAATATAAACTTAGAACC
	Enhancer2	chr2:87902570-87902670	GGTAGGCACGCCACCTTGTTGGGAGGGGAAAAGTTAAATGGCGTTTAAGAGCTATGCTGGAAACAGCATAGCAAGTTTAAATATAAACTTAGAACC
		chr2:87903403-87903503	GGTAGGCACGCCACCTTGTTGGGTATCTAGCATCTTGTATATGTTTAAGAGCTATGCTGGAAACAGCATAGCAAGTTTAAATATAAACTTAGAACC
	Enhancer3	chr2:87903801-87903851	GGTAGGCACGCCACCTTGTTGGACCAAACTGGCCAAGCTGATGTTTAAGAGCTATGCTGGAAACAGCATAGCAAGTTTAAATATAAACTTAGAACC
		chr2:112104074-112104174	GGTAGGCACGCCACCTTGTTGGAGGCCTGCCCTCTATGAGCCGTTTAAGAGCTATGCTGGAAACAGCATAGCAAGTTTAAATATAAACTTAGAACC
	Enhancer4	chr2:112104474-112104574	GGTAGGCACGCCACCTTGTTGGTTGACTTAAACGTCATGATGGTTTAAGAGCTATGCTGGAAACAGCATAGCAAGTTTAAATATAAACTTAGAACC
		chr2:112123574-112123674	GGTAGGCACGCCACCTTGTTGGAAAGCATAAAATCCTAGCTCGTTTAAGAGCTATGCTGGAAACAGCATAGCAAGTTTAAATATAAACTTAGAACC
Super-Enhancer23	Enhancer1	chr2:112123974-112124074	GGTAGGCACGCCACCTTGTTGGATTTTAAGTACGTTTCTTAAGTTTAAGAGCTATGCTGGAAACAGCATAGCAAGTTTAAATATAAACTTAGAACC
		chr2:112135901-112136001	GGTAGGCACGCCACCTTGTTGGTCTCATGAACTCTGGTCCTCGTTTAAGAGCTATGCTGGAAACAGCATAGCAAGTTTAAATATAAACTTAGAACC
	Enhancer2	chr2:112136301-112136401	GGTAGGCACGCCACCTTGTTGGTTGGTATTGTGTAAGTGATTGTTTAAGAGCTATGCTGGAAACAGCATAGCAAGTTTAAATATAAACTTAGAACC
		chr2:112142773-112142873	GGTAGGCACGCCACCTTGTTGGGTCTGCCTTGCTGACTTTCCGTTTAAGAGCTATGCTGGAAACAGCATAGCAAGTTTAAATATAAACTTAGAACC
	Enhancer3	chr2:112143173-112143273	GGTAGGCACGCCACCTTGTTGGCATAGAATGAGGGCCCTAGTGTTTAAGAGCTATGCTGGAAACAGCATAGCAAGTTTAAATATAAACTTAGAACC
		chr2:112165295-112165395	GGTAGGCACGCCACCTTGTTGGACCTACATCTACCTACCCCTGTTTAAGAGCTATGCTGGAAACAGCATAGCAAGTTTAAATATAAACTTAGAACC
	Enhancer4	chr2:112165695-112165763	GGTAGGCACGCCACCTTGTTGGAAATCGAGCTCTCCCTCCGAGTTTAAGAGCTATGCTGGAAACAGCATAGCAAGTTTAAATATAAACTTAGAACC
		chr2:112173845-112173945	GGTAGGCACGCCACCTTGTTGGACATTGTAATACACCGATACGTTTAAGAGCTATGCTGGAAACAGCATAGCAAGTTTAAATATAAACTTAGAACC
	Enhancer5	chr2:112174245-112174345	GGTAGGCACGCCACCTTGTTGGTCTGGCGGTTCTAAACAGAAGTTTAAGAGCTATGCTGGAAACAGCATAGCAAGTTTAAATATAAACTTAGAACC
		chr2:112191433-112191533	GGTAGGCACGCCACCTTGTTGGTGGGGGTGCAGAATGTTGTCGTTTAAGAGCTATGCTGGAAACAGCATAGCAAGTTTAAATATAAACTTAGAACC
	Enhancer6	chr2:112191833-112191933	GGTAGGCACGCCACCTTGTTGGTATAGATTAACAGCATCCCAGTTTAAGAGCTATGCTGGAAACAGCATAGCAAGTTTAAATATAAACTTAGAACC
Super-Enhancer24	Enhancer1	chr2:112211880-112211980	GGTAGGCACGCCACCTTGTTGGGATACAAAACTAAACAAGAAGTTTAAGAGCTATGCTGGAAACAGCATAGCAAGTTTAAATATAAACTTAGAACC
		chr2:112212280-112212380	GGTAGGCACGCCACCTTGTTGGAGAATCACTTGAACCTGGGAGTTTAAGAGCTATGCTGGAAACAGCATAGCAAGTTTAAATATAAACTTAGAACC
	Enhancer2	chr2:112224305-112224389	GGTAGGCACGCCACCTTGTTGGTCATGTAATCAGCTTAAGTAGTTTAAGAGCTATGCTGGAAACAGCATAGCAAGTTTAAATATAAACTTAGAACC
		chr2:112224689-112224789	GGTAGGCACGCCACCTTGTTGGCCTAGATGGCTAAAACACACGTTTAAGAGCTATGCTGGAAACAGCATAGCAAGTTTAAATATAAACTTAGAACC
	Enhancer3	chr2:112231054-112231154	GGTAGGCACGCCACCTTGTTGGTTCTTTATGAAGGAGCACAAGTTTAAGAGCTATGCTGGAAACAGCATAGCAAGTTTAAATATAAACTTAGAACC
		chr2:112231417-112231467	GGTAGGCACGCCACCTTGTTGGAAAGTAGTCGACTCATGGGTGTTTAAGAGCTATGCTGGAAACAGCATAGCAAGTTTAAATATAAACTTAGAACC
	Enhancer4	chr2:112234743-112234843	GGTAGGCACGCCACCTTGTTGGTGGCCTATTATTTGCTACCAGTTTAAGAGCTATGCTGGAAACAGCATAGCAAGTTTAAATATAAACTTAGAACC
		chr2:112235143-112235243	GGTAGGCACGCCACCTTGTTGGGTTGTCAAAGGAGGTTGACGGTTTAAGAGCTATGCTGGAAACAGCATAGCAAGTTTAAATATAAACTTAGAACC
	Enhancer5	chr2:112240657-112240757	GGTAGGCACGCCACCTTGTTGGGATGAATTTAGAGTGATTCTGTTTAAGAGCTATGCTGGAAACAGCATAGCAAGTTTAAATATAAACTTAGAACC
		chr2:112241057-112241157	GGTAGGCACGCCACCTTGTTGGAGCTAAACTGGAGTTTCTGAGTTTAAGAGCTATGCTGGAAACAGCATAGCAAGTTTAAATATAAACTTAGAACC
	Enhancer6	chr2:145262980-145263080	GGTAGGCACGCCACCTTGTTGGAGACACTGTGTACTAAGCCCGTTTAAGAGCTATGCTGGAAACAGCATAGCAAGTTTAAATATAAACTTAGAACC
		chr2:145263380-145263480	GGTAGGCACGCCACCTTGTTGGGCCACAAGCTGCCAATTCCTGTTTAAGAGCTATGCTGGAAACAGCATAGCAAGTTTAAATATAAACTTAGAACC
	Enhancer7	chr2:145274280-145274380	GGTAGGCACGCCACCTTGTTGGCATGCAAGGGGAAGTATCTTGTTTAAGAGCTATGCTGGAAACAGCATAGCAAGTTTAAATATAAACTTAGAACC
		chr2:145274680-145274780	GGTAGGCACGCCACCTTGTTGGGTCTGAGCTTGAATGCTTTGGTTTAAGAGCTATGCTGGAAACAGCATAGCAAGTTTAAATATAAACTTAGAACC
	Enhancer8	chr2:145281920-145281970	GGTAGGCACGCCACCTTGTTGGGCCTCCCCAATATCTCCTAAGTTTAAGAGCTATGCTGGAAACAGCATAGCAAGTTTAAATATAAACTTAGAACC
		chr2:145282144-145282244	GGTAGGCACGCCACCTTGTTGGGATGTCATGAGGATTCATCTGTTTAAGAGCTATGCTGGAAACAGCATAGCAAGTTTAAATATAAACTTAGAACC
	Enhancer9	chr3:5005349-5005449	GGTAGGCACGCCACCTTGTTGGGTGGACTTGCTAAATTGAGCGTTTAAGAGCTATGCTGGAAACAGCATAGCAAGTTTAAATATAAACTTAGAACC
		chr3:5005749-5005849	GGTAGGCACGCCACCTTGTTGGGGGGCAAAGAGTTGAACGTTGTTTAAGAGCTATGCTGGAAACAGCATAGCAAGTTTAAATATAAACTTAGAACC
		chr3:5028456-5028556	GGTAGGCACGCCACCTTGTTGGGTAGAAAACATGTGCCAGTAGTTTAAGAGCTATGCTGGAAACAGCATAGCAAGTTTAAATATAAACTTAGAACC
		chr3:5028856-5028956	GGTAGGCACGCCACCTTGTTGGATTGTTTGGGTTTACCCATCGTTTAAGAGCTATGCTGGAAACAGCATAGCAAGTTTAAATATAAACTTAGAACC
	Enhancer10	chr3:5030841-5030941	GGTAGGCACGCCACCTTGTTGGTTTAAAAGTGCGTTTAACTGGTTTAAGAGCTATGCTGGAAACAGCATAGCAAGTTTAAATATAAACTTAGAACC
		chr3:5031241-5031341	GGTAGGCACGCCACCTTGTTGGCTGACTCGCAGTCTCTCATGGTTTAAGAGCTATGCTGGAAACAGCATAGCAAGTTTAAATATAAACTTAGAACC
	Enhancer11	chr3:5036323-5036423	GGTAGGCACGCCACCTTGTTGGACTCCTACTAGAATAAACAAGTTTAAGAGCTATGCTGGAAACAGCATAGCAAGTTTAAATATAAACTTAGAACC
		chr3:5036533-5036585	GGTAGGCACGCCACCTTGTTGGTTTCACCGACGGTTCAGCCCGTTTAAGAGCTATGCTGGAAACAGCATAGCAAGTTTAAATATAAACTTAGAACC
Super-Enhancer25	Enhancer1	chr3:5036885-5036985	GGTAGGCACGCCACCTTGTTGGCTTTTCCCAGTGAATATGAAGTTTAAGAGCTATGCTGGAAACAGCATAGCAAGTTTAAATATAAACTTAGAACC
		chr3:5038367-5038467	GGTAGGCACGCCACCTTGTTGGGAGTTGATTATTTGGTATGAGTTTAAGAGCTATGCTGGAAACAGCATAGCAAGTTTAAATATAAACTTAGAACC
	Enhancer2	chr3:5038737-5038787	GGTAGGCACGCCACCTTGTTGGTAACCTGGAGTCAACCAACCGTTTAAGAGCTATGCTGGAAACAGCATAGCAAGTTTAAATATAAACTTAGAACC
		chr3:5044065-5044165	GGTAGGCACGCCACCTTGTTGGCTTTGTCTTGGGCGATTTCCGTTTAAGAGCTATGCTGGAAACAGCATAGCAAGTTTAAATATAAACTTAGAACC
	Enhancer3	chr3:5044465-5044565	GGTAGGCACGCCACCTTGTTGGTAAAAGAATGCCTGGACGTCGTTTAAGAGCTATGCTGGAAACAGCATAGCAAGTTTAAATATAAACTTAGAACC
		chr3:5053167-5053267	GGTAGGCACGCCACCTTGTTGGAGCCTAAACACTAACTGATTGTTTAAGAGCTATGCTGGAAACAGCATAGCAAGTTTAAATATAAACTTAGAACC
	Enhancer4	chr3:5053567-5053667	GGTAGGCACGCCACCTTGTTGGGGTATCACCTGGTGGTCCCCGTTTAAGAGCTATGCTGGAAACAGCATAGCAAGTTTAAATATAAACTTAGAACC
		chr3:5054802-5054902	GGTAGGCACGCCACCTTGTTGGGGTTTACCACATGACCTTCCGTTTAAGAGCTATGCTGGAAACAGCATAGCAAGTTTAAATATAAACTTAGAACC
		chr3:5055202-5055302	GGTAGGCACGCCACCTTGTTGGGGGAAGTAGCTAAGGCATCTGTTTAAGAGCTATGCTGGAAACAGCATAGCAAGTTTAAATATAAACTTAGAACC
		chr3:5058132-5058232	GGTAGGCACGCCACCTTGTTGGCACCTGTGTCTTCGCAGGACGTTTAAGAGCTATGCTGGAAACAGCATAGCAAGTTTAAATATAAACTTAGAACC
		chr3:5058532-5058632	GGTAGGCACGCCACCTTGTTGGGGGCAGAGTCAGTCTGGTGAGTTTAAGAGCTATGCTGGAAACAGCATAGCAAGTTTAAATATAAACTTAGAACC
		chr3:5061076-5061176	GGTAGGCACGCCACCTTGTTGGGCCTCACGTTTCGCCCCCTGGTTTAAGAGCTATGCTGGAAACAGCATAGCAAGTTTAAATATAAACTTAGAACC
	Enhancer5	chr3:5061476-5061576	GGTAGGCACGCCACCTTGTTGGGGAGCCCTTGTCCAAGACTCGTTTAAGAGCTATGCTGGAAACAGCATAGCAAGTTTAAATATAAACTTAGAACC
		chr3:5064959-5065059	GGTAGGCACGCCACCTTGTTGGATTTGGCCGCACGTCCCCACGTTTAAGAGCTATGCTGGAAACAGCATAGCAAGTTTAAATATAAACTTAGAACC
		chr3:5065359-5065459	GGTAGGCACGCCACCTTGTTGGAGGCTGTCTGCGACGGCATTGTTTAAGAGCTATGCTGGAAACAGCATAGCAAGTTTAAATATAAACTTAGAACC
		chr3:14244890-14244990	GGTAGGCACGCCACCTTGTTGGTCTCCTTACTGTGAGTCTGCGTTTAAGAGCTATGCTGGAAACAGCATAGCAAGTTTAAATATAAACTTAGAACC
	Enhancer6	chr3:14245279-14245329	GGTAGGCACGCCACCTTGTTGGTTATTTTCCTACACAGACCCGTTTAAGAGCTATGCTGGAAACAGCATAGCAAGTTTAAATATAAACTTAGAACC
		chr3:14246302-14246402	GGTAGGCACGCCACCTTGTTGGGCTCTGAGCACCGGGCAAGAGTTTAAGAGCTATGCTGGAAACAGCATAGCAAGTTTAAATATAAACTTAGAACC
Super-Enhancer26	Enhancer1	chr3:14246702-14246802	GGTAGGCACGCCACCTTGTTGGGTGGGTGGTTGTTATGGTTTGTTTAAGAGCTATGCTGGAAACAGCATAGCAAGTTTAAATATAAACTTAGAACC
		chr3:14264469-14264569	GGTAGGCACGCCACCTTGTTGGGTCCTAGACTCAGTATCAGTGTTTAAGAGCTATGCTGGAAACAGCATAGCAAGTTTAAATATAAACTTAGAACC
	Enhancer2	chr3:14264869-14264969	GGTAGGCACGCCACCTTGTTGGTCTGATGTATTAATTACAAGGTTTAAGAGCTATGCTGGAAACAGCATAGCAAGTTTAAATATAAACTTAGAACC
		chr3:14274040-14274140	GGTAGGCACGCCACCTTGTTGGTGTAAATGCTTACTTGTTCTGTTTAAGAGCTATGCTGGAAACAGCATAGCAAGTTTAAATATAAACTTAGAACC
		chr3:14274440-14274540	GGTAGGCACGCCACCTTGTTGGGGAAACCTTTACATTTCCGAGTTTAAGAGCTATGCTGGAAACAGCATAGCAAGTTTAAATATAAACTTAGAACC
		chr3:14294239-14294339	GGTAGGCACGCCACCTTGTTGGTAATAAAAGTCAAGCCTGACGTTTAAGAGCTATGCTGGAAACAGCATAGCAAGTTTAAATATAAACTTAGAACC
	Enhancer3	chr3:14294639-14294739	GGTAGGCACGCCACCTTGTTGGTTGCAGCTCATGTTATCCGCGTTTAAGAGCTATGCTGGAAACAGCATAGCAAGTTTAAATATAAACTTAGAACC
		chr3:14302615-14302715	GGTAGGCACGCCACCTTGTTGGATGAAAGCGCTGATAGTTGCGTTTAAGAGCTATGCTGGAAACAGCATAGCAAGTTTAAATATAAACTTAGAACC
		chr3:14303015-14303115	GGTAGGCACGCCACCTTGTTGGTTATACTGGAGAGAGCTTGCGTTTAAGAGCTATGCTGGAAACAGCATAGCAAGTTTAAATATAAACTTAGAACC
		chr3:14306953-14307053	GGTAGGCACGCCACCTTGTTGGCACACCTGGCTCAAGTTGACGTTTAAGAGCTATGCTGGAAACAGCATAGCAAGTTTAAATATAAACTTAGAACC
	Enhancer4	chr3:14307332-14307382	GGTAGGCACGCCACCTTGTTGGTCTGCCTCGGCTGTTCAGCTGTTTAAGAGCTATGCTGGAAACAGCATAGCAAGTTTAAATATAAACTTAGAACC
		chr3:14314618-14314718	GGTAGGCACGCCACCTTGTTGGGATAGTATACAATGCTGTGCGTTTAAGAGCTATGCTGGAAACAGCATAGCAAGTTTAAATATAAACTTAGAACC
Super-Enhancer27	Enhancer1	chr3:14315018-14315118	GGTAGGCACGCCACCTTGTTGGGAAGTGTGTTGCATTACGGTGTTTAAGAGCTATGCTGGAAACAGCATAGCAAGTTTAAATATAAACTTAGAACC
		chr3:14331061-14331161	GGTAGGCACGCCACCTTGTTGGGAGGTGAAACATTCACCATCGTTTAAGAGCTATGCTGGAAACAGCATAGCAAGTTTAAATATAAACTTAGAACC
	Enhancer2	chr3:14331461-14331561	GGTAGGCACGCCACCTTGTTGGAGTCAGCAGATGGCTACCTCGTTTAAGAGCTATGCTGGAAACAGCATAGCAAGTTTAAATATAAACTTAGAACC
		chr3:36953921-36954021	GGTAGGCACGCCACCTTGTTGGCTGATTAAGTTCTGCGCTCAGTTTAAGAGCTATGCTGGAAACAGCATAGCAAGTTTAAATATAAACTTAGAACC
	Enhancer3	chr3:36954321-36954421	GGTAGGCACGCCACCTTGTTGGGAGAGTACTGAATGATGTTCGTTTAAGAGCTATGCTGGAAACAGCATAGCAAGTTTAAATATAAACTTAGAACC
	Enhancer4	chr3:36964230-36964330	GGTAGGCACGCCACCTTGTTGGGAGGGTAGCAGGCATTGACTGTTTAAGAGCTATGCTGGAAACAGCATAGCAAGTTTAAATATAAACTTAGAACC
		chr3:36964630-36964730	GGTAGGCACGCCACCTTGTTGGGGGAATGGGCGGAGAACTTCGTTTAAGAGCTATGCTGGAAACAGCATAGCAAGTTTAAATATAAACTTAGAACC
	Enhancer5	chr3:36983120-36983220	GGTAGGCACGCCACCTTGTTGGGACTTTTGCTGTAAATGCACGTTTAAGAGCTATGCTGGAAACAGCATAGCAAGTTTAAATATAAACTTAGAACC
		chr3:36983484-36983534	GGTAGGCACGCCACCTTGTTGGTTTGGCTTGGGCCGAAGACTGTTTAAGAGCTATGCTGGAAACAGCATAGCAAGTTTAAATATAAACTTAGAACC
	Enhancer6	chr3:36999414-36999464	GGTAGGCACGCCACCTTGTTGGGGTCTGTAGCCCATGATTGTGTTTAAGAGCTATGCTGGAAACAGCATAGCAAGTTTAAATATAAACTTAGAACC
		chr3:36999744-36999844	GGTAGGCACGCCACCTTGTTGGGAGGGCGAACTCTCCAGACCGTTTAAGAGCTATGCTGGAAACAGCATAGCAAGTTTAAATATAAACTTAGAACC
		chr3:37000110-37000210	GGTAGGCACGCCACCTTGTTGGACGGGTGCAGAAAGCGGGATGTTTAAGAGCTATGCTGGAAACAGCATAGCAAGTTTAAATATAAACTTAGAACC
		chr3:37000510-37000610	GGTAGGCACGCCACCTTGTTGGCACCACTTTTTGTCCAGGTTGTTTAAGAGCTATGCTGGAAACAGCATAGCAAGTTTAAATATAAACTTAGAACC
	Enhancer7	chr3:37011240-37011340	GGTAGGCACGCCACCTTGTTGGAGTAAAGTCCTAGGGACGTCGTTTAAGAGCTATGCTGGAAACAGCATAGCAAGTTTAAATATAAACTTAGAACC
		chr3:37011640-37011740	GGTAGGCACGCCACCTTGTTGGTGAGATGGACTGCGGCTTAAGTTTAAGAGCTATGCTGGAAACAGCATAGCAAGTTTAAATATAAACTTAGAACC
Super-Enhancer28	Enhancer1	chr3:43700740-43700840	GGTAGGCACGCCACCTTGTTGGTAGAAGGGAGTTTCTTTAGCGTTTAAGAGCTATGCTGGAAACAGCATAGCAAGTTTAAATATAAACTTAGAACC
		chr3:43701140-43701240	GGTAGGCACGCCACCTTGTTGGCCAAAGTCTAAAGTTAGAAGGTTTAAGAGCTATGCTGGAAACAGCATAGCAAGTTTAAATATAAACTTAGAACC
	Enhancer2	chr3:43712559-43712612	GGTAGGCACGCCACCTTGTTGGTGCCAGGCCATTTCCCTTTTGTTTAAGAGCTATGCTGGAAACAGCATAGCAAGTTTAAATATAAACTTAGAACC
		chr3:43712616-43712666	GGTAGGCACGCCACCTTGTTGGCTTTCTGAAAACACCTTAAGGTTTAAGAGCTATGCTGGAAACAGCATAGCAAGTTTAAATATAAACTTAGAACC
	Enhancer3	chr3:43712958-43713058	GGTAGGCACGCCACCTTGTTGGAATTTCCTCATCTGTGAAGTGTTTAAGAGCTATGCTGGAAACAGCATAGCAAGTTTAAATATAAACTTAGAACC
		chr3:43719824-43719924	GGTAGGCACGCCACCTTGTTGGGCACTGGCGCATTCCGCTGCGTTTAAGAGCTATGCTGGAAACAGCATAGCAAGTTTAAATATAAACTTAGAACC
		chr3:43720224-43720324	GGTAGGCACGCCACCTTGTTGGCAGCTCGTTAAATACTCCCTGTTTAAGAGCTATGCTGGAAACAGCATAGCAAGTTTAAATATAAACTTAGAACC
		chr3:43728261-43728361	GGTAGGCACGCCACCTTGTTGGGCTCCGCAGCCTGTAGTGGCGTTTAAGAGCTATGCTGGAAACAGCATAGCAAGTTTAAATATAAACTTAGAACC
Super-Enhancer29	Enhancer1	chr3:43728339-43728389	GGTAGGCACGCCACCTTGTTGGTTCTTTTGGGGTGAGGCTTCGTTTAAGAGCTATGCTGGAAACAGCATAGCAAGTTTAAATATAAACTTAGAACC
		chr3:45082130-45082230	GGTAGGCACGCCACCTTGTTGGGGGACGGTTGCCCCACAGATGTTTAAGAGCTATGCTGGAAACAGCATAGCAAGTTTAAATATAAACTTAGAACC
		chr3:45082530-45082630	GGTAGGCACGCCACCTTGTTGGATACGGTGTCATCAAAGCTTGTTTAAGAGCTATGCTGGAAACAGCATAGCAAGTTTAAATATAAACTTAGAACC
		chr3:45096962-45097062	GGTAGGCACGCCACCTTGTTGGACACCACTGTACTCCAGCCTGTTTAAGAGCTATGCTGGAAACAGCATAGCAAGTTTAAATATAAACTTAGAACC
	Enhancer2	chr3:45097362-45097462	GGTAGGCACGCCACCTTGTTGGGGGAAGAGAGTTTGCGGGGGGTTTAAGAGCTATGCTGGAAACAGCATAGCAAGTTTAAATATAAACTTAGAACC
		chr3:45103413-45103510	GGTAGGCACGCCACCTTGTTGGACTGCTCTAAACGCCTCTAAGTTTAAGAGCTATGCTGGAAACAGCATAGCAAGTTTAAATATAAACTTAGAACC
		chr3:45103810-45103910	GGTAGGCACGCCACCTTGTTGGCAAAACCTGTGGTGTGTGCGGTTTAAGAGCTATGCTGGAAACAGCATAGCAAGTTTAAATATAAACTTAGAACC
		chr3:45106142-45106242	GGTAGGCACGCCACCTTGTTGGGTCGGATAAGCTTCTTCCCAGTTTAAGAGCTATGCTGGAAACAGCATAGCAAGTTTAAATATAAACTTAGAACC
	Enhancer3	chr3:45106542-45106609	GGTAGGCACGCCACCTTGTTGGAAGTGTACAATTAAAAAAATGTTTAAGAGCTATGCTGGAAACAGCATAGCAAGTTTAAATATAAACTTAGAACC
		chr3:45126330-45126430	GGTAGGCACGCCACCTTGTTGGCATGCGGGCACAAAGTGTATGTTTAAGAGCTATGCTGGAAACAGCATAGCAAGTTTAAATATAAACTTAGAACC
		chr3:45126680-45126780	GGTAGGCACGCCACCTTGTTGGGAGGATTGCTTAAGCCTAGGGTTTAAGAGCTATGCTGGAAACAGCATAGCAAGTTTAAATATAAACTTAGAACC
		chr3:45126730-45126830	GGTAGGCACGCCACCTTGTTGGTTTCTTACCCTTAGGCCCGTGTTTAAGAGCTATGCTGGAAACAGCATAGCAAGTTTAAATATAAACTTAGAACC
	Enhancer4	chr3:45127072-45127122	GGTAGGCACGCCACCTTGTTGGATATTTTAGTAACACAGCAAGTTTAAGAGCTATGCTGGAAACAGCATAGCAAGTTTAAATATAAACTTAGAACC
		chr3:45133666-45133766	GGTAGGCACGCCACCTTGTTGGTGAACTGGAAGCTCCAACTTGTTTAAGAGCTATGCTGGAAACAGCATAGCAAGTTTAAATATAAACTTAGAACC
	Enhancer5	chr3:45134066-45134166	GGTAGGCACGCCACCTTGTTGGATGGGAGTTTGAGACCAGCCGTTTAAGAGCTATGCTGGAAACAGCATAGCAAGTTTAAATATAAACTTAGAACC
		chr3:45145844-45145894	GGTAGGCACGCCACCTTGTTGGTCGTTTATCAGTACAATAGGGTTTAAGAGCTATGCTGGAAACAGCATAGCAAGTTTAAATATAAACTTAGAACC
		chr3:45146181-45146281	GGTAGGCACGCCACCTTGTTGGCCAGAAAAAGGCCCTAATGCGTTTAAGAGCTATGCTGGAAACAGCATAGCAAGTTTAAATATAAACTTAGAACC
		chr3:45147262-45147362	GGTAGGCACGCCACCTTGTTGGACGGAACTTACAGTCTAGTAGTTTAAGAGCTATGCTGGAAACAGCATAGCAAGTTTAAATATAAACTTAGAACC
Super-Enhancer30	Enhancer1	chr3:45147662-45147762	GGTAGGCACGCCACCTTGTTGGCGTGAGGCTCGTCTTGATTGGTTTAAGAGCTATGCTGGAAACAGCATAGCAAGTTTAAATATAAACTTAGAACC
		chr3:45167122-45167222	GGTAGGCACGCCACCTTGTTGGGTTTAAGTAGATTGCTGGCCGTTTAAGAGCTATGCTGGAAACAGCATAGCAAGTTTAAATATAAACTTAGAACC
	Enhancer2	chr3:45167522-45167622	GGTAGGCACGCCACCTTGTTGGGGATATACTAGGCCCCTGCTGTTTAAGAGCTATGCTGGAAACAGCATAGCAAGTTTAAATATAAACTTAGAACC
	Enhancer3	chr3:45175289-45175389	GGTAGGCACGCCACCTTGTTGGTACAAAGACTAAGGGCTTCCGTTTAAGAGCTATGCTGGAAACAGCATAGCAAGTTTAAATATAAACTTAGAACC
		chr3:45175689-45175789	GGTAGGCACGCCACCTTGTTGGCCCCATCACAAGAGCGCACTGTTTAAGAGCTATGCTGGAAACAGCATAGCAAGTTTAAATATAAACTTAGAACC
	Enhancer4	chr3:45179148-45179248	GGTAGGCACGCCACCTTGTTGGTGTGGTACAGCCAGTCGTAAGTTTAAGAGCTATGCTGGAAACAGCATAGCAAGTTTAAATATAAACTTAGAACC
		chr3:45179548-45179648	GGTAGGCACGCCACCTTGTTGGGCTTTCTCCTCTCGCAAAAGGTTTAAGAGCTATGCTGGAAACAGCATAGCAAGTTTAAATATAAACTTAGAACC
	Enhancer5	chr3:128128870-128128970	GGTAGGCACGCCACCTTGTTGGCATTCCTGGCCGCGCTTTCAGTTTAAGAGCTATGCTGGAAACAGCATAGCAAGTTTAAATATAAACTTAGAACC
		chr3:128129270-128129336	GGTAGGCACGCCACCTTGTTGGGTGTGCATGGTACGTGTGTGGTTTAAGAGCTATGCTGGAAACAGCATAGCAAGTTTAAATATAAACTTAGAACC
Super-Enhancer31	Enhancer1	chr3:128135592-128135692	GGTAGGCACGCCACCTTGTTGGGTACTGAAGATAGCATGCATGTTTAAGAGCTATGCTGGAAACAGCATAGCAAGTTTAAATATAAACTTAGAACC
		chr3:128135992-128136092	GGTAGGCACGCCACCTTGTTGGAAGAGGCTCTAGCAGCATAGGTTTAAGAGCTATGCTGGAAACAGCATAGCAAGTTTAAATATAAACTTAGAACC
		chr3:128145183-128145283	GGTAGGCACGCCACCTTGTTGGAAGAGGCTCTAGCAGCATAGGTTTAAGAGCTATGCTGGAAACAGCATAGCAAGTTTAAATATAAACTTAGAACC
		chr3:128145583-128145683	GGTAGGCACGCCACCTTGTTGGTTCTGAGCAACTAATCATGCGTTTAAGAGCTATGCTGGAAACAGCATAGCAAGTTTAAATATAAACTTAGAACC
	Enhancer2	chr3:128201701-128201801	GGTAGGCACGCCACCTTGTTGGAATATGTCACATTCTGTCTCGTTTAAGAGCTATGCTGGAAACAGCATAGCAAGTTTAAATATAAACTTAGAACC
		chr3:128201949-128202049	GGTAGGCACGCCACCTTGTTGGTTAATCAGAGATGAGGATGCGTTTAAGAGCTATGCTGGAAACAGCATAGCAAGTTTAAATATAAACTTAGAACC
	Enhancer3	chr3:128202101-128202197	GGTAGGCACGCCACCTTGTTGGATAATTGTGTCTATCTCATAGTTTAAGAGCTATGCTGGAAACAGCATAGCAAGTTTAAATATAAACTTAGAACC
		chr3:128202349-128202449	GGTAGGCACGCCACCTTGTTGGCTCACGGTGACTTTGCGAGCGTTTAAGAGCTATGCTGGAAACAGCATAGCAAGTTTAAATATAAACTTAGAACC
	Enhancer4	chr3:128216420-128216520	GGTAGGCACGCCACCTTGTTGGCTTTTCCTCTAACTGAAAGAGTTTAAGAGCTATGCTGGAAACAGCATAGCAAGTTTAAATATAAACTTAGAACC
		chr3:128216820-128216920	GGTAGGCACGCCACCTTGTTGGCTGCGTCCCCTCTTGTGTACGTTTAAGAGCTATGCTGGAAACAGCATAGCAAGTTTAAATATAAACTTAGAACC
	Enhancer5	chr3:128223774-128223874	GGTAGGCACGCCACCTTGTTGGGTGAGTATAGACATTTTATCGTTTAAGAGCTATGCTGGAAACAGCATAGCAAGTTTAAATATAAACTTAGAACC
		chr3:128224174-128224274	GGTAGGCACGCCACCTTGTTGGAGTTTAGGCTAGTAAGCATGGTTTAAGAGCTATGCTGGAAACAGCATAGCAAGTTTAAATATAAACTTAGAACC
Super-Enhancer32	Enhancer1	chr3:150151027-150151127	GGTAGGCACGCCACCTTGTTGGATGACTAGTCTGACCCACGAGTTTAAGAGCTATGCTGGAAACAGCATAGCAAGTTTAAATATAAACTTAGAACC
		chr3:150151427-150151527	GGTAGGCACGCCACCTTGTTGGGTGTCTGAACCTCTCGCAACGTTTAAGAGCTATGCTGGAAACAGCATAGCAAGTTTAAATATAAACTTAGAACC
	Enhancer2	chr3:150166919-150166972	GGTAGGCACGCCACCTTGTTGGCACTTTGCAGCAACTTTAAGGTTTAAGAGCTATGCTGGAAACAGCATAGCAAGTTTAAATATAAACTTAGAACC
		chr3:150168972-150169072	GGTAGGCACGCCACCTTGTTGGTTTCTGGACACATGTCCGTCGTTTAAGAGCTATGCTGGAAACAGCATAGCAAGTTTAAATATAAACTTAGAACC
	Enhancer3	chr3:150169372-150169472	GGTAGGCACGCCACCTTGTTGGAAGCACCCAAAAGTTGTGCCGTTTAAGAGCTATGCTGGAAACAGCATAGCAAGTTTAAATATAAACTTAGAACC
		chr3:150169445-150169545	GGTAGGCACGCCACCTTGTTGGCAACCCAGGGGTTATGACTGGTTTAAGAGCTATGCTGGAAACAGCATAGCAAGTTTAAATATAAACTTAGAACC
Super-Enhancer33	Enhancer1	chr3:150169845-150169944	GGTAGGCACGCCACCTTGTTGGTCCACATTTCCCACACTGAAGTTTAAGAGCTATGCTGGAAACAGCATAGCAAGTTTAAATATAAACTTAGAACC
		chr3:150187373-150187473	GGTAGGCACGCCACCTTGTTGGGGGTTCTGACATTTTGTCTCGTTTAAGAGCTATGCTGGAAACAGCATAGCAAGTTTAAATATAAACTTAGAACC
		chr3:150187773-150187873	GGTAGGCACGCCACCTTGTTGGGGGTTCTGACATTTTGTCTCGTTTAAGAGCTATGCTGGAAACAGCATAGCAAGTTTAAATATAAACTTAGAACC
		chr3:151953518-151953618	GGTAGGCACGCCACCTTGTTGGAGTTTGAAAAACATTGACTTGTTTAAGAGCTATGCTGGAAACAGCATAGCAAGTTTAAATATAAACTTAGAACC
	Enhancer2	chr3:151953918-151954018	GGTAGGCACGCCACCTTGTTGGCTCAGCCGGCTTTGCGTGAAGTTTAAGAGCTATGCTGGAAACAGCATAGCAAGTTTAAATATAAACTTAGAACC
		chr3:151961202-151961302	GGTAGGCACGCCACCTTGTTGGCGGTTTAGGAGTCAAGTAGTGTTTAAGAGCTATGCTGGAAACAGCATAGCAAGTTTAAATATAAACTTAGAACC
	Enhancer3	chr3:151961602-151961657	GGTAGGCACGCCACCTTGTTGGGGAGTCTTGCTTTGTCGCCCGTTTAAGAGCTATGCTGGAAACAGCATAGCAAGTTTAAATATAAACTTAGAACC
		chr3:151961906-151962006	GGTAGGCACGCCACCTTGTTGGAGGAGGTCGGCACAAGATACGTTTAAGAGCTATGCTGGAAACAGCATAGCAAGTTTAAATATAAACTTAGAACC
	Enhancer4	chr3:151962306-151962406	GGTAGGCACGCCACCTTGTTGGTACCTGGCCAGCCGGCTTCTGTTTAAGAGCTATGCTGGAAACAGCATAGCAAGTTTAAATATAAACTTAGAACC
		chr3:151990558-151990658	GGTAGGCACGCCACCTTGTTGGAGGAACGTTTTAGTCGTGTGGTTTAAGAGCTATGCTGGAAACAGCATAGCAAGTTTAAATATAAACTTAGAACC
		chr3:151990958-151991058	GGTAGGCACGCCACCTTGTTGGAGCGTGGGTAGGAATTACACGTTTAAGAGCTATGCTGGAAACAGCATAGCAAGTTTAAATATAAACTTAGAACC
		chr3:156799402-156799502	GGTAGGCACGCCACCTTGTTGGAAGGAGAAAAGGCTCGATAGGTTTAAGAGCTATGCTGGAAACAGCATAGCAAGTTTAAATATAAACTTAGAACC
	Enhancer5	chr3:156799802-156799886	GGTAGGCACGCCACCTTGTTGGCGGCAAAATTGACAATGAGCGTTTAAGAGCTATGCTGGAAACAGCATAGCAAGTTTAAATATAAACTTAGAACC
		chr3:156806576-156806676	GGTAGGCACGCCACCTTGTTGGTAAGACAAAGCAACGTATAAGTTTAAGAGCTATGCTGGAAACAGCATAGCAAGTTTAAATATAAACTTAGAACC
		chr3:156806976-156807076	GGTAGGCACGCCACCTTGTTGGACAAGGAGAACAGCCGTCTCGTTTAAGAGCTATGCTGGAAACAGCATAGCAAGTTTAAATATAAACTTAGAACC
		chr3:156807332-156807432	GGTAGGCACGCCACCTTGTTGGCAGGGGCTCGCTACCACGCCGTTTAAGAGCTATGCTGGAAACAGCATAGCAAGTTTAAATATAAACTTAGAACC
	Enhancer6	chr3:156807624-156807724	GGTAGGCACGCCACCTTGTTGGTTCAGGGCTAAGACACGCGTGTTTAAGAGCTATGCTGGAAACAGCATAGCAAGTTTAAATATAAACTTAGAACC
		chr3:156807732-156807796	GGTAGGCACGCCACCTTGTTGGAAGAAAACAGCTGCGTGTACGTTTAAGAGCTATGCTGGAAACAGCATAGCAAGTTTAAATATAAACTTAGAACC
	Enhancer7	chr3:156808024-156808101	GGTAGGCACGCCACCTTGTTGGCGGCAAGCCCGCGACCAAGCGTTTAAGAGCTATGCTGGAAACAGCATAGCAAGTTTAAATATAAACTTAGAACC
		chr3:156827262-156827362	GGTAGGCACGCCACCTTGTTGGTTCGGCAGCGCTTCCGTTTTGTTTAAGAGCTATGCTGGAAACAGCATAGCAAGTTTAAATATAAACTTAGAACC
Super-Enhancer34	Enhancer1	chr3:156827662-156827762	GGTAGGCACGCCACCTTGTTGGAGAGGACTTTTAGAGCTACCGTTTAAGAGCTATGCTGGAAACAGCATAGCAAGTTTAAATATAAACTTAGAACC
		chr3:156828452-156828552	GGTAGGCACGCCACCTTGTTGGAAGTTGGGGACCCCCATCATGTTTAAGAGCTATGCTGGAAACAGCATAGCAAGTTTAAATATAAACTTAGAACC
	Enhancer2	chr3:156828852-156828952	GGTAGGCACGCCACCTTGTTGGAGCCCCATAAATGTGATGACGTTTAAGAGCTATGCTGGAAACAGCATAGCAAGTTTAAATATAAACTTAGAACC
		chr3:156832965-156833065	GGTAGGCACGCCACCTTGTTGGCAAGAGATGTTAGGGCCGAGGTTTAAGAGCTATGCTGGAAACAGCATAGCAAGTTTAAATATAAACTTAGAACC
		chr3:156833365-156833465	GGTAGGCACGCCACCTTGTTGGAGGAAGAGGCCGGTTAGAGTGTTTAAGAGCTATGCTGGAAACAGCATAGCAAGTTTAAATATAAACTTAGAACC
		chr3:156837133-156837233	GGTAGGCACGCCACCTTGTTGGGGTTCTTCAGGCTTATACCAGTTTAAGAGCTATGCTGGAAACAGCATAGCAAGTTTAAATATAAACTTAGAACC
Super-Enhancer35	Enhancer1	chr3:156837533-156837633	GGTAGGCACGCCACCTTGTTGGACCGTATCCCACCGTCTAGCGTTTAAGAGCTATGCTGGAAACAGCATAGCAAGTTTAAATATAAACTTAGAACC
		chr3:156846086-156846186	GGTAGGCACGCCACCTTGTTGGGATGCTACATGGGCCTTCAAGTTTAAGAGCTATGCTGGAAACAGCATAGCAAGTTTAAATATAAACTTAGAACC
	Enhancer2	chr3:156846486-156846586	GGTAGGCACGCCACCTTGTTGGGGTGCGCGCTCTGGACTGGTGTTTAAGAGCTATGCTGGAAACAGCATAGCAAGTTTAAATATAAACTTAGAACC
		chr3:177056408-177056508	GGTAGGCACGCCACCTTGTTGGAAAAACTTAGCCGGGCGTTGGTTTAAGAGCTATGCTGGAAACAGCATAGCAAGTTTAAATATAAACTTAGAACC
	Enhancer3	chr3:177056808-177056908	GGTAGGCACGCCACCTTGTTGGACCGGACCTGACTGACGGGCGTTTAAGAGCTATGCTGGAAACAGCATAGCAAGTTTAAATATAAACTTAGAACC
		chr3:177057208-177057308	GGTAGGCACGCCACCTTGTTGGCAGCAAACGCGCTCCGTTCCGTTTAAGAGCTATGCTGGAAACAGCATAGCAAGTTTAAATATAAACTTAGAACC
		chr3:177063393-177063493	GGTAGGCACGCCACCTTGTTGGGAGTCCACAGAGGGGCACGTGTTTAAGAGCTATGCTGGAAACAGCATAGCAAGTTTAAATATAAACTTAGAACC
		chr3:177063793-177063893	GGTAGGCACGCCACCTTGTTGGATACACAGTGCTGTTGCTTCGTTTAAGAGCTATGCTGGAAACAGCATAGCAAGTTTAAATATAAACTTAGAACC
	Enhancer4	chr3:177075080-177075180	GGTAGGCACGCCACCTTGTTGGAAGGCTGGAACAGCGCGCAGGTTTAAGAGCTATGCTGGAAACAGCATAGCAAGTTTAAATATAAACTTAGAACC
		chr3:177075480-177075542	GGTAGGCACGCCACCTTGTTGGCTGCACTGGCCTTACGAACTGTTTAAGAGCTATGCTGGAAACAGCATAGCAAGTTTAAATATAAACTTAGAACC
		chr3:177076228-177076292	GGTAGGCACGCCACCTTGTTGGGTTGCACAATGAGTTTGGACGTTTAAGAGCTATGCTGGAAACAGCATAGCAAGTTTAAATATAAACTTAGAACC
		chr3:177076592-177076692	GGTAGGCACGCCACCTTGTTGGCCCGAGTCTTCCAAGGGCGCGTTTAAGAGCTATGCTGGAAACAGCATAGCAAGTTTAAATATAAACTTAGAACC
	Enhancer5	chr3:177077639-177077739	GGTAGGCACGCCACCTTGTTGGTACTAACTTCCAAGGAGGTCGTTTAAGAGCTATGCTGGAAACAGCATAGCAAGTTTAAATATAAACTTAGAACC
		chr3:177078039-177078139	GGTAGGCACGCCACCTTGTTGGGTGGGGAAAGGGTTAAACGTGTTTAAGAGCTATGCTGGAAACAGCATAGCAAGTTTAAATATAAACTTAGAACC
	Enhancer6	chr3:194861827-194861918	GGTAGGCACGCCACCTTGTTGGCTAGAGCTCTCTAGAAATGCGTTTAAGAGCTATGCTGGAAACAGCATAGCAAGTTTAAATATAAACTTAGAACC
		chr3:194862218-194862318	GGTAGGCACGCCACCTTGTTGGGTCTTGCTCTGTTGCCAGGCGTTTAAGAGCTATGCTGGAAACAGCATAGCAAGTTTAAATATAAACTTAGAACC
	Enhancer7	chr3:194870974-194871074	GGTAGGCACGCCACCTTGTTGGGGGGAACCAAAGAGCTTAACGTTTAAGAGCTATGCTGGAAACAGCATAGCAAGTTTAAATATAAACTTAGAACC
		chr3:194871374-194871442	GGTAGGCACGCCACCTTGTTGGAGGCCCCTCCATTAGGCTAAGTTTAAGAGCTATGCTGGAAACAGCATAGCAAGTTTAAATATAAACTTAGAACC
		chr3:194872548-194872648	GGTAGGCACGCCACCTTGTTGGTCATTCATGGGTTGTTGATTGTTTAAGAGCTATGCTGGAAACAGCATAGCAAGTTTAAATATAAACTTAGAACC
		chr3:194872948-194873048	GGTAGGCACGCCACCTTGTTGGAATTAGCCGGGCGTGGTGGTGTTTAAGAGCTATGCTGGAAACAGCATAGCAAGTTTAAATATAAACTTAGAACC
Super-Enhancer36	Enhancer1	chr3:194875680-194875730	GGTAGGCACGCCACCTTGTTGGCCACAGAGACAAGACTAACGGTTTAAGAGCTATGCTGGAAACAGCATAGCAAGTTTAAATATAAACTTAGAACC
		chr3:194876001-194876101	GGTAGGCACGCCACCTTGTTGGGCGGGAGAATCGCCTGAACCGTTTAAGAGCTATGCTGGAAACAGCATAGCAAGTTTAAATATAAACTTAGAACC
	Enhancer2	chr3:194882890-194882957	GGTAGGCACGCCACCTTGTTGGAGTCACTTTACTTAACAGTGGTTTAAGAGCTATGCTGGAAACAGCATAGCAAGTTTAAATATAAACTTAGAACC
		chr3:194883257-194883357	GGTAGGCACGCCACCTTGTTGGGGCGCCCAGAAAACCTAGGTGTTTAAGAGCTATGCTGGAAACAGCATAGCAAGTTTAAATATAAACTTAGAACC
	Enhancer3	chr3:194885382-194885482	GGTAGGCACGCCACCTTGTTGGTAAAAGGACACGCCTATTCCGTTTAAGAGCTATGCTGGAAACAGCATAGCAAGTTTAAATATAAACTTAGAACC
		chr3:194885782-194885882	GGTAGGCACGCCACCTTGTTGGACTATTATGGGACACGAGACGTTTAAGAGCTATGCTGGAAACAGCATAGCAAGTTTAAATATAAACTTAGAACC
	Enhancer4	chr3:194898689-194898789	GGTAGGCACGCCACCTTGTTGGTCTGCCACTAATTAATTCTGGTTTAAGAGCTATGCTGGAAACAGCATAGCAAGTTTAAATATAAACTTAGAACC
		chr3:194899089-194899189	GGTAGGCACGCCACCTTGTTGGCTGACAATGTAGTGGTTGTCGTTTAAGAGCTATGCTGGAAACAGCATAGCAAGTTTAAATATAAACTTAGAACC
	Enhancer5	chr3:194924319-194924419	GGTAGGCACGCCACCTTGTTGGCCATCAGCTCAGTGTTGTGTGTTTAAGAGCTATGCTGGAAACAGCATAGCAAGTTTAAATATAAACTTAGAACC
		chr3:194924719-194924819	GGTAGGCACGCCACCTTGTTGGGAAGACCTTATTCAACTCTAGTTTAAGAGCTATGCTGGAAACAGCATAGCAAGTTTAAATATAAACTTAGAACC
Super-Enhancer37	Enhancer1	chr3:195835123-195835192	GGTAGGCACGCCACCTTGTTGGAAGGTATCCACATTACTCTAGTTTAAGAGCTATGCTGGAAACAGCATAGCAAGTTTAAATATAAACTTAGAACC
		chr3:195835491-195835541	GGTAGGCACGCCACCTTGTTGGGAACAGAGTCTGTCATATACGTTTAAGAGCTATGCTGGAAACAGCATAGCAAGTTTAAATATAAACTTAGAACC
	Enhancer2	chr3:195837200-195837300	GGTAGGCACGCCACCTTGTTGGCTGTAGCATGCCGAATAAGAGTTTAAGAGCTATGCTGGAAACAGCATAGCAAGTTTAAATATAAACTTAGAACC
		chr3:195837600-195837700	GGTAGGCACGCCACCTTGTTGGGTACAGCAGAGTTGTATATCGTTTAAGAGCTATGCTGGAAACAGCATAGCAAGTTTAAATATAAACTTAGAACC
	Enhancer3	chr3:195848758-195848858	GGTAGGCACGCCACCTTGTTGGATTTGGCTGCTGACCAGTACGTTTAAGAGCTATGCTGGAAACAGCATAGCAAGTTTAAATATAAACTTAGAACC
		chr3:195849158-195849258	GGTAGGCACGCCACCTTGTTGGGCTGGTTTTTGGCAAACCACGTTTAAGAGCTATGCTGGAAACAGCATAGCAAGTTTAAATATAAACTTAGAACC
	Enhancer4	chr3:195854416-195854466	GGTAGGCACGCCACCTTGTTGGCATTTTCTGGGCTAGATATCGTTTAAGAGCTATGCTGGAAACAGCATAGCAAGTTTAAATATAAACTTAGAACC
		chr3:195854757-195854857	GGTAGGCACGCCACCTTGTTGGCCCAAGTTATACTTAGTAGGGTTTAAGAGCTATGCTGGAAACAGCATAGCAAGTTTAAATATAAACTTAGAACC
	Enhancer5	chr3:195870124-195870224	GGTAGGCACGCCACCTTGTTGGATTTTGAGTTTCTGCACAGCGTTTAAGAGCTATGCTGGAAACAGCATAGCAAGTTTAAATATAAACTTAGAACC
		chr3:195870517-195870567	GGTAGGCACGCCACCTTGTTGGTTAGTGGTGGGGTTAAGTGAGTTTAAGAGCTATGCTGGAAACAGCATAGCAAGTTTAAATATAAACTTAGAACC
	Enhancer6	chr4:58767-58867	GGTAGGCACGCCACCTTGTTGGGTGTGTGGGCATGCACGGTGGTTTAAGAGCTATGCTGGAAACAGCATAGCAAGTTTAAATATAAACTTAGAACC
		chr4:10166397-10166497	GGTAGGCACGCCACCTTGTTGGACACCAAGTAGCCTAGCTCCGTTTAAGAGCTATGCTGGAAACAGCATAGCAAGTTTAAATATAAACTTAGAACC
		chr4:10166797-10166855	GGTAGGCACGCCACCTTGTTGGTATCAAAGACGTTACCACTGGTTTAAGAGCTATGCTGGAAACAGCATAGCAAGTTTAAATATAAACTTAGAACC
		chr4:10174898-10174998	GGTAGGCACGCCACCTTGTTGGTATTAATAATACTCTACATTGTTTAAGAGCTATGCTGGAAACAGCATAGCAAGTTTAAATATAAACTTAGAACC
	Enhancer7	chr4:10175298-10175398	GGTAGGCACGCCACCTTGTTGGGAAATTTGGCTCAACAGGGTGTTTAAGAGCTATGCTGGAAACAGCATAGCAAGTTTAAATATAAACTTAGAACC
		chr4:10182704-10182804	GGTAGGCACGCCACCTTGTTGGTGTAAAATCATTCGCTTGACGTTTAAGAGCTATGCTGGAAACAGCATAGCAAGTTTAAATATAAACTTAGAACC
	Enhancer8	chr4:10183104-10183204	GGTAGGCACGCCACCTTGTTGGAGAGCCTGTCATGGAACCAAGTTTAAGAGCTATGCTGGAAACAGCATAGCAAGTTTAAATATAAACTTAGAACC
		chr4:10188241-10188341	GGTAGGCACGCCACCTTGTTGGAGAGAAGTGGAACCAACCACGTTTAAGAGCTATGCTGGAAACAGCATAGCAAGTTTAAATATAAACTTAGAACC
Super-Enhancer38	Enhancer1	chr4:10188641-10188741	GGTAGGCACGCCACCTTGTTGGAAACAAAAACCTTAAATGGAGTTTAAGAGCTATGCTGGAAACAGCATAGCAAGTTTAAATATAAACTTAGAACC
		chr4:10202396-10202496	GGTAGGCACGCCACCTTGTTGGAGGAGGGACAAAGCCACGTGGTTTAAGAGCTATGCTGGAAACAGCATAGCAAGTTTAAATATAAACTTAGAACC
	Enhancer2	chr4:10202762-10202812	GGTAGGCACGCCACCTTGTTGGACGTAGTAGACACTCAATAGGTTTAAGAGCTATGCTGGAAACAGCATAGCAAGTTTAAATATAAACTTAGAACC
		chr4:10205368-10205468	GGTAGGCACGCCACCTTGTTGGAGGGACTGCCAGTTGTTTGCGTTTAAGAGCTATGCTGGAAACAGCATAGCAAGTTTAAATATAAACTTAGAACC
Super-Enhancer39	Enhancer1	chr4:10205768-10205868	GGTAGGCACGCCACCTTGTTGGCTTTATTTCTTTTCTTTTTGGTTTAAGAGCTATGCTGGAAACAGCATAGCAAGTTTAAATATAAACTTAGAACC
		chr4:79521072-79521139	GGTAGGCACGCCACCTTGTTGGCCAGCTTTTTATGTGCAAGTGTTTAAGAGCTATGCTGGAAACAGCATAGCAAGTTTAAATATAAACTTAGAACC
		chr4:79521439-79521539	GGTAGGCACGCCACCTTGTTGGTGGAAGCAACTTCCACCGACGTTTAAGAGCTATGCTGGAAACAGCATAGCAAGTTTAAATATAAACTTAGAACC
		chr4:79522114-79522214	GGTAGGCACGCCACCTTGTTGGCATGTTTGGCACTCTGTTAAGTTTAAGAGCTATGCTGGAAACAGCATAGCAAGTTTAAATATAAACTTAGAACC
	Enhancer2	chr4:79522514-79522614	GGTAGGCACGCCACCTTGTTGGATGAACAAAGTTGTGCCATCGTTTAAGAGCTATGCTGGAAACAGCATAGCAAGTTTAAATATAAACTTAGAACC
		chr4:79531611-79531711	GGTAGGCACGCCACCTTGTTGGACAATTAGAGGTGTGAAGATGTTTAAGAGCTATGCTGGAAACAGCATAGCAAGTTTAAATATAAACTTAGAACC
	Enhancer3	chr4:79532011-79532111	GGTAGGCACGCCACCTTGTTGGAAATGGCTAACTGCCGTGTTGTTTAAGAGCTATGCTGGAAACAGCATAGCAAGTTTAAATATAAACTTAGAACC
Super-Enhancer40	Enhancer1	chr4:79534576-79534676	GGTAGGCACGCCACCTTGTTGGTTAATATAGGCCAGGCACGGGTTTAAGAGCTATGCTGGAAACAGCATAGCAAGTTTAAATATAAACTTAGAACC
		chr4:79534976-79535076	GGTAGGCACGCCACCTTGTTGGAGTCAATTCTATGGCATGAGGTTTAAGAGCTATGCTGGAAACAGCATAGCAAGTTTAAATATAAACTTAGAACC
		chr4:79537243-79537343	GGTAGGCACGCCACCTTGTTGGTCGCAAGCAAACAGCTTCAAGTTTAAGAGCTATGCTGGAAACAGCATAGCAAGTTTAAATATAAACTTAGAACC
		chr4:79537643-79537743	GGTAGGCACGCCACCTTGTTGGACATCCTAAATACCTCCAGCGTTTAAGAGCTATGCTGGAAACAGCATAGCAAGTTTAAATATAAACTTAGAACC
Super-Enhancer41	Enhancer1	chr4:79542520-79542620	GGTAGGCACGCCACCTTGTTGGGGTGGAACCCTAACTATTGAGTTTAAGAGCTATGCTGGAAACAGCATAGCAAGTTTAAATATAAACTTAGAACC
		chr4:79542920-79542986	GGTAGGCACGCCACCTTGTTGGCTGGACTTTAAGTAACTATAGTTTAAGAGCTATGCTGGAAACAGCATAGCAAGTTTAAATATAAACTTAGAACC
	Enhancer2	chr4:79550248-79550348	GGTAGGCACGCCACCTTGTTGGCCTACTAACAAATATTAGCCGTTTAAGAGCTATGCTGGAAACAGCATAGCAAGTTTAAATATAAACTTAGAACC
		chr4:79550648-79550748	GGTAGGCACGCCACCTTGTTGGACCTCAGCTTCCAACATAGCGTTTAAGAGCTATGCTGGAAACAGCATAGCAAGTTTAAATATAAACTTAGAACC
	Enhancer3	chr4:79566931-79567031	GGTAGGCACGCCACCTTGTTGGGGAACTTCGAATGCCCTATCGTTTAAGAGCTATGCTGGAAACAGCATAGCAAGTTTAAATATAAACTTAGAACC
		chr4:79567321-79567371	GGTAGGCACGCCACCTTGTTGGTGGCCTTCCATCCTCTAAGGGTTTAAGAGCTATGCTGGAAACAGCATAGCAAGTTTAAATATAAACTTAGAACC
Super-Enhancer42	Enhancer1	chr4:79579230-79579280	GGTAGGCACGCCACCTTGTTGGTACAAAAAATTAGCCGGGCAGTTTAAGAGCTATGCTGGAAACAGCATAGCAAGTTTAAATATAAACTTAGAACC
		chr4:79579568-79579668	GGTAGGCACGCCACCTTGTTGGGCACTTTGGGAGGCCGAGGCGTTTAAGAGCTATGCTGGAAACAGCATAGCAAGTTTAAATATAAACTTAGAACC
		chr4:79590622-79590672	GGTAGGCACGCCACCTTGTTGGTTTCTAGCAGCTACCCATTTGTTTAAGAGCTATGCTGGAAACAGCATAGCAAGTTTAAATATAAACTTAGAACC
		chr4:79590932-79591032	GGTAGGCACGCCACCTTGTTGGATAAAGCTGAGAATTTAGGCGTTTAAGAGCTATGCTGGAAACAGCATAGCAAGTTTAAATATAAACTTAGAACC
	Enhancer2	chr4:79613076-79613176	GGTAGGCACGCCACCTTGTTGGGGCAAACAGCCCCGTAAATTGTTTAAGAGCTATGCTGGAAACAGCATAGCAAGTTTAAATATAAACTTAGAACC
		chr4:79613476-79613576	GGTAGGCACGCCACCTTGTTGGTCACCGCCCCATTAAGATGCGTTTAAGAGCTATGCTGGAAACAGCATAGCAAGTTTAAATATAAACTTAGAACC
	Enhancer3	chr4:79614819-79614919	GGTAGGCACGCCACCTTGTTGGTGGTAGAGTGACTCGTAAATGTTTAAGAGCTATGCTGGAAACAGCATAGCAAGTTTAAATATAAACTTAGAACC
		chr4:79615219-79615319	GGTAGGCACGCCACCTTGTTGGACTCACACTCGTGAGCATAAGTTTAAGAGCTATGCTGGAAACAGCATAGCAAGTTTAAATATAAACTTAGAACC
		chr4:79642106-79642206	GGTAGGCACGCCACCTTGTTGGCAGCCCCACCTCAAGTAGACGTTTAAGAGCTATGCTGGAAACAGCATAGCAAGTTTAAATATAAACTTAGAACC
		chr4:79642506-79642606	GGTAGGCACGCCACCTTGTTGGAAAGAAAAGAAAAAGAAAGCGTTTAAGAGCTATGCTGGAAACAGCATAGCAAGTTTAAATATAAACTTAGAACC
	Enhancer4	chr4:79648520-79648570	GGTAGGCACGCCACCTTGTTGGTCCTGTGCCTTGAGTCTCGCGTTTAAGAGCTATGCTGGAAACAGCATAGCAAGTTTAAATATAAACTTAGAACC
		chr4:79648825-79648925	GGTAGGCACGCCACCTTGTTGGAGGAGGGAAACGGAAATCGGGTTTAAGAGCTATGCTGGAAACAGCATAGCAAGTTTAAATATAAACTTAGAACC
		chr4:79653659-79653759	GGTAGGCACGCCACCTTGTTGGATTTAGGGAGTGCCGGGAGGGTTTAAGAGCTATGCTGGAAACAGCATAGCAAGTTTAAATATAAACTTAGAACC
		chr4:79654059-79654159	GGTAGGCACGCCACCTTGTTGGATTCAGCAGTGGGAGGGCGCGTTTAAGAGCTATGCTGGAAACAGCATAGCAAGTTTAAATATAAACTTAGAACC
	Enhancer5	chr4:81046415-81046515	GGTAGGCACGCCACCTTGTTGGGTTAGGGCCGCGCCGATGTGGTTTAAGAGCTATGCTGGAAACAGCATAGCAAGTTTAAATATAAACTTAGAACC
		chr4:81046815-81046910	GGTAGGCACGCCACCTTGTTGGAGCTCTTTCCTAGGAGTGTCGTTTAAGAGCTATGCTGGAAACAGCATAGCAAGTTTAAATATAAACTTAGAACC
Super-Enhancer43	Enhancer1	chr4:81048511-81048561	GGTAGGCACGCCACCTTGTTGGTTTAATGTTTCTAGGGAACCGTTTAAGAGCTATGCTGGAAACAGCATAGCAAGTTTAAATATAAACTTAGAACC
		chr4:81048825-81048925	GGTAGGCACGCCACCTTGTTGGGCAAGATTTACGTTTCACTCGTTTAAGAGCTATGCTGGAAACAGCATAGCAAGTTTAAATATAAACTTAGAACC
		chr4:81056586-81056686	GGTAGGCACGCCACCTTGTTGGGAAGCAGTCTATACCATTGCGTTTAAGAGCTATGCTGGAAACAGCATAGCAAGTTTAAATATAAACTTAGAACC
		chr4:81056986-81057086	GGTAGGCACGCCACCTTGTTGGAGGGAATTCAGCTTACTATAGTTTAAGAGCTATGCTGGAAACAGCATAGCAAGTTTAAATATAAACTTAGAACC
	Enhancer2	chr4:81061379-81061450	GGTAGGCACGCCACCTTGTTGGGTGCTGGTCTCATTGACTAGGTTTAAGAGCTATGCTGGAAACAGCATAGCAAGTTTAAATATAAACTTAGAACC
		chr4:81061750-81061850	GGTAGGCACGCCACCTTGTTGGGTCACCCCAAGTTCATACCAGTTTAAGAGCTATGCTGGAAACAGCATAGCAAGTTTAAATATAAACTTAGAACC
	Enhancer3	chr4:81064312-81064412	GGTAGGCACGCCACCTTGTTGGTAATATCACTTGCACATGGCGTTTAAGAGCTATGCTGGAAACAGCATAGCAAGTTTAAATATAAACTTAGAACC
		chr4:81064712-81064812	GGTAGGCACGCCACCTTGTTGGCAGCAACTGTTTGCAGTAGGGTTTAAGAGCTATGCTGGAAACAGCATAGCAAGTTTAAATATAAACTTAGAACC
	Enhancer4	chr4:81082495-81082595	GGTAGGCACGCCACCTTGTTGGAACCCTCTTAACAACCTGACGTTTAAGAGCTATGCTGGAAACAGCATAGCAAGTTTAAATATAAACTTAGAACC
		chr4:81082895-81082995	GGTAGGCACGCCACCTTGTTGGGATACAGACATACCCAAGACGTTTAAGAGCTATGCTGGAAACAGCATAGCAAGTTTAAATATAAACTTAGAACC
	Enhancer5	chr4:123670762-123670862	GGTAGGCACGCCACCTTGTTGGCGGCCACCTCAGCTATAAAAGTTTAAGAGCTATGCTGGAAACAGCATAGCAAGTTTAAATATAAACTTAGAACC
		chr4:123671162-123671262	GGTAGGCACGCCACCTTGTTGGCTACCTTGCAAGACGGTTAAGTTTAAGAGCTATGCTGGAAACAGCATAGCAAGTTTAAATATAAACTTAGAACC
Super-Enhancer44	Enhancer1	chr4:123679136-123679236	GGTAGGCACGCCACCTTGTTGGCGACCAGGGGCCAAACTCAAGTTTAAGAGCTATGCTGGAAACAGCATAGCAAGTTTAAATATAAACTTAGAACC
		chr4:123679536-123679636	GGTAGGCACGCCACCTTGTTGGTTCTCCTGGGTGTGTCTGTAGTTTAAGAGCTATGCTGGAAACAGCATAGCAAGTTTAAATATAAACTTAGAACC
	Enhancer2	chr4:123687223-123687323	GGTAGGCACGCCACCTTGTTGGGCTGCCTGAGTCGTCGCTAGGTTTAAGAGCTATGCTGGAAACAGCATAGCAAGTTTAAATATAAACTTAGAACC
		chr4:123688016-123688116	GGTAGGCACGCCACCTTGTTGGGAGAATTCAAATCCCTGTGGGTTTAAGAGCTATGCTGGAAACAGCATAGCAAGTTTAAATATAAACTTAGAACC
	Enhancer3	chr4:123688416-123688516	GGTAGGCACGCCACCTTGTTGGGTCCAGGAGAAGAATGTCACGTTTAAGAGCTATGCTGGAAACAGCATAGCAAGTTTAAATATAAACTTAGAACC
		chr4:123697103-123697203	GGTAGGCACGCCACCTTGTTGGAGGATGGAGGACAATTGCCCGTTTAAGAGCTATGCTGGAAACAGCATAGCAAGTTTAAATATAAACTTAGAACC
	Enhancer4	chr4:123697503-123697588	GGTAGGCACGCCACCTTGTTGGGACGCCTTTCCGGTAAGACCGTTTAAGAGCTATGCTGGAAACAGCATAGCAAGTTTAAATATAAACTTAGAACC
		chr4:123719110-123719210	GGTAGGCACGCCACCTTGTTGGGGTGTGGTGTCTCAGTGTCCGTTTAAGAGCTATGCTGGAAACAGCATAGCAAGTTTAAATATAAACTTAGAACC
		chr4:123719464-123719514	GGTAGGCACGCCACCTTGTTGGCGGTCTAACCCTAGCCAATAGTTTAAGAGCTATGCTGGAAACAGCATAGCAAGTTTAAATATAAACTTAGAACC
	Enhancer5	chr4:123724828-123724928	GGTAGGCACGCCACCTTGTTGGATTTTATTTGTGTCTCATAAGTTTAAGAGCTATGCTGGAAACAGCATAGCAAGTTTAAATATAAACTTAGAACC
		chr4:123725203-123725253	GGTAGGCACGCCACCTTGTTGGATCTGTCTTATAGGAGCCTCGTTTAAGAGCTATGCTGGAAACAGCATAGCAAGTTTAAATATAAACTTAGAACC
Super-Enhancer45	Enhancer1	chr5:10284128-10284228	GGTAGGCACGCCACCTTGTTGGCACTCCTGGGGCTAAGTTCCGTTTAAGAGCTATGCTGGAAACAGCATAGCAAGTTTAAATATAAACTTAGAACC
		chr5:10284482-10284532	GGTAGGCACGCCACCTTGTTGGGCCCTGATAAAATCCCGAGTGTTTAAGAGCTATGCTGGAAACAGCATAGCAAGTTTAAATATAAACTTAGAACC
	Enhancer2	chr5:10294726-10294826	GGTAGGCACGCCACCTTGTTGGTGAGGGCTCCAAGAATGTACGTTTAAGAGCTATGCTGGAAACAGCATAGCAAGTTTAAATATAAACTTAGAACC
		chr5:10303751-10303801	GGTAGGCACGCCACCTTGTTGGGATAATCCAATCCCTTAGGGGTTTAAGAGCTATGCTGGAAACAGCATAGCAAGTTTAAATATAAACTTAGAACC
	Enhancer3	chr5:10304044-10304094	GGTAGGCACGCCACCTTGTTGGTAGCAACCCCAGCCGCTCCCGTTTAAGAGCTATGCTGGAAACAGCATAGCAAGTTTAAATATAAACTTAGAACC
		chr5:10317886-10317936	GGTAGGCACGCCACCTTGTTGGGACAAGAAGTGCAGAGCTGCGTTTAAGAGCTATGCTGGAAACAGCATAGCAAGTTTAAATATAAACTTAGAACC
	Enhancer4	chr5:10318201-10318301	GGTAGGCACGCCACCTTGTTGGGCTGCAGGGTAAAAGTAGTCGTTTAAGAGCTATGCTGGAAACAGCATAGCAAGTTTAAATATAAACTTAGAACC
		chr5:10319370-10319470	GGTAGGCACGCCACCTTGTTGGGGGCCTGCCTACAGGGATACGTTTAAGAGCTATGCTGGAAACAGCATAGCAAGTTTAAATATAAACTTAGAACC
	Enhancer5	chr5:10319770-10319870	GGTAGGCACGCCACCTTGTTGGGAGCAAGACGCTACCTCACTGTTTAAGAGCTATGCTGGAAACAGCATAGCAAGTTTAAATATAAACTTAGAACC
		chr5:43064839-43064939	GGTAGGCACGCCACCTTGTTGGGACTCCCATCTGTTACTACCGTTTAAGAGCTATGCTGGAAACAGCATAGCAAGTTTAAATATAAACTTAGAACC
Super-Enhancer46	Enhancer1	chr5:43065239-43065339	GGTAGGCACGCCACCTTGTTGGGTGCTGGCAGATTGGTCTGTGTTTAAGAGCTATGCTGGAAACAGCATAGCAAGTTTAAATATAAACTTAGAACC
		chr5:43073946-43074046	GGTAGGCACGCCACCTTGTTGGTAAACTGTTAAAATTGAATCGTTTAAGAGCTATGCTGGAAACAGCATAGCAAGTTTAAATATAAACTTAGAACC
	Enhancer2	chr5:43074346-43074446	GGTAGGCACGCCACCTTGTTGGTGGGACTAGACTGCCTCGGCGTTTAAGAGCTATGCTGGAAACAGCATAGCAAGTTTAAATATAAACTTAGAACC
		chr5:43075392-43075492	GGTAGGCACGCCACCTTGTTGGTAATGTATTTGAAAGAGGCCGTTTAAGAGCTATGCTGGAAACAGCATAGCAAGTTTAAATATAAACTTAGAACC
	Enhancer3	chr5:43075720-43075820	GGTAGGCACGCCACCTTGTTGGGCCGTGTGCACGTCGGGAGCGTTTAAGAGCTATGCTGGAAACAGCATAGCAAGTTTAAATATAAACTTAGAACC
		chr5:43075792-43075892	GGTAGGCACGCCACCTTGTTGGTTCTCGGTCAGGAACGGTCCGTTTAAGAGCTATGCTGGAAACAGCATAGCAAGTTTAAATATAAACTTAGAACC
Super-Enhancer47	Enhancer1	chr5:43076120-43076220	GGTAGGCACGCCACCTTGTTGGCCTTGAACAAAATGCTGCCAGTTTAAGAGCTATGCTGGAAACAGCATAGCAAGTTTAAATATAAACTTAGAACC
		chr5:89936582-89936682	GGTAGGCACGCCACCTTGTTGGGTGCTAGTTAATTTCATCTTGTTTAAGAGCTATGCTGGAAACAGCATAGCAAGTTTAAATATAAACTTAGAACC
	Enhancer2	chr5:89939889-89939989	GGTAGGCACGCCACCTTGTTGGTCTCTTGGATTATAAATGCAGTTTAAGAGCTATGCTGGAAACAGCATAGCAAGTTTAAATATAAACTTAGAACC
		chr5:89940289-89940389	GGTAGGCACGCCACCTTGTTGGGATGGGTTCTATAATAATTGGTTTAAGAGCTATGCTGGAAACAGCATAGCAAGTTTAAATATAAACTTAGAACC
	Enhancer3	chr5:89940777-89940877	GGTAGGCACGCCACCTTGTTGGAACTCTTCTGAGTCTCCTACGTTTAAGAGCTATGCTGGAAACAGCATAGCAAGTTTAAATATAAACTTAGAACC
		chr5:89941177-89941271	GGTAGGCACGCCACCTTGTTGGATCTACGGATGTATCAGGGTGTTTAAGAGCTATGCTGGAAACAGCATAGCAAGTTTAAATATAAACTTAGAACC
	Enhancer4	chr5:89954829-89954929	GGTAGGCACGCCACCTTGTTGGCTTTATGTGAACCCGGGAAGGTTTAAGAGCTATGCTGGAAACAGCATAGCAAGTTTAAATATAAACTTAGAACC
		chr5:95033912-95034003	GGTAGGCACGCCACCTTGTTGGTTCCACTGATATTATGACCCGTTTAAGAGCTATGCTGGAAACAGCATAGCAAGTTTAAATATAAACTTAGAACC
	Enhancer5	chr5:95034303-95034403	GGTAGGCACGCCACCTTGTTGGCAGGTAAGGAATGGCATCAAGTTTAAGAGCTATGCTGGAAACAGCATAGCAAGTTTAAATATAAACTTAGAACC
		chr5:95046039-95046101	GGTAGGCACGCCACCTTGTTGGTTTTGTCAATTTGCCCGAAGGTTTAAGAGCTATGCTGGAAACAGCATAGCAAGTTTAAATATAAACTTAGAACC
	Enhancer6	chr5:95046401-95046501	GGTAGGCACGCCACCTTGTTGGGAGAACACTAACAGCCACGCGTTTAAGAGCTATGCTGGAAACAGCATAGCAAGTTTAAATATAAACTTAGAACC
		chr5:95046635-95046735	GGTAGGCACGCCACCTTGTTGGGATGCTGCGTTACTACAGTCGTTTAAGAGCTATGCTGGAAACAGCATAGCAAGTTTAAATATAAACTTAGAACC
	Enhancer7	chr5:95047035-95047135	GGTAGGCACGCCACCTTGTTGGCTTAGTTTAAGCCCCCCATTGTTTAAGAGCTATGCTGGAAACAGCATAGCAAGTTTAAATATAAACTTAGAACC
		chr5:95048057-95048157	GGTAGGCACGCCACCTTGTTGGGTCATCAGCCTCAGAGTGATGTTTAAGAGCTATGCTGGAAACAGCATAGCAAGTTTAAATATAAACTTAGAACC
Super-Enhancer48	Enhancer1	chr5:95048457-95048557	GGTAGGCACGCCACCTTGTTGGAATGTATGTGTGCAACTACTGTTTAAGAGCTATGCTGGAAACAGCATAGCAAGTTTAAATATAAACTTAGAACC
		chr5:95053754-95053854	GGTAGGCACGCCACCTTGTTGGAAGAGTTACTCCCATTAGGCGTTTAAGAGCTATGCTGGAAACAGCATAGCAAGTTTAAATATAAACTTAGAACC
	Enhancer2	chr5:95054154-95054254	GGTAGGCACGCCACCTTGTTGGATGCCCATTCTAGGGCTGTCGTTTAAGAGCTATGCTGGAAACAGCATAGCAAGTTTAAATATAAACTTAGAACC
	Enhancer3	chr5:118635375-118635475	GGTAGGCACGCCACCTTGTTGGAAGAGATGACGCTTGCTTACGTTTAAGAGCTATGCTGGAAACAGCATAGCAAGTTTAAATATAAACTTAGAACC
		chr5:118635775-118635875	GGTAGGCACGCCACCTTGTTGGTCTGCTTCAGTGACAGGGGGGTTTAAGAGCTATGCTGGAAACAGCATAGCAAGTTTAAATATAAACTTAGAACC
	Enhancer4	chr5:118638600-118638700	GGTAGGCACGCCACCTTGTTGGTCCCCTGGGAGGCCATTCTAGTTTAAGAGCTATGCTGGAAACAGCATAGCAAGTTTAAATATAAACTTAGAACC
		chr5:118639000-118639100	GGTAGGCACGCCACCTTGTTGGCAGGACTTCCGCTAAGTATCGTTTAAGAGCTATGCTGGAAACAGCATAGCAAGTTTAAATATAAACTTAGAACC
	Enhancer5	chr5:118644386-118644486	GGTAGGCACGCCACCTTGTTGGGAATGCCATCATCCCAAACCGTTTAAGAGCTATGCTGGAAACAGCATAGCAAGTTTAAATATAAACTTAGAACC
		chr5:118648020-118648120	GGTAGGCACGCCACCTTGTTGGCTTATGTTGGGTAAAATCACGTTTAAGAGCTATGCTGGAAACAGCATAGCAAGTTTAAATATAAACTTAGAACC
Super-Enhancer49	Enhancer1	chr5:118648420-118648471	GGTAGGCACGCCACCTTGTTGGCAAAACTTGCAGATTGTTTCGTTTAAGAGCTATGCTGGAAACAGCATAGCAAGTTTAAATATAAACTTAGAACC
		chr5:118651254-118651354	GGTAGGCACGCCACCTTGTTGGGATTCTGGCAACTCTGTGACGTTTAAGAGCTATGCTGGAAACAGCATAGCAAGTTTAAATATAAACTTAGAACC
	Enhancer2	chr5:118651654-118651754	GGTAGGCACGCCACCTTGTTGGGGTCACTCCCATCACCATCTGTTTAAGAGCTATGCTGGAAACAGCATAGCAAGTTTAAATATAAACTTAGAACC
		chr5:118653875-118653950	GGTAGGCACGCCACCTTGTTGGTTGCACAAGTAAGAATTCGAGTTTAAGAGCTATGCTGGAAACAGCATAGCAAGTTTAAATATAAACTTAGAACC
	Enhancer3	chr5:118654250-118654350	GGTAGGCACGCCACCTTGTTGGGAGGCAACCACTGTCGTGAGGTTTAAGAGCTATGCTGGAAACAGCATAGCAAGTTTAAATATAAACTTAGAACC
		chr5:118657229-118657329	GGTAGGCACGCCACCTTGTTGGCCCTGGGCCAATACTATCCCGTTTAAGAGCTATGCTGGAAACAGCATAGCAAGTTTAAATATAAACTTAGAACC
	Enhancer4	chr5:118657629-118657729	GGTAGGCACGCCACCTTGTTGGCTACGACCCCGCAGCACCGTGTTTAAGAGCTATGCTGGAAACAGCATAGCAAGTTTAAATATAAACTTAGAACC
		chr5:150142881-150142981	GGTAGGCACGCCACCTTGTTGGCCGGCCCGCCAGCGCGGAGCGTTTAAGAGCTATGCTGGAAACAGCATAGCAAGTTTAAATATAAACTTAGAACC
	Enhancer5	chr5:150143281-150143381	GGTAGGCACGCCACCTTGTTGGACGGGGACGTGTCAAACGGCGTTTAAGAGCTATGCTGGAAACAGCATAGCAAGTTTAAATATAAACTTAGAACC
		chr5:150169757-150169857	GGTAGGCACGCCACCTTGTTGGACCAACCACGTTACAGTCCCGTTTAAGAGCTATGCTGGAAACAGCATAGCAAGTTTAAATATAAACTTAGAACC
	Enhancer6	chr5:150170119-150170169	GGTAGGCACGCCACCTTGTTGGCTGAGTCAGGAAAAGGACTCGTTTAAGAGCTATGCTGGAAACAGCATAGCAAGTTTAAATATAAACTTAGAACC
		chr5:150180882-150180932	GGTAGGCACGCCACCTTGTTGGACCATGGCTTCTAGTTTCCTGTTTAAGAGCTATGCTGGAAACAGCATAGCAAGTTTAAATATAAACTTAGAACC
	Enhancer7	chr5:150181188-150181288	GGTAGGCACGCCACCTTGTTGGTTGCAAGAGCATGGGCCGGAGTTTAAGAGCTATGCTGGAAACAGCATAGCAAGTTTAAATATAAACTTAGAACC
		chr5:173266174-173266274	GGTAGGCACGCCACCTTGTTGGTTGGGAACCGCCTATCTCATGTTTAAGAGCTATGCTGGAAACAGCATAGCAAGTTTAAATATAAACTTAGAACC
	Enhancer8	chr5:173266574-173266674	GGTAGGCACGCCACCTTGTTGGTAAGCCACTAGGCCCCTTGTGTTTAAGAGCTATGCTGGAAACAGCATAGCAAGTTTAAATATAAACTTAGAACC
		chr5:173280341-173280441	GGTAGGCACGCCACCTTGTTGGAAGTACTTGGTAATCAGGCTGTTTAAGAGCTATGCTGGAAACAGCATAGCAAGTTTAAATATAAACTTAGAACC
	Enhancer9	chr5:173280741-173280841	GGTAGGCACGCCACCTTGTTGGATACACTGGACCAGGCACGGGTTTAAGAGCTATGCTGGAAACAGCATAGCAAGTTTAAATATAAACTTAGAACC
		chr5:173282548-173282648	GGTAGGCACGCCACCTTGTTGGTGGGCCTGAAGTTCTGATTGGTTTAAGAGCTATGCTGGAAACAGCATAGCAAGTTTAAATATAAACTTAGAACC
Super-Enhancer50	Enhancer1	chr5:173282948-173283048	GGTAGGCACGCCACCTTGTTGGCCTTTGCTGGCGTAACCAGCGTTTAAGAGCTATGCTGGAAACAGCATAGCAAGTTTAAATATAAACTTAGAACC
		chr5:173293947-173294025	GGTAGGCACGCCACCTTGTTGGCCCTTAAGGTCTGTGTGCGCGTTTAAGAGCTATGCTGGAAACAGCATAGCAAGTTTAAATATAAACTTAGAACC
	Enhancer2	chr5:173294325-173294425	GGTAGGCACGCCACCTTGTTGGAGAGGTGTGGAGTTATTATAGTTTAAGAGCTATGCTGGAAACAGCATAGCAAGTTTAAATATAAACTTAGAACC
		chr5:173305253-173305303	GGTAGGCACGCCACCTTGTTGGGAATGTACCTAACTCCTCCCGTTTAAGAGCTATGCTGGAAACAGCATAGCAAGTTTAAATATAAACTTAGAACC
	Enhancer3	chr5:173305465-173305565	GGTAGGCACGCCACCTTGTTGGAAACGCTCCCGCACTAGGCGGTTTAAGAGCTATGCTGGAAACAGCATAGCAAGTTTAAATATAAACTTAGAACC
		chr5:173305586-173305686	GGTAGGCACGCCACCTTGTTGGCCCTTAAAGGGCCGCGTTCGGTTTAAGAGCTATGCTGGAAACAGCATAGCAAGTTTAAATATAAACTTAGAACC
		chr5:173305865-173305965	GGTAGGCACGCCACCTTGTTGGTATGGTTTCTTCGGGCTGGTGTTTAAGAGCTATGCTGGAAACAGCATAGCAAGTTTAAATATAAACTTAGAACC
		chr6:7137816-7137916	GGTAGGCACGCCACCTTGTTGGGGTAGTCACTGCAAACTATAGTTTAAGAGCTATGCTGGAAACAGCATAGCAAGTTTAAATATAAACTTAGAACC
	Enhancer4	chr6:7138216-7138316	GGTAGGCACGCCACCTTGTTGGACCTGTGCGCTGGTCGGCCTGTTTAAGAGCTATGCTGGAAACAGCATAGCAAGTTTAAATATAAACTTAGAACC
		chr6:7141181-7141281	GGTAGGCACGCCACCTTGTTGGGAGACCATGGCTTACACACCGTTTAAGAGCTATGCTGGAAACAGCATAGCAAGTTTAAATATAAACTTAGAACC
	Enhancer5	chr6:7141581-7141681	GGTAGGCACGCCACCTTGTTGGCACTCCTCAGCCTGTTCAGAGTTTAAGAGCTATGCTGGAAACAGCATAGCAAGTTTAAATATAAACTTAGAACC
		chr6:7143446-7143546	GGTAGGCACGCCACCTTGTTGGGCTGGGGAAGTGCTTAAACAGTTTAAGAGCTATGCTGGAAACAGCATAGCAAGTTTAAATATAAACTTAGAACC
Super-Enhancer51	Enhancer1	chr6:7143846-7143946	GGTAGGCACGCCACCTTGTTGGACAGGGAGGGTACTACTGCCGTTTAAGAGCTATGCTGGAAACAGCATAGCAAGTTTAAATATAAACTTAGAACC
		chr6:7150943-7150993	GGTAGGCACGCCACCTTGTTGGTAAAGTCAACGAGCCGGGCAGTTTAAGAGCTATGCTGGAAACAGCATAGCAAGTTTAAATATAAACTTAGAACC
	Enhancer2	chr6:7151272-7151372	GGTAGGCACGCCACCTTGTTGGTTAACCAGTGTGACTTCTGCGTTTAAGAGCTATGCTGGAAACAGCATAGCAAGTTTAAATATAAACTTAGAACC
		chr6:7165196-7165296	GGTAGGCACGCCACCTTGTTGGCCCTCTCAGATAAACAGGAGGTTTAAGAGCTATGCTGGAAACAGCATAGCAAGTTTAAATATAAACTTAGAACC
	Enhancer3	chr6:7165596-7165678	GGTAGGCACGCCACCTTGTTGGACTTTAAAGAGCAGCTCCGCGTTTAAGAGCTATGCTGGAAACAGCATAGCAAGTTTAAATATAAACTTAGAACC
		chr6:7173867-7173967	GGTAGGCACGCCACCTTGTTGGGCACCCAGTTGTGTGCAACCGTTTAAGAGCTATGCTGGAAACAGCATAGCAAGTTTAAATATAAACTTAGAACC
		chr6:7174267-7174367	GGTAGGCACGCCACCTTGTTGGCAGCTGCACCCACTTCTCCGGTTTAAGAGCTATGCTGGAAACAGCATAGCAAGTTTAAATATAAACTTAGAACC
		chr6:7180767-7180867	GGTAGGCACGCCACCTTGTTGGGACATTCTAGGGTGCAAACCGTTTAAGAGCTATGCTGGAAACAGCATAGCAAGTTTAAATATAAACTTAGAACC
	Enhancer4	chr6:7181167-7181267	GGTAGGCACGCCACCTTGTTGGGGCCAACCTCCATTTGCTACGTTTAAGAGCTATGCTGGAAACAGCATAGCAAGTTTAAATATAAACTTAGAACC
		chr6:11921189-11921260	GGTAGGCACGCCACCTTGTTGGTCAGTGTTGGGAGGGCGCTCGTTTAAGAGCTATGCTGGAAACAGCATAGCAAGTTTAAATATAAACTTAGAACC
	Enhancer5	chr6:11921553-11921603	GGTAGGCACGCCACCTTGTTGGGGCGCCACTGCACTCCAATCGTTTAAGAGCTATGCTGGAAACAGCATAGCAAGTTTAAATATAAACTTAGAACC
		chr6:11931563-11931663	GGTAGGCACGCCACCTTGTTGGGCTTGTCCATGTCGTAGCCTGTTTAAGAGCTATGCTGGAAACAGCATAGCAAGTTTAAATATAAACTTAGAACC
Super-Enhancer52	Enhancer1	chr6:11931963-11932063	GGTAGGCACGCCACCTTGTTGGTTGAGACTCACTCACAACCGGTTTAAGAGCTATGCTGGAAACAGCATAGCAAGTTTAAATATAAACTTAGAACC
		chr6:11938721-11938771	GGTAGGCACGCCACCTTGTTGGGACCATTAGTTGGTTGGTACGTTTAAGAGCTATGCTGGAAACAGCATAGCAAGTTTAAATATAAACTTAGAACC
		chr6:11939020-11939070	GGTAGGCACGCCACCTTGTTGGCACTGCATCCTTGATCCCCAGTTTAAGAGCTATGCTGGAAACAGCATAGCAAGTTTAAATATAAACTTAGAACC
		chr6:13666753-13666853	GGTAGGCACGCCACCTTGTTGGGAGCCTTGGGGCAAGGTAGAGTTTAAGAGCTATGCTGGAAACAGCATAGCAAGTTTAAATATAAACTTAGAACC
	Enhancer2	chr6:13667153-13667253	GGTAGGCACGCCACCTTGTTGGGGGAAAAACAGCCCTGCATCGTTTAAGAGCTATGCTGGAAACAGCATAGCAAGTTTAAATATAAACTTAGAACC
		chr6:13668745-13668845	GGTAGGCACGCCACCTTGTTGGCTTGAGTATATACCTAGAAGGTTTAAGAGCTATGCTGGAAACAGCATAGCAAGTTTAAATATAAACTTAGAACC
	Enhancer3	chr6:13669102-13669152	GGTAGGCACGCCACCTTGTTGGTGTTAGGGATGAGCTGCCCCGTTTAAGAGCTATGCTGGAAACAGCATAGCAAGTTTAAATATAAACTTAGAACC
		chr6:13674676-13674726	GGTAGGCACGCCACCTTGTTGGCCAGGTGTGGTGGCACACTCGTTTAAGAGCTATGCTGGAAACAGCATAGCAAGTTTAAATATAAACTTAGAACC
	Enhancer4	chr6:13675014-13675114	GGTAGGCACGCCACCTTGTTGGAACCCAGCTGGGCCGAAGCCGTTTAAGAGCTATGCTGGAAACAGCATAGCAAGTTTAAATATAAACTTAGAACC
		chr6:13675023-13675123	GGTAGGCACGCCACCTTGTTGGACCTTATGCTCTGCTCAAACGTTTAAGAGCTATGCTGGAAACAGCATAGCAAGTTTAAATATAAACTTAGAACC
	Enhancer5	chr6:13675423-13675523	GGTAGGCACGCCACCTTGTTGGCACTGCCTGCATCAAATCGCGTTTAAGAGCTATGCTGGAAACAGCATAGCAAGTTTAAATATAAACTTAGAACC
		chr6:13678568-13678668	GGTAGGCACGCCACCTTGTTGGGCAGTCCTAGCCCTGCGGGCGTTTAAGAGCTATGCTGGAAACAGCATAGCAAGTTTAAATATAAACTTAGAACC
	Enhancer6	chr6:13678968-13679068	GGTAGGCACGCCACCTTGTTGGGGTCTCGAACTCCTGACCTCGTTTAAGAGCTATGCTGGAAACAGCATAGCAAGTTTAAATATAAACTTAGAACC
		chr6:13688824-13688924	GGTAGGCACGCCACCTTGTTGGTGACAGGAACCTAGGATTACGTTTAAGAGCTATGCTGGAAACAGCATAGCAAGTTTAAATATAAACTTAGAACC
		chr6:13689224-13689299	GGTAGGCACGCCACCTTGTTGGAAGGACCACTCTTCTCGAGAGTTTAAGAGCTATGCTGGAAACAGCATAGCAAGTTTAAATATAAACTTAGAACC
		chr6:13702959-13703059	GGTAGGCACGCCACCTTGTTGGCATCACAACAATGCGCTCCCGTTTAAGAGCTATGCTGGAAACAGCATAGCAAGTTTAAATATAAACTTAGAACC
Super-Enhancer53	Enhancer1	chr6:13703359-13703459	GGTAGGCACGCCACCTTGTTGGGCGCCGTCTCCTGACAACCCGTTTAAGAGCTATGCTGGAAACAGCATAGCAAGTTTAAATATAAACTTAGAACC
		chr6:15062785-15062885	GGTAGGCACGCCACCTTGTTGGTCTTGCTCTGTCACTCAGACGTTTAAGAGCTATGCTGGAAACAGCATAGCAAGTTTAAATATAAACTTAGAACC
	Enhancer2	chr6:15063154-15063204	GGTAGGCACGCCACCTTGTTGGTGCTAAGGTCGCCCCTTAGCGTTTAAGAGCTATGCTGGAAACAGCATAGCAAGTTTAAATATAAACTTAGAACC
		chr6:15066908-15067000	GGTAGGCACGCCACCTTGTTGGCTGGAGCTCATCACGTTCTCGTTTAAGAGCTATGCTGGAAACAGCATAGCAAGTTTAAATATAAACTTAGAACC
		chr6:15067300-15067400	GGTAGGCACGCCACCTTGTTGGTTGCCGCGGTCACTCTGGTTGTTTAAGAGCTATGCTGGAAACAGCATAGCAAGTTTAAATATAAACTTAGAACC
		chr6:15079563-15079663	GGTAGGCACGCCACCTTGTTGGGAGGTAAACGGGGCTGCCCGGTTTAAGAGCTATGCTGGAAACAGCATAGCAAGTTTAAATATAAACTTAGAACC
	Enhancer3	chr6:15079963-15080063	GGTAGGCACGCCACCTTGTTGGGGAGACCAATACATTCTTGGGTTTAAGAGCTATGCTGGAAACAGCATAGCAAGTTTAAATATAAACTTAGAACC
		chr6:15086650-15086750	GGTAGGCACGCCACCTTGTTGGTGGGGTCTCCTCTGTCACCCGTTTAAGAGCTATGCTGGAAACAGCATAGCAAGTTTAAATATAAACTTAGAACC
	Enhancer4	chr6:15087050-15087150	GGTAGGCACGCCACCTTGTTGGTCCCTAGCCACGTGTGGCCCGTTTAAGAGCTATGCTGGAAACAGCATAGCAAGTTTAAATATAAACTTAGAACC
		chr6:15089944-15090044	GGTAGGCACGCCACCTTGTTGGCGTCTCCCTGTCAGGATGATGTTTAAGAGCTATGCTGGAAACAGCATAGCAAGTTTAAATATAAACTTAGAACC
	Enhancer5	chr6:15090272-15090372	GGTAGGCACGCCACCTTGTTGGTAGATTCTTCCGTCAGTTACGTTTAAGAGCTATGCTGGAAACAGCATAGCAAGTTTAAATATAAACTTAGAACC
		chr6:15090344-15090444	GGTAGGCACGCCACCTTGTTGGCTGGGTCTGATAGTACCGGGGTTTAAGAGCTATGCTGGAAACAGCATAGCAAGTTTAAATATAAACTTAGAACC
		chr6:15090672-15090772	GGTAGGCACGCCACCTTGTTGGCTCAAAAGCAAAACGGAGGCGTTTAAGAGCTATGCTGGAAACAGCATAGCAAGTTTAAATATAAACTTAGAACC
		chr6:15097319-15097419	GGTAGGCACGCCACCTTGTTGGGGTTGCTGGAGACCACGAAAGTTTAAGAGCTATGCTGGAAACAGCATAGCAAGTTTAAATATAAACTTAGAACC
	Enhancer6	chr6:15097719-15097819	GGTAGGCACGCCACCTTGTTGGAGCCCCCAGACGGGGCGAAAGTTTAAGAGCTATGCTGGAAACAGCATAGCAAGTTTAAATATAAACTTAGAACC
		chr6:15107144-15107244	GGTAGGCACGCCACCTTGTTGGTCAGAATGCAGGTCCCTTTGGTTTAAGAGCTATGCTGGAAACAGCATAGCAAGTTTAAATATAAACTTAGAACC
	Enhancer7	chr6:15107544-15107644	GGTAGGCACGCCACCTTGTTGGGACATTTATCCAAGAGGGGCGTTTAAGAGCTATGCTGGAAACAGCATAGCAAGTTTAAATATAAACTTAGAACC
		chr6:20409883-20409983	GGTAGGCACGCCACCTTGTTGGCTGGAGATGGGAATGGAGACGTTTAAGAGCTATGCTGGAAACAGCATAGCAAGTTTAAATATAAACTTAGAACC
	Enhancer8	chr6:20410240-20410290	GGTAGGCACGCCACCTTGTTGGCTTGAGCCCCCACATTTAGGGTTTAAGAGCTATGCTGGAAACAGCATAGCAAGTTTAAATATAAACTTAGAACC
		chr6:20417999-20418099	GGTAGGCACGCCACCTTGTTGGCCATGTTTAATTACATGCGCGTTTAAGAGCTATGCTGGAAACAGCATAGCAAGTTTAAATATAAACTTAGAACC
	Enhancer9	chr6:20418399-20418499	GGTAGGCACGCCACCTTGTTGGGTACACCCAGGTCTAGCCGGGTTTAAGAGCTATGCTGGAAACAGCATAGCAAGTTTAAATATAAACTTAGAACC
		chr6:20424875-20424975	GGTAGGCACGCCACCTTGTTGGGGCTGTCAGTTTCGTCAACAGTTTAAGAGCTATGCTGGAAACAGCATAGCAAGTTTAAATATAAACTTAGAACC
	Enhancer10	chr6:20425262-20425312	GGTAGGCACGCCACCTTGTTGGAGAATTCCTCGGGCAAGCGCGTTTAAGAGCTATGCTGGAAACAGCATAGCAAGTTTAAATATAAACTTAGAACC
		chr6:20445007-20445107	GGTAGGCACGCCACCTTGTTGGGAGAGCAGACGCCGACAGCCGTTTAAGAGCTATGCTGGAAACAGCATAGCAAGTTTAAATATAAACTTAGAACC
	Enhancer11	chr6:20445407-20445507	GGTAGGCACGCCACCTTGTTGGAGGAGGACGCATCGCCAAACGTTTAAGAGCTATGCTGGAAACAGCATAGCAAGTTTAAATATAAACTTAGAACC
		chr6:20454382-20454482	GGTAGGCACGCCACCTTGTTGGTCAGTGAAACAGTGTCCTGCGTTTAAGAGCTATGCTGGAAACAGCATAGCAAGTTTAAATATAAACTTAGAACC
	Enhancer12	chr6:20454782-20454882	GGTAGGCACGCCACCTTGTTGGGTCATTCTGCAGGGGCAAACGTTTAAGAGCTATGCTGGAAACAGCATAGCAAGTTTAAATATAAACTTAGAACC
		chr6:20458492-20458592	GGTAGGCACGCCACCTTGTTGGGCCTCTGAGCAACGCACCCCGTTTAAGAGCTATGCTGGAAACAGCATAGCAAGTTTAAATATAAACTTAGAACC
	Enhancer13	chr6:20458892-20458992	GGTAGGCACGCCACCTTGTTGGAAGTGCTCACTAAATCCTGGGTTTAAGAGCTATGCTGGAAACAGCATAGCAAGTTTAAATATAAACTTAGAACC
		chr6:20475341-20475441	GGTAGGCACGCCACCTTGTTGGCCGGCATCCCATGGCCACATGTTTAAGAGCTATGCTGGAAACAGCATAGCAAGTTTAAATATAAACTTAGAACC
	Enhancer14	chr6:20475741-20475841	GGTAGGCACGCCACCTTGTTGGCCACTCCCGGGAACAACAGAGTTTAAGAGCTATGCTGGAAACAGCATAGCAAGTTTAAATATAAACTTAGAACC
		chr6:26296154-26296254	GGTAGGCACGCCACCTTGTTGGCGAGCCCTGGCACCGGGTGGGTTTAAGAGCTATGCTGGAAACAGCATAGCAAGTTTAAATATAAACTTAGAACC
	Enhancer15	chr6:26296554-26296654	GGTAGGCACGCCACCTTGTTGGTGGGGGCATCTCACCGGGCTGTTTAAGAGCTATGCTGGAAACAGCATAGCAAGTTTAAATATAAACTTAGAACC
		chr6:26297152-26297252	GGTAGGCACGCCACCTTGTTGGTTACTTGCAAACCGTGACTGGTTTAAGAGCTATGCTGGAAACAGCATAGCAAGTTTAAATATAAACTTAGAACC
	Enhancer16	chr6:26297552-26297652	GGTAGGCACGCCACCTTGTTGGGCCAGCACGGGGTTCGGGCTGTTTAAGAGCTATGCTGGAAACAGCATAGCAAGTTTAAATATAAACTTAGAACC
		chr6:26305442-26305492	GGTAGGCACGCCACCTTGTTGGTAGCCCTCTCTTGGAGGTGCGTTTAAGAGCTATGCTGGAAACAGCATAGCAAGTTTAAATATAAACTTAGAACC
	Enhancer17	chr6:26305763-26305863	GGTAGGCACGCCACCTTGTTGGAGGCTGGCATGTTCGCTGCCGTTTAAGAGCTATGCTGGAAACAGCATAGCAAGTTTAAATATAAACTTAGAACC
		chr6:26309800-26309900	GGTAGGCACGCCACCTTGTTGGGGACATACCAGCCGGGGGACGTTTAAGAGCTATGCTGGAAACAGCATAGCAAGTTTAAATATAAACTTAGAACC
	Enhancer18	chr6:26310200-26310300	GGTAGGCACGCCACCTTGTTGGGCTGGGGAAGGCTGATACCCGTTTAAGAGCTATGCTGGAAACAGCATAGCAAGTTTAAATATAAACTTAGAACC
		chr6:26311206-26311306	GGTAGGCACGCCACCTTGTTGGGGCCCCCGCCCTTTAAGTGTGTTTAAGAGCTATGCTGGAAACAGCATAGCAAGTTTAAATATAAACTTAGAACC
Super-Enhancer54	Enhancer1	chr6:26311606-26311706	GGTAGGCACGCCACCTTGTTGGTAAAGCCCTTTCTGGTCATGGTTTAAGAGCTATGCTGGAAACAGCATAGCAAGTTTAAATATAAACTTAGAACC
		chr6:26311773-26311873	GGTAGGCACGCCACCTTGTTGGTTGCCACGGAGCCACCGACGGTTTAAGAGCTATGCTGGAAACAGCATAGCAAGTTTAAATATAAACTTAGAACC
	Enhancer2	chr6:26312173-26312233	GGTAGGCACGCCACCTTGTTGGTGGGAGAATCTCATACCCCCGTTTAAGAGCTATGCTGGAAACAGCATAGCAAGTTTAAATATAAACTTAGAACC
		chr6:26313033-26313133	GGTAGGCACGCCACCTTGTTGGATCCCTGGCTAGGCGCCAATGTTTAAGAGCTATGCTGGAAACAGCATAGCAAGTTTAAATATAAACTTAGAACC
	Enhancer3	chr6:26313433-26313533	GGTAGGCACGCCACCTTGTTGGACTGCTAACTAAGAGTGCTCGTTTAAGAGCTATGCTGGAAACAGCATAGCAAGTTTAAATATAAACTTAGAACC
		chr6:26322264-26322314	GGTAGGCACGCCACCTTGTTGGGCACTTTGGGAGGCCAAGGTGTTTAAGAGCTATGCTGGAAACAGCATAGCAAGTTTAAATATAAACTTAGAACC
	Enhancer4	chr6:26322592-26322692	GGTAGGCACGCCACCTTGTTGGCTGACCCTGGAGGTCGCGCCGTTTAAGAGCTATGCTGGAAACAGCATAGCAAGTTTAAATATAAACTTAGAACC
		chr6:26322948-26323048	GGTAGGCACGCCACCTTGTTGGACCCTAGAGAAAAGCTACGGGTTTAAGAGCTATGCTGGAAACAGCATAGCAAGTTTAAATATAAACTTAGAACC
		chr6:26323348-26323448	GGTAGGCACGCCACCTTGTTGGAACCAGCCGGAATCACGACTGTTTAAGAGCTATGCTGGAAACAGCATAGCAAGTTTAAATATAAACTTAGAACC
		chr6:26328151-26328251	GGTAGGCACGCCACCTTGTTGGGACCTAATAAATGCTATTACGTTTAAGAGCTATGCTGGAAACAGCATAGCAAGTTTAAATATAAACTTAGAACC
		chr6:26328551-26328651	GGTAGGCACGCCACCTTGTTGGCTCCCCTAATGAAAGCGAAAGTTTAAGAGCTATGCTGGAAACAGCATAGCAAGTTTAAATATAAACTTAGAACC
		chr6:26336566-26336642	GGTAGGCACGCCACCTTGTTGGCTCCTCACCCAGTAGCTAAGGTTTAAGAGCTATGCTGGAAACAGCATAGCAAGTTTAAATATAAACTTAGAACC
	Enhancer5	chr6:26336942-26337042	GGTAGGCACGCCACCTTGTTGGTCCGCAGCTGGGGTTGGCGCGTTTAAGAGCTATGCTGGAAACAGCATAGCAAGTTTAAATATAAACTTAGAACC
		chr6:26341817-26341867	GGTAGGCACGCCACCTTGTTGGAACATCCTAGCTCGCCACAGGTTTAAGAGCTATGCTGGAAACAGCATAGCAAGTTTAAATATAAACTTAGAACC
	Enhancer6	chr6:26342119-26342219	GGTAGGCACGCCACCTTGTTGGACTGTGGCCGTGGCGTGCGTGTTTAAGAGCTATGCTGGAAACAGCATAGCAAGTTTAAATATAAACTTAGAACC
		chr6:26351644-26351744	GGTAGGCACGCCACCTTGTTGGGAACTCCCCCCACCTTGGAAGTTTAAGAGCTATGCTGGAAACAGCATAGCAAGTTTAAATATAAACTTAGAACC
		chr6:26352044-26352144	GGTAGGCACGCCACCTTGTTGGAGGTAACTCCAGGCGCTTGGGTTTAAGAGCTATGCTGGAAACAGCATAGCAAGTTTAAATATAAACTTAGAACC
		chr6:28677856-28677956	GGTAGGCACGCCACCTTGTTGGAGGCCTCACATTGGATAGCCGTTTAAGAGCTATGCTGGAAACAGCATAGCAAGTTTAAATATAAACTTAGAACC
	Enhancer7	chr6:28678225-28678299	GGTAGGCACGCCACCTTGTTGGTCTGTATTTCCCGACTTGGCGTTTAAGAGCTATGCTGGAAACAGCATAGCAAGTTTAAATATAAACTTAGAACC
		chr6:28678256-28678356	GGTAGGCACGCCACCTTGTTGGTATACTCACACATCTGCGGGGTTTAAGAGCTATGCTGGAAACAGCATAGCAAGTTTAAATATAAACTTAGAACC
	Enhancer8	chr6:28678599-28678670	GGTAGGCACGCCACCTTGTTGGGATGGGGGCCTTGGTTACATGTTTAAGAGCTATGCTGGAAACAGCATAGCAAGTTTAAATATAAACTTAGAACC
		chr6:28693273-28693373	GGTAGGCACGCCACCTTGTTGGCCCTGCAGCTTTAAAAGATGGTTTAAGAGCTATGCTGGAAACAGCATAGCAAGTTTAAATATAAACTTAGAACC
	Enhancer9	chr6:28693673-28693773	GGTAGGCACGCCACCTTGTTGGTCAGGTTTCCCCGCTCCAGTGTTTAAGAGCTATGCTGGAAACAGCATAGCAAGTTTAAATATAAACTTAGAACC
		chr6:28696297-28696347	GGTAGGCACGCCACCTTGTTGGGCGGGGTGCGGATTGGAACCGTTTAAGAGCTATGCTGGAAACAGCATAGCAAGTTTAAATATAAACTTAGAACC
	Enhancer10	chr6:28696614-28696714	GGTAGGCACGCCACCTTGTTGGCTAACGTACACACTGGGGGTGTTTAAGAGCTATGCTGGAAACAGCATAGCAAGTTTAAATATAAACTTAGAACC
		chr6:28696810-28696910	GGTAGGCACGCCACCTTGTTGGGCTCGGGGCTCCGAGCCCAAGTTTAAGAGCTATGCTGGAAACAGCATAGCAAGTTTAAATATAAACTTAGAACC
		chr6:28697210-28697310	GGTAGGCACGCCACCTTGTTGGACGGCGTCCCACACCGCACTGTTTAAGAGCTATGCTGGAAACAGCATAGCAAGTTTAAATATAAACTTAGAACC
		chr6:28703300-28703400	GGTAGGCACGCCACCTTGTTGGGAATGGCGTGTGGTTTCGTCGTTTAAGAGCTATGCTGGAAACAGCATAGCAAGTTTAAATATAAACTTAGAACC
	Enhancer11	chr6:28710450-28710550	GGTAGGCACGCCACCTTGTTGGCTAGACAGCCGATGCTATACGTTTAAGAGCTATGCTGGAAACAGCATAGCAAGTTTAAATATAAACTTAGAACC
		chr6:28710850-28710950	GGTAGGCACGCCACCTTGTTGGGTGTTGGGGAACCCGTTTAGGTTTAAGAGCTATGCTGGAAACAGCATAGCAAGTTTAAATATAAACTTAGAACC
Super-Enhancer55	Enhancer1	chr6:28715400-28715500	GGTAGGCACGCCACCTTGTTGGGCTGAAGGCCGGCAACCACCGTTTAAGAGCTATGCTGGAAACAGCATAGCAAGTTTAAATATAAACTTAGAACC
		chr6:28715764-28715814	GGTAGGCACGCCACCTTGTTGGTGCCTGAGTGTGCCACGCCCGTTTAAGAGCTATGCTGGAAACAGCATAGCAAGTTTAAATATAAACTTAGAACC
	Enhancer2	chr6:28725950-28726050	GGTAGGCACGCCACCTTGTTGGGCCTCTTGGCTGTACGACCTGTTTAAGAGCTATGCTGGAAACAGCATAGCAAGTTTAAATATAAACTTAGAACC
		chr6:28726350-28726450	GGTAGGCACGCCACCTTGTTGGTGGAAGGGCCCGCCTTTTAGGTTTAAGAGCTATGCTGGAAACAGCATAGCAAGTTTAAATATAAACTTAGAACC
	Enhancer3	chr6:28744487-28744587	GGTAGGCACGCCACCTTGTTGGGGGTTTAGTAATCGGTTCTCGTTTAAGAGCTATGCTGGAAACAGCATAGCAAGTTTAAATATAAACTTAGAACC
		chr6:28744848-28744898	GGTAGGCACGCCACCTTGTTGGTCCAAGGGAGCCCGAAGAGGGTTTAAGAGCTATGCTGGAAACAGCATAGCAAGTTTAAATATAAACTTAGAACC
	Enhancer4	chr6:28757350-28757450	GGTAGGCACGCCACCTTGTTGGAATGGTCCCTGCCACTGCGTGTTTAAGAGCTATGCTGGAAACAGCATAGCAAGTTTAAATATAAACTTAGAACC
		chr6:28757750-28757850	GGTAGGCACGCCACCTTGTTGGTCCTGTTCTCCAGACGGAGAGTTTAAGAGCTATGCTGGAAACAGCATAGCAAGTTTAAATATAAACTTAGAACC
		chr6:28763526-28763626	GGTAGGCACGCCACCTTGTTGGCATATCTGCGGGAGCCGATAGTTTAAGAGCTATGCTGGAAACAGCATAGCAAGTTTAAATATAAACTTAGAACC
		chr6:28763926-28764026	GGTAGGCACGCCACCTTGTTGGTGGCCACTGGACCGGTCACCGTTTAAGAGCTATGCTGGAAACAGCATAGCAAGTTTAAATATAAACTTAGAACC
	Enhancer5	chr6:28770367-28770450	GGTAGGCACGCCACCTTGTTGGTGGGGCGGGGGACCCTTCGTGTTTAAGAGCTATGCTGGAAACAGCATAGCAAGTTTAAATATAAACTTAGAACC
		chr6:28770750-28770850	GGTAGGCACGCCACCTTGTTGGGCTGACCCCTGCCATCCGCCGTTTAAGAGCTATGCTGGAAACAGCATAGCAAGTTTAAATATAAACTTAGAACC
		chr6:28775400-28775500	GGTAGGCACGCCACCTTGTTGGCAGGTGGGTCCGTGTTCCCCGTTTAAGAGCTATGCTGGAAACAGCATAGCAAGTTTAAATATAAACTTAGAACC
		chr6:28775800-28775852	GGTAGGCACGCCACCTTGTTGGTGTGTATGAGGGACGTGCTCGTTTAAGAGCTATGCTGGAAACAGCATAGCAAGTTTAAATATAAACTTAGAACC
	Enhancer6	chr6:28908750-28908850	GGTAGGCACGCCACCTTGTTGGGTCACACGGGAGGCAGACCGGTTTAAGAGCTATGCTGGAAACAGCATAGCAAGTTTAAATATAAACTTAGAACC
		chr6:28909150-28909250	GGTAGGCACGCCACCTTGTTGGGCCTAATGGCTGGTAGTCTCGTTTAAGAGCTATGCTGGAAACAGCATAGCAAGTTTAAATATAAACTTAGAACC
Super-Enhancer56	Enhancer1	chr6:28920804-28920904	GGTAGGCACGCCACCTTGTTGGCAGCCTCCAGTCAGCACGCAGTTTAAGAGCTATGCTGGAAACAGCATAGCAAGTTTAAATATAAACTTAGAACC
		chr6:28921204-28921282	GGTAGGCACGCCACCTTGTTGGAGTGAGGGACTGTTGACGCAGTTTAAGAGCTATGCTGGAAACAGCATAGCAAGTTTAAATATAAACTTAGAACC
	Enhancer2	chr6:28928604-28928654	GGTAGGCACGCCACCTTGTTGGCTCTAACTATAGGAATCCGGGTTTAAGAGCTATGCTGGAAACAGCATAGCAAGTTTAAATATAAACTTAGAACC
		chr6:28928950-28929050	GGTAGGCACGCCACCTTGTTGGACTACATACAGCTAGGAGTGGTTTAAGAGCTATGCTGGAAACAGCATAGCAAGTTTAAATATAAACTTAGAACC
	Enhancer3	chr6:28948731-28948831	GGTAGGCACGCCACCTTGTTGGTGCGGTGCTGAAGGGACTCGGTTTAAGAGCTATGCTGGAAACAGCATAGCAAGTTTAAATATAAACTTAGAACC
		chr6:28949131-28949231	GGTAGGCACGCCACCTTGTTGGGAGAATCGCTTGAACCCGGGGTTTAAGAGCTATGCTGGAAACAGCATAGCAAGTTTAAATATAAACTTAGAACC
Super-Enhancer57	Enhancer1	chr6:37139821-37139921	GGTAGGCACGCCACCTTGTTGGGACACAGGGCCTGCGGCTGAGTTTAAGAGCTATGCTGGAAACAGCATAGCAAGTTTAAATATAAACTTAGAACC
		chr6:37140220-37140320	GGTAGGCACGCCACCTTGTTGGTCCGAAACTAAGGCGTCAGAGTTTAAGAGCTATGCTGGAAACAGCATAGCAAGTTTAAATATAAACTTAGAACC
	Enhancer2	chr6:37144953-37145053	GGTAGGCACGCCACCTTGTTGGAGTATCTCTCGGGCCACCTTGTTTAAGAGCTATGCTGGAAACAGCATAGCAAGTTTAAATATAAACTTAGAACC
		chr6:37145353-37145453	GGTAGGCACGCCACCTTGTTGGTTGGATTCGGTTAGATTCGAGTTTAAGAGCTATGCTGGAAACAGCATAGCAAGTTTAAATATAAACTTAGAACC
	Enhancer3	chr6:37150749-37150849	GGTAGGCACGCCACCTTGTTGGGGGGTGAGGGGTAGCGGTCTGTTTAAGAGCTATGCTGGAAACAGCATAGCAAGTTTAAATATAAACTTAGAACC
		chr6:37151149-37151249	GGTAGGCACGCCACCTTGTTGGCGCCTGCAGGCGGATTAATAGTTTAAGAGCTATGCTGGAAACAGCATAGCAAGTTTAAATATAAACTTAGAACC
Super-Enhancer58	Enhancer1	chr6:37159534-37159634	GGTAGGCACGCCACCTTGTTGGGGCTACCCAGCTTTAACAGCGTTTAAGAGCTATGCTGGAAACAGCATAGCAAGTTTAAATATAAACTTAGAACC
		chr6:37159934-37160034	GGTAGGCACGCCACCTTGTTGGTGTTCAGGCAAAGCAGGCTCGTTTAAGAGCTATGCTGGAAACAGCATAGCAAGTTTAAATATAAACTTAGAACC
	Enhancer2	chr6:37175825-37175875	GGTAGGCACGCCACCTTGTTGGGTCTGGAATTAGGTAGTCCAGTTTAAGAGCTATGCTGGAAACAGCATAGCAAGTTTAAATATAAACTTAGAACC
		chr6:37176127-37176227	GGTAGGCACGCCACCTTGTTGGCTCACTGTTGAGACACCCTTGTTTAAGAGCTATGCTGGAAACAGCATAGCAAGTTTAAATATAAACTTAGAACC
	Enhancer3	chr6:37178093-37178193	GGTAGGCACGCCACCTTGTTGGGCCTGAGGCTCCCGAGTAGCGTTTAAGAGCTATGCTGGAAACAGCATAGCAAGTTTAAATATAAACTTAGAACC
		chr6:37178493-37178593	GGTAGGCACGCCACCTTGTTGGTTTGACTATTATGAATAATGGTTTAAGAGCTATGCTGGAAACAGCATAGCAAGTTTAAATATAAACTTAGAACC
Super-Enhancer59	Enhancer1	chr6:37190035-37190135	GGTAGGCACGCCACCTTGTTGGAAGTATTCTTATTCCTCAAGGTTTAAGAGCTATGCTGGAAACAGCATAGCAAGTTTAAATATAAACTTAGAACC
		chr6:37190435-37190535	GGTAGGCACGCCACCTTGTTGGTCTCCAAGTGAGGGAACATAGTTTAAGAGCTATGCTGGAAACAGCATAGCAAGTTTAAATATAAACTTAGAACC
	Enhancer2	chr6:37200275-37200375	GGTAGGCACGCCACCTTGTTGGAGCCAGTTCTCCCTTTAATCGTTTAAGAGCTATGCTGGAAACAGCATAGCAAGTTTAAATATAAACTTAGAACC
		chr6:37200675-37200775	GGTAGGCACGCCACCTTGTTGGTCTTCGTCATATTTTGGCGAGTTTAAGAGCTATGCTGGAAACAGCATAGCAAGTTTAAATATAAACTTAGAACC
	Enhancer3	chr6:37207861-37207961	GGTAGGCACGCCACCTTGTTGGGAAAGATGGGCCTACTTTGTGTTTAAGAGCTATGCTGGAAACAGCATAGCAAGTTTAAATATAAACTTAGAACC
		chr6:37208261-37208361	GGTAGGCACGCCACCTTGTTGGGTGGCAATTTTCTAAAGCAGGTTTAAGAGCTATGCTGGAAACAGCATAGCAAGTTTAAATATAAACTTAGAACC
	Enhancer4	chr6:42749614-42749714	GGTAGGCACGCCACCTTGTTGGAGCAGTACATGACAGTTAGTGTTTAAGAGCTATGCTGGAAACAGCATAGCAAGTTTAAATATAAACTTAGAACC
		chr6:42750014-42750114	GGTAGGCACGCCACCTTGTTGGAGCAATGTTGTGCCAACTCCGTTTAAGAGCTATGCTGGAAACAGCATAGCAAGTTTAAATATAAACTTAGAACC
	Enhancer5	chr6:42750360-42750460	GGTAGGCACGCCACCTTGTTGGACTGCTTAAGGGAACACATGGTTTAAGAGCTATGCTGGAAACAGCATAGCAAGTTTAAATATAAACTTAGAACC
		chr6:42750760-42750860	GGTAGGCACGCCACCTTGTTGGTAGCCACAGCTCAAAAGGTTGTTTAAGAGCTATGCTGGAAACAGCATAGCAAGTTTAAATATAAACTTAGAACC
	Enhancer6	chr6:42750834-42750934	GGTAGGCACGCCACCTTGTTGGTTGTAACCTGTCACAAACGCGTTTAAGAGCTATGCTGGAAACAGCATAGCAAGTTTAAATATAAACTTAGAACC
		chr6:42751234-42751334	GGTAGGCACGCCACCTTGTTGGGCAATGTCAGGAATTGGATAGTTTAAGAGCTATGCTGGAAACAGCATAGCAAGTTTAAATATAAACTTAGAACC
Super-Enhancer60	Enhancer1	chr6:49613890-49613990	GGTAGGCACGCCACCTTGTTGGGAACCAGCCTGCACCGTTTTGTTTAAGAGCTATGCTGGAAACAGCATAGCAAGTTTAAATATAAACTTAGAACC
		chr6:49614290-49614390	GGTAGGCACGCCACCTTGTTGGAATATAATCTGGGCCACGGGGTTTAAGAGCTATGCTGGAAACAGCATAGCAAGTTTAAATATAAACTTAGAACC
		chr6:49634721-49634821	GGTAGGCACGCCACCTTGTTGGGTTTGGAAAGCTGACCTTCTGTTTAAGAGCTATGCTGGAAACAGCATAGCAAGTTTAAATATAAACTTAGAACC
		chr6:68598800-68598900	GGTAGGCACGCCACCTTGTTGGATCTTCTAGCCCTATCTCTGGTTTAAGAGCTATGCTGGAAACAGCATAGCAAGTTTAAATATAAACTTAGAACC
	Enhancer2	chr6:68599156-68599206	GGTAGGCACGCCACCTTGTTGGGGCTCTCTAATGCCCACGCTGTTTAAGAGCTATGCTGGAAACAGCATAGCAAGTTTAAATATAAACTTAGAACC
		chr6:68608654-68608747	GGTAGGCACGCCACCTTGTTGGGCAAAGGGCTGTTTGCTTACGTTTAAGAGCTATGCTGGAAACAGCATAGCAAGTTTAAATATAAACTTAGAACC
Super-Enhancer61	Enhancer1	chr6:68609047-68609147	GGTAGGCACGCCACCTTGTTGGAGGTCACTAAGTATGGTCCTGTTTAAGAGCTATGCTGGAAACAGCATAGCAAGTTTAAATATAAACTTAGAACC
		chr6:68735636-68735736	GGTAGGCACGCCACCTTGTTGGTATCACGCATCTCAAGTGAGGTTTAAGAGCTATGCTGGAAACAGCATAGCAAGTTTAAATATAAACTTAGAACC
	Enhancer2	chr6:68735989-68736039	GGTAGGCACGCCACCTTGTTGGGGCTAATTTTACTTAGGATTGTTTAAGAGCTATGCTGGAAACAGCATAGCAAGTTTAAATATAAACTTAGAACC
		chr6:68748681-68748781	GGTAGGCACGCCACCTTGTTGGCGGGAGGATCACTCGAGCCCGTTTAAGAGCTATGCTGGAAACAGCATAGCAAGTTTAAATATAAACTTAGAACC
	Enhancer3	chr6:68749081-68749181	GGTAGGCACGCCACCTTGTTGGTGACCAGTGTCACTAGCCAAGTTTAAGAGCTATGCTGGAAACAGCATAGCAAGTTTAAATATAAACTTAGAACC
		chr6:68750192-68750292	GGTAGGCACGCCACCTTGTTGGTCAGTAACCGTATGTGCTAGGTTTAAGAGCTATGCTGGAAACAGCATAGCAAGTTTAAATATAAACTTAGAACC
	Enhancer4	chr6:68750592-68750679	GGTAGGCACGCCACCTTGTTGGGAGCCACTGCACTCCAGACTGTTTAAGAGCTATGCTGGAAACAGCATAGCAAGTTTAAATATAAACTTAGAACC
		chr6:73263177-73263277	GGTAGGCACGCCACCTTGTTGGAGCAGTTACAAAGGCAGAGCGTTTAAGAGCTATGCTGGAAACAGCATAGCAAGTTTAAATATAAACTTAGAACC
	Enhancer5	chr6:73263547-73263597	GGTAGGCACGCCACCTTGTTGGTCAATGTTTGGTCATGCTGCGTTTAAGAGCTATGCTGGAAACAGCATAGCAAGTTTAAATATAAACTTAGAACC
		chr6:73270627-73270727	GGTAGGCACGCCACCTTGTTGGCCCCCCTTCAGTTTTAGGAAGTTTAAGAGCTATGCTGGAAACAGCATAGCAAGTTTAAATATAAACTTAGAACC
	Enhancer6	chr6:73271027-73271127	GGTAGGCACGCCACCTTGTTGGCAATAAGGATAGTAATATTGGTTTAAGAGCTATGCTGGAAACAGCATAGCAAGTTTAAATATAAACTTAGAACC
		chr6:73289992-73290092	GGTAGGCACGCCACCTTGTTGGTCACTTAAGTGGAGACATATGTTTAAGAGCTATGCTGGAAACAGCATAGCAAGTTTAAATATAAACTTAGAACC
	Enhancer7	chr6:135612849-135612949	GGTAGGCACGCCACCTTGTTGGAGACCTTTTTTGACCCTGCTGTTTAAGAGCTATGCTGGAAACAGCATAGCAAGTTTAAATATAAACTTAGAACC
		chr6:135613249-135613349	GGTAGGCACGCCACCTTGTTGGGTTTCCTGAACACAGTAACAGTTTAAGAGCTATGCTGGAAACAGCATAGCAAGTTTAAATATAAACTTAGAACC
Super-Enhancer62	Enhancer1	chr6:135620682-135620782	GGTAGGCACGCCACCTTGTTGGGGATGACAGCTACCGGAAAGGTTTAAGAGCTATGCTGGAAACAGCATAGCAAGTTTAAATATAAACTTAGAACC
		chr6:135627837-135627937	GGTAGGCACGCCACCTTGTTGGTCCCTTGCAAGTGACTCGCCGTTTAAGAGCTATGCTGGAAACAGCATAGCAAGTTTAAATATAAACTTAGAACC
	Enhancer2	chr6:135628237-135628337	GGTAGGCACGCCACCTTGTTGGTTTTTGGCTAAACTGTCTCTGTTTAAGAGCTATGCTGGAAACAGCATAGCAAGTTTAAATATAAACTTAGAACC
		chr6:135642359-135642459	GGTAGGCACGCCACCTTGTTGGACTACTGTGTGACCTTGTATGTTTAAGAGCTATGCTGGAAACAGCATAGCAAGTTTAAATATAAACTTAGAACC
	Enhancer3	chr6:135642759-135642859	GGTAGGCACGCCACCTTGTTGGGTTACCATCTAGCAGCTCAGGTTTAAGAGCTATGCTGGAAACAGCATAGCAAGTTTAAATATAAACTTAGAACC
		chr6:135644178-135644278	GGTAGGCACGCCACCTTGTTGGAGCTTGTCATGGGACAAGATGTTTAAGAGCTATGCTGGAAACAGCATAGCAAGTTTAAATATAAACTTAGAACC
	Enhancer4	chr6:135644578-135644678	GGTAGGCACGCCACCTTGTTGGAAACTGAACAGGCTCCTAGGGTTTAAGAGCTATGCTGGAAACAGCATAGCAAGTTTAAATATAAACTTAGAACC
		chr6:135646742-135646842	GGTAGGCACGCCACCTTGTTGGTAAATTACCTCTGAGATTGCGTTTAAGAGCTATGCTGGAAACAGCATAGCAAGTTTAAATATAAACTTAGAACC
	Enhancer5	chr6:135647142-135647242	GGTAGGCACGCCACCTTGTTGGTCATAATTTCCAGTGAGATGGTTTAAGAGCTATGCTGGAAACAGCATAGCAAGTTTAAATATAAACTTAGAACC
		chr6:147178542-147178642	GGTAGGCACGCCACCTTGTTGGAGGTCTGTGAGGGTGGTCGCGTTTAAGAGCTATGCTGGAAACAGCATAGCAAGTTTAAATATAAACTTAGAACC
	Enhancer6	chr6:147178942-147179042	GGTAGGCACGCCACCTTGTTGGGCCCGCAGTCACGTACCCGCGTTTAAGAGCTATGCTGGAAACAGCATAGCAAGTTTAAATATAAACTTAGAACC
		chr6:147197441-147197541	GGTAGGCACGCCACCTTGTTGGGACTGCACCTTCAGGCTAGCGTTTAAGAGCTATGCTGGAAACAGCATAGCAAGTTTAAATATAAACTTAGAACC
Super-Enhancer63	Enhancer1	chr6:147197841-147197941	GGTAGGCACGCCACCTTGTTGGTTGTAACCTTGTCGACAAAGGTTTAAGAGCTATGCTGGAAACAGCATAGCAAGTTTAAATATAAACTTAGAACC
		chr6:147200680-147200780	GGTAGGCACGCCACCTTGTTGGAAATTTGCTGCTATGGCTCCGTTTAAGAGCTATGCTGGAAACAGCATAGCAAGTTTAAATATAAACTTAGAACC
		chr6:147201080-147201180	GGTAGGCACGCCACCTTGTTGGGGTGCTCGCTCGTAGCTCCCGTTTAAGAGCTATGCTGGAAACAGCATAGCAAGTTTAAATATAAACTTAGAACC
		chr6:147205037-147205087	GGTAGGCACGCCACCTTGTTGGCTCTGACACCTTTCTGCCGTGTTTAAGAGCTATGCTGGAAACAGCATAGCAAGTTTAAATATAAACTTAGAACC
	Enhancer2	chr6:147205340-147205440	GGTAGGCACGCCACCTTGTTGGTGAGGAAACGCTGACATCGCGTTTAAGAGCTATGCTGGAAACAGCATAGCAAGTTTAAATATAAACTTAGAACC
		chr6:147208226-147208326	GGTAGGCACGCCACCTTGTTGGTCTGAGGGATTTCTTGAGATGTTTAAGAGCTATGCTGGAAACAGCATAGCAAGTTTAAATATAAACTTAGAACC
	Enhancer3	chr6:147208626-147208726	GGTAGGCACGCCACCTTGTTGGCTTGCGTAAGATATATTAACGTTTAAGAGCTATGCTGGAAACAGCATAGCAAGTTTAAATATAAACTTAGAACC
		chr6:147213694-147213794	GGTAGGCACGCCACCTTGTTGGGATAAAGCCCATGATGTACCGTTTAAGAGCTATGCTGGAAACAGCATAGCAAGTTTAAATATAAACTTAGAACC
Super-Enhancer64	Enhancer1	chr6:147214094-147214194	GGTAGGCACGCCACCTTGTTGGTTGCCCTGAGCTTCCCGCATGTTTAAGAGCTATGCTGGAAACAGCATAGCAAGTTTAAATATAAACTTAGAACC
		chr6:147223529-147223629	GGTAGGCACGCCACCTTGTTGGAAGGGGGTGGGCCCGCGGGAGTTTAAGAGCTATGCTGGAAACAGCATAGCAAGTTTAAATATAAACTTAGAACC
	Enhancer2	chr6:147223929-147224029	GGTAGGCACGCCACCTTGTTGGCCCCCATTTGACTGCTTAATGTTTAAGAGCTATGCTGGAAACAGCATAGCAAGTTTAAATATAAACTTAGAACC
		chr6:147235029-147235129	GGTAGGCACGCCACCTTGTTGGGGGTCCCGGCACCTCTTCGAGTTTAAGAGCTATGCTGGAAACAGCATAGCAAGTTTAAATATAAACTTAGAACC
		chr6:147235429-147235529	GGTAGGCACGCCACCTTGTTGGTTGCTTAGGGACTAAGATTCGTTTAAGAGCTATGCTGGAAACAGCATAGCAAGTTTAAATATAAACTTAGAACC
		chr6:147235700-147235800	GGTAGGCACGCCACCTTGTTGGGTTAACTGTCACCTCATCCCGTTTAAGAGCTATGCTGGAAACAGCATAGCAAGTTTAAATATAAACTTAGAACC
Super-Enhancer65	Enhancer1	chr6:147236100-147236200	GGTAGGCACGCCACCTTGTTGGTGCAACCGCACACACTTCATGTTTAAGAGCTATGCTGGAAACAGCATAGCAAGTTTAAATATAAACTTAGAACC
		chr6:168240856-168240956	GGTAGGCACGCCACCTTGTTGGGTTATGGTTTGTGTTGCGTCGTTTAAGAGCTATGCTGGAAACAGCATAGCAAGTTTAAATATAAACTTAGAACC
	Enhancer2	chr6:168241421-168241521	GGTAGGCACGCCACCTTGTTGGAAGTAAAATAAATTTGGGCCGTTTAAGAGCTATGCTGGAAACAGCATAGCAAGTTTAAATATAAACTTAGAACC
		chr6:168241821-168241921	GGTAGGCACGCCACCTTGTTGGATACCAATGCAGTGCTTTCCGTTTAAGAGCTATGCTGGAAACAGCATAGCAAGTTTAAATATAAACTTAGAACC
Super-Enhancer66	Enhancer1	chr6:168247923-168247985	GGTAGGCACGCCACCTTGTTGGTCCGAGCAGTCTACCTTACTGTTTAAGAGCTATGCTGGAAACAGCATAGCAAGTTTAAATATAAACTTAGAACC
		chr6:168248285-168248385	GGTAGGCACGCCACCTTGTTGGTACAAGACTGTTACCGAGAAGTTTAAGAGCTATGCTGGAAACAGCATAGCAAGTTTAAATATAAACTTAGAACC
	Enhancer2	chr6:168256871-168256971	GGTAGGCACGCCACCTTGTTGGTGTCTACCATAAACCATGAAGTTTAAGAGCTATGCTGGAAACAGCATAGCAAGTTTAAATATAAACTTAGAACC
		chr6:168257672-168257772	GGTAGGCACGCCACCTTGTTGGCTGAGGACTAACTCTTTTGCGTTTAAGAGCTATGCTGGAAACAGCATAGCAAGTTTAAATATAAACTTAGAACC
	Enhancer3	chr6:168258072-168258172	GGTAGGCACGCCACCTTGTTGGTTGAAGAGTGGAGGAATGTCGTTTAAGAGCTATGCTGGAAACAGCATAGCAAGTTTAAATATAAACTTAGAACC
		chr7:12755220-12755320	GGTAGGCACGCCACCTTGTTGGGAGAGGTCATGGGAACATGAGTTTAAGAGCTATGCTGGAAACAGCATAGCAAGTTTAAATATAAACTTAGAACC
Super-Enhancer67	Enhancer1	chr7:12755620-12755720	GGTAGGCACGCCACCTTGTTGGGGGGCACCTCTTGGCGGAGTGTTTAAGAGCTATGCTGGAAACAGCATAGCAAGTTTAAATATAAACTTAGAACC
		chr7:12762269-12762369	GGTAGGCACGCCACCTTGTTGGACCAGGCTGGGACCTGCGGAGTTTAAGAGCTATGCTGGAAACAGCATAGCAAGTTTAAATATAAACTTAGAACC
	Enhancer2	chr7:12762669-12762769	GGTAGGCACGCCACCTTGTTGGTACGGCGAAGACCGGCGTGCGTTTAAGAGCTATGCTGGAAACAGCATAGCAAGTTTAAATATAAACTTAGAACC
		chr7:12768677-12768777	GGTAGGCACGCCACCTTGTTGGTTGTAGTACGGGCTGCGTCGGTTTAAGAGCTATGCTGGAAACAGCATAGCAAGTTTAAATATAAACTTAGAACC
	Enhancer3	chr7:12769077-12769177	GGTAGGCACGCCACCTTGTTGGTTAGATACGGTTGCAAGCTGGTTTAAGAGCTATGCTGGAAACAGCATAGCAAGTTTAAATATAAACTTAGAACC
		chr7:12770873-12770931	GGTAGGCACGCCACCTTGTTGGTCTGTTCTGGCCCCTCGGCAGTTTAAGAGCTATGCTGGAAACAGCATAGCAAGTTTAAATATAAACTTAGAACC
	Enhancer4	chr7:12771231-12771331	GGTAGGCACGCCACCTTGTTGGAGCTAAGGGAGAGTCAATTCGTTTAAGAGCTATGCTGGAAACAGCATAGCAAGTTTAAATATAAACTTAGAACC
		chr7:12787374-12787474	GGTAGGCACGCCACCTTGTTGGCCGAGGGACATTTCTCCGAAGTTTAAGAGCTATGCTGGAAACAGCATAGCAAGTTTAAATATAAACTTAGAACC
	Enhancer5	chr7:12787774-12787874	GGTAGGCACGCCACCTTGTTGGGAGGCTCTGCGCCTGTCTCCGTTTAAGAGCTATGCTGGAAACAGCATAGCAAGTTTAAATATAAACTTAGAACC
		chr7:16308472-16308572	GGTAGGCACGCCACCTTGTTGGCGGGCTCACCCACACCCAACGTTTAAGAGCTATGCTGGAAACAGCATAGCAAGTTTAAATATAAACTTAGAACC
Super-Enhancer68	Enhancer1	chr7:16308863-16308913	GGTAGGCACGCCACCTTGTTGGCGTGTGATGGGGGGGCGCGTGTTTAAGAGCTATGCTGGAAACAGCATAGCAAGTTTAAATATAAACTTAGAACC
		chr7:22707244-22707298	GGTAGGCACGCCACCTTGTTGGGTGGTTCCAGATACCCCGAGGTTTAAGAGCTATGCTGGAAACAGCATAGCAAGTTTAAATATAAACTTAGAACC
	Enhancer2	chr7:22707598-22707698	GGTAGGCACGCCACCTTGTTGGGCCAGATGTGGCCGGCGCAAGTTTAAGAGCTATGCTGGAAACAGCATAGCAAGTTTAAATATAAACTTAGAACC
		chr7:22721649-22721699	GGTAGGCACGCCACCTTGTTGGAAAGGGGGGTTAAGCAACGAGTTTAAGAGCTATGCTGGAAACAGCATAGCAAGTTTAAATATAAACTTAGAACC
	Enhancer3	chr7:22721994-22722094	GGTAGGCACGCCACCTTGTTGGCTCTTGCCTGCCAACAAGTCGTTTAAGAGCTATGCTGGAAACAGCATAGCAAGTTTAAATATAAACTTAGAACC
		chr7:22736214-22736314	GGTAGGCACGCCACCTTGTTGGGTTAGGATACTTGCTGTTTGGTTTAAGAGCTATGCTGGAAACAGCATAGCAAGTTTAAATATAAACTTAGAACC
	Enhancer4	chr7:22736614-22736714	GGTAGGCACGCCACCTTGTTGGAAGGACATTCATTCCGTGGAGTTTAAGAGCTATGCTGGAAACAGCATAGCAAGTTTAAATATAAACTTAGAACC
		chr7:22757365-22757465	GGTAGGCACGCCACCTTGTTGGCGGGTCTGTGCGGGGCGCCAGTTTAAGAGCTATGCTGGAAACAGCATAGCAAGTTTAAATATAAACTTAGAACC
	Enhancer5	chr7:22757765-22757865	GGTAGGCACGCCACCTTGTTGGGGTCGGCGCACACCTCGCTTGTTTAAGAGCTATGCTGGAAACAGCATAGCAAGTTTAAATATAAACTTAGAACC
		chr7:22758030-22758080	GGTAGGCACGCCACCTTGTTGGTGACCGGTGCCTCCGCCCATGTTTAAGAGCTATGCTGGAAACAGCATAGCAAGTTTAAATATAAACTTAGAACC
	Enhancer6	chr7:22758340-22758440	GGTAGGCACGCCACCTTGTTGGCACTTCAGGAAACGGCCTTCGTTTAAGAGCTATGCTGGAAACAGCATAGCAAGTTTAAATATAAACTTAGAACC
		chr7:106618945-106619045	GGTAGGCACGCCACCTTGTTGGGCCAGAAACAACCCGCTCCAGTTTAAGAGCTATGCTGGAAACAGCATAGCAAGTTTAAATATAAACTTAGAACC
		chr7:106619345-106619445	GGTAGGCACGCCACCTTGTTGGTTCCCCTGGGTTGCTAATTGGTTTAAGAGCTATGCTGGAAACAGCATAGCAAGTTTAAATATAAACTTAGAACC
		chr7:106619459-106619559	GGTAGGCACGCCACCTTGTTGGACATTTTCATGGGCCCTGCAGTTTAAGAGCTATGCTGGAAACAGCATAGCAAGTTTAAATATAAACTTAGAACC
Super-Enhancer69	Enhancer1	chr7:106619859-106619959	GGTAGGCACGCCACCTTGTTGGTTTTTTGGAGGGGGACTGTTGTTTAAGAGCTATGCTGGAAACAGCATAGCAAGTTTAAATATAAACTTAGAACC
		chr7:106626927-106627027	GGTAGGCACGCCACCTTGTTGGCTTATCTTCTTTGGGTGTTGGTTTAAGAGCTATGCTGGAAACAGCATAGCAAGTTTAAATATAAACTTAGAACC
	Enhancer2	chr7:106627327-106627427	GGTAGGCACGCCACCTTGTTGGCTTGAAACCTACCAAGCCGGGTTTAAGAGCTATGCTGGAAACAGCATAGCAAGTTTAAATATAAACTTAGAACC
		chr7:106630467-106630567	GGTAGGCACGCCACCTTGTTGGGAACCTGGCAACAGGTAACGGTTTAAGAGCTATGCTGGAAACAGCATAGCAAGTTTAAATATAAACTTAGAACC
		chr7:106647639-106647739	GGTAGGCACGCCACCTTGTTGGTAGCTGCAGGGTTAAACCTCGTTTAAGAGCTATGCTGGAAACAGCATAGCAAGTTTAAATATAAACTTAGAACC
		chr7:106647997-106648047	GGTAGGCACGCCACCTTGTTGGCCGCTAACTTAGTTAATGAAGTTTAAGAGCTATGCTGGAAACAGCATAGCAAGTTTAAATATAAACTTAGAACC
		chr7:106649536-106649636	GGTAGGCACGCCACCTTGTTGGGGCTTACTAATTTGCAAGGCGTTTAAGAGCTATGCTGGAAACAGCATAGCAAGTTTAAATATAAACTTAGAACC
		chr7:106649936-106650036	GGTAGGCACGCCACCTTGTTGGATGTAACCACAGCACACGCGGTTTAAGAGCTATGCTGGAAACAGCATAGCAAGTTTAAATATAAACTTAGAACC
		chr7:106651007-106651107	GGTAGGCACGCCACCTTGTTGGGGCTCTCGGCAAAGGACCGTGTTTAAGAGCTATGCTGGAAACAGCATAGCAAGTTTAAATATAAACTTAGAACC
	Enhancer3	chr7:106665900-106666000	GGTAGGCACGCCACCTTGTTGGGAGACTTCATGGTCGTGCTCGTTTAAGAGCTATGCTGGAAACAGCATAGCAAGTTTAAATATAAACTTAGAACC
		chr7:106666300-106666400	GGTAGGCACGCCACCTTGTTGGAAAGGAAAAGGGCTTAAGGCGTTTAAGAGCTATGCTGGAAACAGCATAGCAAGTTTAAATATAAACTTAGAACC
		chr7:106675883-106675933	GGTAGGCACGCCACCTTGTTGGAAAGGAAAAGGGCTTAAGGCGTTTAAGAGCTATGCTGGAAACAGCATAGCAAGTTTAAATATAAACTTAGAACC
		chr7:106676198-106676298	GGTAGGCACGCCACCTTGTTGGTCTCATTTACAATCTCCCCCGTTTAAGAGCTATGCTGGAAACAGCATAGCAAGTTTAAATATAAACTTAGAACC
	Enhancer4	chr7:106697278-106697378	GGTAGGCACGCCACCTTGTTGGTGTGGAAGCCCAGCACGAGGGTTTAAGAGCTATGCTGGAAACAGCATAGCAAGTTTAAATATAAACTTAGAACC
		chr7:106697678-106697778	GGTAGGCACGCCACCTTGTTGGGCGGCACAGTCAATGGACCGGTTTAAGAGCTATGCTGGAAACAGCATAGCAAGTTTAAATATAAACTTAGAACC
		chr7:120633759-120633859	GGTAGGCACGCCACCTTGTTGGGAGTTAGGCCATATGCACCCGTTTAAGAGCTATGCTGGAAACAGCATAGCAAGTTTAAATATAAACTTAGAACC
		chr7:120634159-120634259	GGTAGGCACGCCACCTTGTTGGTTGGCAGTCGTAACATCACTGTTTAAGAGCTATGCTGGAAACAGCATAGCAAGTTTAAATATAAACTTAGAACC
	Enhancer5	chr7:120636320-120636420	GGTAGGCACGCCACCTTGTTGGGCGATTTGTTTATACCTCATGTTTAAGAGCTATGCTGGAAACAGCATAGCAAGTTTAAATATAAACTTAGAACC
		chr7:120636720-120636820	GGTAGGCACGCCACCTTGTTGGGGGGGAAACAGTCGCACCAAGTTTAAGAGCTATGCTGGAAACAGCATAGCAAGTTTAAATATAAACTTAGAACC
	Enhancer6	chr7:120640472-120640522	GGTAGGCACGCCACCTTGTTGGGGCAATTTTGATGACAATGCGTTTAAGAGCTATGCTGGAAACAGCATAGCAAGTTTAAATATAAACTTAGAACC
		chr7:120640775-120640825	GGTAGGCACGCCACCTTGTTGGCTGAGATGTTCAAGTAGCTCGTTTAAGAGCTATGCTGGAAACAGCATAGCAAGTTTAAATATAAACTTAGAACC
Super-Enhancer70	Enhancer1	chr7:120646826-120646926	GGTAGGCACGCCACCTTGTTGGGAAAGTCTGGGTAGTGGAATGTTTAAGAGCTATGCTGGAAACAGCATAGCAAGTTTAAATATAAACTTAGAACC
		chr7:120647226-120647326	GGTAGGCACGCCACCTTGTTGGTTCCAAACATCAAGCTATACGTTTAAGAGCTATGCTGGAAACAGCATAGCAAGTTTAAATATAAACTTAGAACC
	Enhancer2	chr7:120678707-120678807	GGTAGGCACGCCACCTTGTTGGGGCATCAAAGCACAAGGGTAGTTTAAGAGCTATGCTGGAAACAGCATAGCAAGTTTAAATATAAACTTAGAACC
		chr7:120679107-120679207	GGTAGGCACGCCACCTTGTTGGCCCTCATTTCTGCTGCTCACGTTTAAGAGCTATGCTGGAAACAGCATAGCAAGTTTAAATATAAACTTAGAACC
	Enhancer3	chr7:120686961-120687011	GGTAGGCACGCCACCTTGTTGGGGGTCCCTCCAGCAACACGTGTTTAAGAGCTATGCTGGAAACAGCATAGCAAGTTTAAATATAAACTTAGAACC
		chr7:120687301-120687401	GGTAGGCACGCCACCTTGTTGGGGGACAGGGTGCCCTAACCAGTTTAAGAGCTATGCTGGAAACAGCATAGCAAGTTTAAATATAAACTTAGAACC
	Enhancer4	chr7:120689332-120689432	GGTAGGCACGCCACCTTGTTGGATGCTTTCTCATACAATGTCGTTTAAGAGCTATGCTGGAAACAGCATAGCAAGTTTAAATATAAACTTAGAACC
		chr7:120689732-120689832	GGTAGGCACGCCACCTTGTTGGAATGAGAAGAGCCCGGGCAAGTTTAAGAGCTATGCTGGAAACAGCATAGCAAGTTTAAATATAAACTTAGAACC
Super-Enhancer71	Enhancer1	chr7:120716348-120716448	GGTAGGCACGCCACCTTGTTGGGGGCAAGTGCATTCATGCGGGTTTAAGAGCTATGCTGGAAACAGCATAGCAAGTTTAAATATAAACTTAGAACC
		chr7:120716748-120716848	GGTAGGCACGCCACCTTGTTGGACCGAGAAAGCTGCCACCTAGTTTAAGAGCTATGCTGGAAACAGCATAGCAAGTTTAAATATAAACTTAGAACC
	Enhancer2	chr7:120716866-120716934	GGTAGGCACGCCACCTTGTTGGATCCTAGTTACAGTACTAACGTTTAAGAGCTATGCTGGAAACAGCATAGCAAGTTTAAATATAAACTTAGAACC
		chr7:120717234-120717334	GGTAGGCACGCCACCTTGTTGGTTCCGGGATTAGTAGATAATGTTTAAGAGCTATGCTGGAAACAGCATAGCAAGTTTAAATATAAACTTAGAACC
	Enhancer3	chr7:120721320-120721420	GGTAGGCACGCCACCTTGTTGGCGGCCTTTTCACAGTGAATTGTTTAAGAGCTATGCTGGAAACAGCATAGCAAGTTTAAATATAAACTTAGAACC
	Enhancer4	chr7:120721720-120721820	GGTAGGCACGCCACCTTGTTGGTTTCTCAAGACCTACCAGAAGTTTAAGAGCTATGCTGGAAACAGCATAGCAAGTTTAAATATAAACTTAGAACC
		chr7:120722997-120723097	GGTAGGCACGCCACCTTGTTGGATGCCACTGCACTCCAGCCTGTTTAAGAGCTATGCTGGAAACAGCATAGCAAGTTTAAATATAAACTTAGAACC
Super-Enhancer72	Enhancer1	chr7:120723397-120723497	GGTAGGCACGCCACCTTGTTGGTGACTTTGTGTGTAGGGGGCGTTTAAGAGCTATGCTGGAAACAGCATAGCAAGTTTAAATATAAACTTAGAACC
		chr7:150657360-150657460	GGTAGGCACGCCACCTTGTTGGGGCGCCGGTGAAACCCGGGAGTTTAAGAGCTATGCTGGAAACAGCATAGCAAGTTTAAATATAAACTTAGAACC
	Enhancer2	chr7:150657731-150657781	GGTAGGCACGCCACCTTGTTGGTGATTTATCCCCGCCGCACAGTTTAAGAGCTATGCTGGAAACAGCATAGCAAGTTTAAATATAAACTTAGAACC
		chr7:150658938-150659038	GGTAGGCACGCCACCTTGTTGGGTACCTCTAAGGCTTCGGCTGTTTAAGAGCTATGCTGGAAACAGCATAGCAAGTTTAAATATAAACTTAGAACC
	Enhancer3	chr7:150659338-150659438	GGTAGGCACGCCACCTTGTTGGGGGGCGCGGGACGCGGTCCAGTTTAAGAGCTATGCTGGAAACAGCATAGCAAGTTTAAATATAAACTTAGAACC
		chr7:150659918-150660018	GGTAGGCACGCCACCTTGTTGGGGGTCCAGAGCGCCCGCGGTGTTTAAGAGCTATGCTGGAAACAGCATAGCAAGTTTAAATATAAACTTAGAACC
Super-Enhancer73	Enhancer1	chr7:150660318-150660418	GGTAGGCACGCCACCTTGTTGGTTTAAAAACCTAATGCCGGGGTTTAAGAGCTATGCTGGAAACAGCATAGCAAGTTTAAATATAAACTTAGAACC
		chr7:150661692-150661792	GGTAGGCACGCCACCTTGTTGGCTCTCCTGTGTGGATTGTGAGTTTAAGAGCTATGCTGGAAACAGCATAGCAAGTTTAAATATAAACTTAGAACC
	Enhancer2	chr7:150662092-150662192	GGTAGGCACGCCACCTTGTTGGTCTGGATTGGTCCCGACCTGGTTTAAGAGCTATGCTGGAAACAGCATAGCAAGTTTAAATATAAACTTAGAACC
		chr7:150671661-150671761	GGTAGGCACGCCACCTTGTTGGCGGGCAGGGCGGGTCCGGAAGTTTAAGAGCTATGCTGGAAACAGCATAGCAAGTTTAAATATAAACTTAGAACC
		chr7:150672061-150672161	GGTAGGCACGCCACCTTGTTGGTCAGCTCACTTGGACATGTTGTTTAAGAGCTATGCTGGAAACAGCATAGCAAGTTTAAATATAAACTTAGAACC
		chr8:91179731-91179831	GGTAGGCACGCCACCTTGTTGGGCAATTCCCTGGGAGCCCGAGTTTAAGAGCTATGCTGGAAACAGCATAGCAAGTTTAAATATAAACTTAGAACC
	Enhancer3	chr8:91180178-91180228	GGTAGGCACGCCACCTTGTTGGGGTGGTGTCTGCAATCAGCGGTTTAAGAGCTATGCTGGAAACAGCATAGCAAGTTTAAATATAAACTTAGAACC
		chr8:91180505-91180605	GGTAGGCACGCCACCTTGTTGGCTTTTACCCCTTCGTGCTGCGTTTAAGAGCTATGCTGGAAACAGCATAGCAAGTTTAAATATAAACTTAGAACC
Super-Enhancer74	Enhancer1	chr8:91186603-91186703	GGTAGGCACGCCACCTTGTTGGCGGAAACCCCCCCCTACTTCGTTTAAGAGCTATGCTGGAAACAGCATAGCAAGTTTAAATATAAACTTAGAACC
		chr8:91187003-91187103	GGTAGGCACGCCACCTTGTTGGCAGTTGGAATCTAATCTTGTGTTTAAGAGCTATGCTGGAAACAGCATAGCAAGTTTAAATATAAACTTAGAACC
	Enhancer2	chr8:91199839-91199939	GGTAGGCACGCCACCTTGTTGGACGTGTGGGGGGACTCAGTTGTTTAAGAGCTATGCTGGAAACAGCATAGCAAGTTTAAATATAAACTTAGAACC
		chr8:91200239-91200339	GGTAGGCACGCCACCTTGTTGGTTTGGGATGTTAGGTCACCCGTTTAAGAGCTATGCTGGAAACAGCATAGCAAGTTTAAATATAAACTTAGAACC
		chr8:91209553-91209653	GGTAGGCACGCCACCTTGTTGGTGCTTCATAAATACACACTGGTTTAAGAGCTATGCTGGAAACAGCATAGCAAGTTTAAATATAAACTTAGAACC
		chr8:91209953-91210053	GGTAGGCACGCCACCTTGTTGGAACCGAGTCTTGGCCTTAACGTTTAAGAGCTATGCTGGAAACAGCATAGCAAGTTTAAATATAAACTTAGAACC
	Enhancer3	chr8:108317696-108317796	GGTAGGCACGCCACCTTGTTGGTCCCACGACCTTGACGCCGTGTTTAAGAGCTATGCTGGAAACAGCATAGCAAGTTTAAATATAAACTTAGAACC
		chr8:108322533-108322633	GGTAGGCACGCCACCTTGTTGGGCGCGTGCATGTTTGCCGCCGTTTAAGAGCTATGCTGGAAACAGCATAGCAAGTTTAAATATAAACTTAGAACC
Super-Enhancer75	Enhancer1	chr8:108322933-108323033	GGTAGGCACGCCACCTTGTTGGAGGGAGCGGGGCTTATGAACGTTTAAGAGCTATGCTGGAAACAGCATAGCAAGTTTAAATATAAACTTAGAACC
		chr8:108343945-108344045	GGTAGGCACGCCACCTTGTTGGTGGCTCCCGCTTGATGAATCGTTTAAGAGCTATGCTGGAAACAGCATAGCAAGTTTAAATATAAACTTAGAACC
	Enhancer2	chr8:108344345-108344445	GGTAGGCACGCCACCTTGTTGGTACTCCGCCGAGCCGCACTGGTTTAAGAGCTATGCTGGAAACAGCATAGCAAGTTTAAATATAAACTTAGAACC
		chr8:130548007-130548107	GGTAGGCACGCCACCTTGTTGGCAGCGGCATCAAACTCAACGGTTTAAGAGCTATGCTGGAAACAGCATAGCAAGTTTAAATATAAACTTAGAACC
	Enhancer3	chr8:130548407-130548507	GGTAGGCACGCCACCTTGTTGGGTACACACTTGCAAGTGTAGGTTTAAGAGCTATGCTGGAAACAGCATAGCAAGTTTAAATATAAACTTAGAACC
		chr8:130564258-130564358	GGTAGGCACGCCACCTTGTTGGTCCACGCTGCTCTGACGGAGGTTTAAGAGCTATGCTGGAAACAGCATAGCAAGTTTAAATATAAACTTAGAACC
	Enhancer4	chr8:130564658-130564758	GGTAGGCACGCCACCTTGTTGGGTCACCCCGGGACACCGTGTGTTTAAGAGCTATGCTGGAAACAGCATAGCAAGTTTAAATATAAACTTAGAACC
		chr8:130569036-130569136	GGTAGGCACGCCACCTTGTTGGGGAGGGCGCAGACTCGGAGTGTTTAAGAGCTATGCTGGAAACAGCATAGCAAGTTTAAATATAAACTTAGAACC
Super-Enhancer76	Enhancer1	chr8:130569436-130569536	GGTAGGCACGCCACCTTGTTGGGAGCTCCCTCTGGTGGGCAAGTTTAAGAGCTATGCTGGAAACAGCATAGCAAGTTTAAATATAAACTTAGAACC
		chr8:130570389-130570489	GGTAGGCACGCCACCTTGTTGGGCGCGACTGCACTCCAGCCTGTTTAAGAGCTATGCTGGAAACAGCATAGCAAGTTTAAATATAAACTTAGAACC
	Enhancer2	chr8:130577123-130577223	GGTAGGCACGCCACCTTGTTGGTTTAGGATTAGGTGAGTGGCGTTTAAGAGCTATGCTGGAAACAGCATAGCAAGTTTAAATATAAACTTAGAACC
		chr8:130577523-130577623	GGTAGGCACGCCACCTTGTTGGTAAAATGTGGTCTTATGGCCGTTTAAGAGCTATGCTGGAAACAGCATAGCAAGTTTAAATATAAACTTAGAACC
	Enhancer3	chr8:130586535-130586585	GGTAGGCACGCCACCTTGTTGGCCACCTGGTTAAGACTTCCGGTTTAAGAGCTATGCTGGAAACAGCATAGCAAGTTTAAATATAAACTTAGAACC
		chr8:130586864-130586964	GGTAGGCACGCCACCTTGTTGGTTAGCTAGCTGCACCCCGGGGTTTAAGAGCTATGCTGGAAACAGCATAGCAAGTTTAAATATAAACTTAGAACC
	Enhancer4	chr8:130586947-130587047	GGTAGGCACGCCACCTTGTTGGATGCTTACTTATCTAGCAGTGTTTAAGAGCTATGCTGGAAACAGCATAGCAAGTTTAAATATAAACTTAGAACC
		chr8:130587347-130587447	GGTAGGCACGCCACCTTGTTGGTACCACAGACAGGCCCGGAAGTTTAAGAGCTATGCTGGAAACAGCATAGCAAGTTTAAATATAAACTTAGAACC
	Enhancer5	chr8:130594314-130594402	GGTAGGCACGCCACCTTGTTGGAGGCCTCCTAGGCCATTGGTGTTTAAGAGCTATGCTGGAAACAGCATAGCAAGTTTAAATATAAACTTAGAACC
		chr8:130594702-130594802	GGTAGGCACGCCACCTTGTTGGGAATCTGCCAAGGACCTCCTGTTTAAGAGCTATGCTGGAAACAGCATAGCAAGTTTAAATATAAACTTAGAACC
Super-Enhancer77	Enhancer1	chr8:130595140-130595240	GGTAGGCACGCCACCTTGTTGGCTGGCCCGTCCGCCCTAGATGTTTAAGAGCTATGCTGGAAACAGCATAGCAAGTTTAAATATAAACTTAGAACC
		chr8:130595540-130595640	GGTAGGCACGCCACCTTGTTGGCGGTCATTAGAGCCGAGCCCGTTTAAGAGCTATGCTGGAAACAGCATAGCAAGTTTAAATATAAACTTAGAACC
		chr8:130595573-130595673	GGTAGGCACGCCACCTTGTTGGGTGGGTCTCGTAGGTGCCCGGTTTAAGAGCTATGCTGGAAACAGCATAGCAAGTTTAAATATAAACTTAGAACC
		chr8:130595928-130595978	GGTAGGCACGCCACCTTGTTGGACCAGGGGGCTCAGCTATGTGTTTAAGAGCTATGCTGGAAACAGCATAGCAAGTTTAAATATAAACTTAGAACC
		chr8:130690088-130690141	GGTAGGCACGCCACCTTGTTGGAGGGCTGTGTGACATACAACGTTTAAGAGCTATGCTGGAAACAGCATAGCAAGTTTAAATATAAACTTAGAACC
		chr8:130690441-130690541	GGTAGGCACGCCACCTTGTTGGGGCATGGTGACAGCGGTGAGGTTTAAGAGCTATGCTGGAAACAGCATAGCAAGTTTAAATATAAACTTAGAACC
Super-Enhancer78	Enhancer1	chr8:130694179-130694275	GGTAGGCACGCCACCTTGTTGGTAAAGGCGGGGACTCAAGAAGTTTAAGAGCTATGCTGGAAACAGCATAGCAAGTTTAAATATAAACTTAGAACC
		chr8:130694575-130694675	GGTAGGCACGCCACCTTGTTGGTCTGTGCAGTGGGGTAACGAGTTTAAGAGCTATGCTGGAAACAGCATAGCAAGTTTAAATATAAACTTAGAACC
		chr8:130699621-130699721	GGTAGGCACGCCACCTTGTTGGAGAGTTGGGAGGGCACTTACGTTTAAGAGCTATGCTGGAAACAGCATAGCAAGTTTAAATATAAACTTAGAACC
		chr8:130700021-130700121	GGTAGGCACGCCACCTTGTTGGCAGTTACAAGTGCAGGCGACGTTTAAGAGCTATGCTGGAAACAGCATAGCAAGTTTAAATATAAACTTAGAACC
	Enhancer2	chr8:130701543-130701643	GGTAGGCACGCCACCTTGTTGGAATAATTCCAAGCAGGGAATGTTTAAGAGCTATGCTGGAAACAGCATAGCAAGTTTAAATATAAACTTAGAACC
		chr8:130701943-130702043	GGTAGGCACGCCACCTTGTTGGTCTCCACTGCTTGGTCCTAGGTTTAAGAGCTATGCTGGAAACAGCATAGCAAGTTTAAATATAAACTTAGAACC
		chr8:130704464-130704564	GGTAGGCACGCCACCTTGTTGGGACTGGCGCGTGGCGCTGACGTTTAAGAGCTATGCTGGAAACAGCATAGCAAGTTTAAATATAAACTTAGAACC
		chr8:130704864-130704964	GGTAGGCACGCCACCTTGTTGGGTGTCAACCGAAAGGGGAGTGTTTAAGAGCTATGCTGGAAACAGCATAGCAAGTTTAAATATAAACTTAGAACC
	Enhancer3	chr8:130704969-130705019	GGTAGGCACGCCACCTTGTTGGGAAAGAACCCAGGTGCCTCGGTTTAAGAGCTATGCTGGAAACAGCATAGCAAGTTTAAATATAAACTTAGAACC
		chr8:130705290-130705390	GGTAGGCACGCCACCTTGTTGGCTGAGATTGATGGAATCACGGTTTAAGAGCTATGCTGGAAACAGCATAGCAAGTTTAAATATAAACTTAGAACC
Super-Enhancer79	Enhancer1	chr8:130709328-130709389	GGTAGGCACGCCACCTTGTTGGGAGCAGAACCGCGTGTGTCAGTTTAAGAGCTATGCTGGAAACAGCATAGCAAGTTTAAATATAAACTTAGAACC
		chr8:130709689-130709789	GGTAGGCACGCCACCTTGTTGGCCGTTTCTTATCTGATAATGGTTTAAGAGCTATGCTGGAAACAGCATAGCAAGTTTAAATATAAACTTAGAACC
	Enhancer2	chr8:130720341-130720441	GGTAGGCACGCCACCTTGTTGGCCATGACTCCCTATTGTCCTGTTTAAGAGCTATGCTGGAAACAGCATAGCAAGTTTAAATATAAACTTAGAACC
		chr8:130720741-130720841	GGTAGGCACGCCACCTTGTTGGTAGGTAAATAAAAGAACCAGGTTTAAGAGCTATGCTGGAAACAGCATAGCAAGTTTAAATATAAACTTAGAACC
	Enhancer3	chr8:142401797-142401897	GGTAGGCACGCCACCTTGTTGGACTCTCAAAACAAGTCACCTGTTTAAGAGCTATGCTGGAAACAGCATAGCAAGTTTAAATATAAACTTAGAACC
		chr8:142402197-142402297	GGTAGGCACGCCACCTTGTTGGGCAGCTGCAGGAAGACGTATGTTTAAGAGCTATGCTGGAAACAGCATAGCAAGTTTAAATATAAACTTAGAACC
	Enhancer4	chr8:142402365-142402448	GGTAGGCACGCCACCTTGTTGGAGTGGGGAAACGTGTCTTCAGTTTAAGAGCTATGCTGGAAACAGCATAGCAAGTTTAAATATAAACTTAGAACC
		chr8:142402725-142402775	GGTAGGCACGCCACCTTGTTGGCAGTGTACCCCTGTATCCTAGTTTAAGAGCTATGCTGGAAACAGCATAGCAAGTTTAAATATAAACTTAGAACC
	Enhancer5	chr8:142411570-142411670	GGTAGGCACGCCACCTTGTTGGCACAGCCGGCTGATTCTCATGTTTAAGAGCTATGCTGGAAACAGCATAGCAAGTTTAAATATAAACTTAGAACC
		chr8:142411970-142412070	GGTAGGCACGCCACCTTGTTGGTGGAGGGCTGTGTAAAGTTCGTTTAAGAGCTATGCTGGAAACAGCATAGCAAGTTTAAATATAAACTTAGAACC
	Enhancer6	chr8:142412455-142412555	GGTAGGCACGCCACCTTGTTGGTAGGACAGACTCCACCCCCGGTTTAAGAGCTATGCTGGAAACAGCATAGCAAGTTTAAATATAAACTTAGAACC
		chr8:142412830-142412880	GGTAGGCACGCCACCTTGTTGGGTCCCTGGTTTAGGAATGACGTTTAAGAGCTATGCTGGAAACAGCATAGCAAGTTTAAATATAAACTTAGAACC
Super-Enhancer80	Enhancer1	chr8:142424811-142424911	GGTAGGCACGCCACCTTGTTGGAATAAATATTTTTTGAGGCAGTTTAAGAGCTATGCTGGAAACAGCATAGCAAGTTTAAATATAAACTTAGAACC
		chr8:142425211-142425311	GGTAGGCACGCCACCTTGTTGGCAATTAAGTGGTATGCCCCCGTTTAAGAGCTATGCTGGAAACAGCATAGCAAGTTTAAATATAAACTTAGAACC
	Enhancer2	chr8:142425259-142425359	GGTAGGCACGCCACCTTGTTGGCGGAGGCTGCTTGGCTGGGGGTTTAAGAGCTATGCTGGAAACAGCATAGCAAGTTTAAATATAAACTTAGAACC
		chr8:142425659-142425759	GGTAGGCACGCCACCTTGTTGGCTGACTGCTCAGAGTCACTCGTTTAAGAGCTATGCTGGAAACAGCATAGCAAGTTTAAATATAAACTTAGAACC
	Enhancer3	chr8:142425824-142425924	GGTAGGCACGCCACCTTGTTGGGGGTAATCAGATGCATGTGGGTTTAAGAGCTATGCTGGAAACAGCATAGCAAGTTTAAATATAAACTTAGAACC
		chr8:142426224-142426324	GGTAGGCACGCCACCTTGTTGGCTTGCCTAATATTACTTAGTGTTTAAGAGCTATGCTGGAAACAGCATAGCAAGTTTAAATATAAACTTAGAACC
	Enhancer4	chr9:34371-34471	GGTAGGCACGCCACCTTGTTGGACCTCAGTCTGCTCTAAATGGTTTAAGAGCTATGCTGGAAACAGCATAGCAAGTTTAAATATAAACTTAGAACC
		chr9:34771-34871	GGTAGGCACGCCACCTTGTTGGTGGACCCGCTCTGACCCAGCGTTTAAGAGCTATGCTGGAAACAGCATAGCAAGTTTAAATATAAACTTAGAACC
Super-Enhancer81	Enhancer1	chr9:38228-38328	GGTAGGCACGCCACCTTGTTGGAAACCCCACTTTGGCGTTCCGTTTAAGAGCTATGCTGGAAACAGCATAGCAAGTTTAAATATAAACTTAGAACC
		chr9:38628-38728	GGTAGGCACGCCACCTTGTTGGGAAATGGAGTATGTTCCATTGTTTAAGAGCTATGCTGGAAACAGCATAGCAAGTTTAAATATAAACTTAGAACC
	Enhancer2	chr9:100716889-100716939	GGTAGGCACGCCACCTTGTTGGTGGCCCCTTCCTCTAACTGCGTTTAAGAGCTATGCTGGAAACAGCATAGCAAGTTTAAATATAAACTTAGAACC
		chr9:100717193-100717293	GGTAGGCACGCCACCTTGTTGGGAGCGCAGCGCAGGCAGCGCGTTTAAGAGCTATGCTGGAAACAGCATAGCAAGTTTAAATATAAACTTAGAACC
	Enhancer3	chr9:100723138-100723188	GGTAGGCACGCCACCTTGTTGGGACACAAGCTTAGTCTGCATGTTTAAGAGCTATGCTGGAAACAGCATAGCAAGTTTAAATATAAACTTAGAACC
		chr9:100723447-100723547	GGTAGGCACGCCACCTTGTTGGGGGAGAATCATTCGTGCTTCGTTTAAGAGCTATGCTGGAAACAGCATAGCAAGTTTAAATATAAACTTAGAACC
	Enhancer4	chr9:114942750-114942850	GGTAGGCACGCCACCTTGTTGGTACTGGGATGACACTTATTCGTTTAAGAGCTATGCTGGAAACAGCATAGCAAGTTTAAATATAAACTTAGAACC
		chr9:114943150-114943246	GGTAGGCACGCCACCTTGTTGGATGTTGGGGGATTCCAAGATGTTTAAGAGCTATGCTGGAAACAGCATAGCAAGTTTAAATATAAACTTAGAACC
	Enhancer5	chr9:114943375-114943475	GGTAGGCACGCCACCTTGTTGGCTATAGACAAGTTGGAGCTTGTTTAAGAGCTATGCTGGAAACAGCATAGCAAGTTTAAATATAAACTTAGAACC
		chr9:114943775-114943875	GGTAGGCACGCCACCTTGTTGGTCTAAACTCTCGGTGTTCTTGTTTAAGAGCTATGCTGGAAACAGCATAGCAAGTTTAAATATAAACTTAGAACC
	Enhancer6	chr9:114956221-114956321	GGTAGGCACGCCACCTTGTTGGATAACGTCGTATCCCAGCACGTTTAAGAGCTATGCTGGAAACAGCATAGCAAGTTTAAATATAAACTTAGAACC
		chr9:114956608-114956658	GGTAGGCACGCCACCTTGTTGGGGCACTGCACCGGTCACTTCGTTTAAGAGCTATGCTGGAAACAGCATAGCAAGTTTAAATATAAACTTAGAACC
	Enhancer7	chr9:132238943-132239043	GGTAGGCACGCCACCTTGTTGGCCACGTTGCTCTCATTGGATGTTTAAGAGCTATGCTGGAAACAGCATAGCAAGTTTAAATATAAACTTAGAACC
		chr9:132239343-132239443	GGTAGGCACGCCACCTTGTTGGTAAACTAAGGGAGCTGTCATGTTTAAGAGCTATGCTGGAAACAGCATAGCAAGTTTAAATATAAACTTAGAACC
	Enhancer8	chr9:132250743-132250843	GGTAGGCACGCCACCTTGTTGGATTCTTATGCATTCAGCATGGTTTAAGAGCTATGCTGGAAACAGCATAGCAAGTTTAAATATAAACTTAGAACC
		chr9:132251143-132251243	GGTAGGCACGCCACCTTGTTGGAACAAATGAATGCACTGTTAGTTTAAGAGCTATGCTGGAAACAGCATAGCAAGTTTAAATATAAACTTAGAACC
	Enhancer9	chr9:132258034-132258134	GGTAGGCACGCCACCTTGTTGGTAGGTGACAGGACCCCAAGTGTTTAAGAGCTATGCTGGAAACAGCATAGCAAGTTTAAATATAAACTTAGAACC
		chr9:132258434-132258534	GGTAGGCACGCCACCTTGTTGGCCCAAATTCCTAATTGTAGTGTTTAAGAGCTATGCTGGAAACAGCATAGCAAGTTTAAATATAAACTTAGAACC
	Enhancer10	chr9:132258859-132258959	GGTAGGCACGCCACCTTGTTGGTAGAAAGTAATGACATTGAAGTTTAAGAGCTATGCTGGAAACAGCATAGCAAGTTTAAATATAAACTTAGAACC
		chr9:132259259-132259359	GGTAGGCACGCCACCTTGTTGGCTAGACCAAGGCTTTATGTTGTTTAAGAGCTATGCTGGAAACAGCATAGCAAGTTTAAATATAAACTTAGAACC
	Enhancer11	chr9:132625330-132625430	GGTAGGCACGCCACCTTGTTGGGATTCTCCGGGGGCCCTGCCGTTTAAGAGCTATGCTGGAAACAGCATAGCAAGTTTAAATATAAACTTAGAACC
		chr9:132625730-132625830	GGTAGGCACGCCACCTTGTTGGGTTGATAAGTTTTATGTGTTGTTTAAGAGCTATGCTGGAAACAGCATAGCAAGTTTAAATATAAACTTAGAACC
	Enhancer12	chr9:132641304-132641404	GGTAGGCACGCCACCTTGTTGGGCCCCTCTGATGAACCCAGTGTTTAAGAGCTATGCTGGAAACAGCATAGCAAGTTTAAATATAAACTTAGAACC
		chr9:132641704-132641804	GGTAGGCACGCCACCTTGTTGGCATCCAGAGCATTTAAACGCGTTTAAGAGCTATGCTGGAAACAGCATAGCAAGTTTAAATATAAACTTAGAACC
Super-Enhancer82	Enhancer1	chr9:132646592-132646692	GGTAGGCACGCCACCTTGTTGGGGCAAAGTCCTTTTTCTGGCGTTTAAGAGCTATGCTGGAAACAGCATAGCAAGTTTAAATATAAACTTAGAACC
		chr9:132646992-132647092	GGTAGGCACGCCACCTTGTTGGACATTTCTAAGTGTTCGGTAGTTTAAGAGCTATGCTGGAAACAGCATAGCAAGTTTAAATATAAACTTAGAACC
	Enhancer2	chr9:132647937-132648037	GGTAGGCACGCCACCTTGTTGGTGCGCCAAGTAACGGTCCGCGTTTAAGAGCTATGCTGGAAACAGCATAGCAAGTTTAAATATAAACTTAGAACC
		chr9:132648337-132648437	GGTAGGCACGCCACCTTGTTGGCTAGGGCGAGCCTCCCTCCGGTTTAAGAGCTATGCTGGAAACAGCATAGCAAGTTTAAATATAAACTTAGAACC
	Enhancer3	chr10:5491728-5491828	GGTAGGCACGCCACCTTGTTGGCGCCGCCCGGTCAGCTGACCGTTTAAGAGCTATGCTGGAAACAGCATAGCAAGTTTAAATATAAACTTAGAACC
		chr10:5492128-5492183	GGTAGGCACGCCACCTTGTTGGGAGTAAGTTGGATGCGACGCGTTTAAGAGCTATGCTGGAAACAGCATAGCAAGTTTAAATATAAACTTAGAACC
Super-Enhancer83	Enhancer1	chr10:5508297-5508397	GGTAGGCACGCCACCTTGTTGGTCTGGTCCAAACTCATTAAAGTTTAAGAGCTATGCTGGAAACAGCATAGCAAGTTTAAATATAAACTTAGAACC
		chr10:5508697-5508797	GGTAGGCACGCCACCTTGTTGGGACAAATCTGTGCTTCACTTGTTTAAGAGCTATGCTGGAAACAGCATAGCAAGTTTAAATATAAACTTAGAACC
	Enhancer2	chr10:5514163-5514263	GGTAGGCACGCCACCTTGTTGGAGTCCCTAGAACACAATGCCGTTTAAGAGCTATGCTGGAAACAGCATAGCAAGTTTAAATATAAACTTAGAACC
		chr10:5514563-5514663	GGTAGGCACGCCACCTTGTTGGCTACATGGTCTTATAGACCAGTTTAAGAGCTATGCTGGAAACAGCATAGCAAGTTTAAATATAAACTTAGAACC
Super-Enhancer84	Enhancer1	chr10:5520013-5520063	GGTAGGCACGCCACCTTGTTGGTGGACAACGAGCCTGCAATTGTTTAAGAGCTATGCTGGAAACAGCATAGCAAGTTTAAATATAAACTTAGAACC
		chr10:5520357-5520457	GGTAGGCACGCCACCTTGTTGGATAACCAAACAGTGTGGAGCGTTTAAGAGCTATGCTGGAAACAGCATAGCAAGTTTAAATATAAACTTAGAACC
	Enhancer2	chr10:5521478-5521563	GGTAGGCACGCCACCTTGTTGGCGCCCTAACTGATAGCATACGTTTAAGAGCTATGCTGGAAACAGCATAGCAAGTTTAAATATAAACTTAGAACC
		chr10:5521863-5521963	GGTAGGCACGCCACCTTGTTGGCCCCAAAGGCAGCCGATGCAGTTTAAGAGCTATGCTGGAAACAGCATAGCAAGTTTAAATATAAACTTAGAACC
	Enhancer3	chr10:5522521-5522571	GGTAGGCACGCCACCTTGTTGGACAGCAGACAAGAGGGTCTAGTTTAAGAGCTATGCTGGAAACAGCATAGCAAGTTTAAATATAAACTTAGAACC
	Enhancer4	chr10:5522846-5522946	GGTAGGCACGCCACCTTGTTGGCAAGTTGTGTAGTGCACGGGGTTTAAGAGCTATGCTGGAAACAGCATAGCAAGTTTAAATATAAACTTAGAACC
		chr10:5528767-5528845	GGTAGGCACGCCACCTTGTTGGACCCTGGCAAAGCGCTCGCAGTTTAAGAGCTATGCTGGAAACAGCATAGCAAGTTTAAATATAAACTTAGAACC
	Enhancer5	chr10:5529145-5529245	GGTAGGCACGCCACCTTGTTGGATCTCCTGAGGAAATACACGGTTTAAGAGCTATGCTGGAAACAGCATAGCAAGTTTAAATATAAACTTAGAACC
		chr10:5529508-5529558	GGTAGGCACGCCACCTTGTTGGGTTGGGGTAGCTAACTGACCGTTTAAGAGCTATGCTGGAAACAGCATAGCAAGTTTAAATATAAACTTAGAACC
	Enhancer6	chr10:5529828-5529928	GGTAGGCACGCCACCTTGTTGGCAAAGGGGAAAACAGCGGCTGTTTAAGAGCTATGCTGGAAACAGCATAGCAAGTTTAAATATAAACTTAGAACC
		chr10:5538255-5538355	GGTAGGCACGCCACCTTGTTGGGGGACCGGCCAGCCGCCGACGTTTAAGAGCTATGCTGGAAACAGCATAGCAAGTTTAAATATAAACTTAGAACC
		chr10:5538655-5538745	GGTAGGCACGCCACCTTGTTGGGCCCGCCTCGTGACCACTGTGTTTAAGAGCTATGCTGGAAACAGCATAGCAAGTTTAAATATAAACTTAGAACC
		chr10:17451104-17451204	GGTAGGCACGCCACCTTGTTGGACGTCATCTGGCGGAGGCGTGTTTAAGAGCTATGCTGGAAACAGCATAGCAAGTTTAAATATAAACTTAGAACC
Super-Enhancer85	Enhancer1	chr10:17451457-17451507	GGTAGGCACGCCACCTTGTTGGTTAGGAGTCTTGAGAACAACGTTTAAGAGCTATGCTGGAAACAGCATAGCAAGTTTAAATATAAACTTAGAACC
		chr10:17454244-17454344	GGTAGGCACGCCACCTTGTTGGGGGCTCAGGCACCGCTTGTCGTTTAAGAGCTATGCTGGAAACAGCATAGCAAGTTTAAATATAAACTTAGAACC
	Enhancer2	chr10:17454644-17454744	GGTAGGCACGCCACCTTGTTGGATCTAGTGTTTATTAAGGCTGTTTAAGAGCTATGCTGGAAACAGCATAGCAAGTTTAAATATAAACTTAGAACC
		chr10:17467863-17467913	GGTAGGCACGCCACCTTGTTGGGTGTTGAGATAACTGTGGGTGTTTAAGAGCTATGCTGGAAACAGCATAGCAAGTTTAAATATAAACTTAGAACC
	Enhancer3	chr10:17468191-17468291	GGTAGGCACGCCACCTTGTTGGGTGTTGGGGAGGTGTCAAATGTTTAAGAGCTATGCTGGAAACAGCATAGCAAGTTTAAATATAAACTTAGAACC
		chr10:17470662-17470762	GGTAGGCACGCCACCTTGTTGGATAAAAAATAGGCCTGATTGGTTTAAGAGCTATGCTGGAAACAGCATAGCAAGTTTAAATATAAACTTAGAACC
	Enhancer4	chr10:17471062-17471162	GGTAGGCACGCCACCTTGTTGGACTGCAATTAGAATGTGCTGGTTTAAGAGCTATGCTGGAAACAGCATAGCAAGTTTAAATATAAACTTAGAACC
		chr10:17514845-17514945	GGTAGGCACGCCACCTTGTTGGAGAGCAACTGCCAGCCACCTGTTTAAGAGCTATGCTGGAAACAGCATAGCAAGTTTAAATATAAACTTAGAACC
	Enhancer5	chr10:17515245-17515345	GGTAGGCACGCCACCTTGTTGGGAAGTTTGGTATTAGCCTCGGTTTAAGAGCTATGCTGGAAACAGCATAGCAAGTTTAAATATAAACTTAGAACC
		chr10:17515319-17515419	GGTAGGCACGCCACCTTGTTGGAATGTGTGCTTCTTCACAGGGTTTAAGAGCTATGCTGGAAACAGCATAGCAAGTTTAAATATAAACTTAGAACC
	Enhancer6	chr10:17515719-17515789	GGTAGGCACGCCACCTTGTTGGGAACAAAAGTCTGTATAAATGTTTAAGAGCTATGCTGGAAACAGCATAGCAAGTTTAAATATAAACTTAGAACC
		chr10:25186205-25186305	GGTAGGCACGCCACCTTGTTGGCAGGAGCAAACAATCTTAATGTTTAAGAGCTATGCTGGAAACAGCATAGCAAGTTTAAATATAAACTTAGAACC
	Enhancer7	chr10:25186605-25186705	GGTAGGCACGCCACCTTGTTGGTAAACTAAGGGAGCTGTCATGTTTAAGAGCTATGCTGGAAACAGCATAGCAAGTTTAAATATAAACTTAGAACC
		chr10:25190981-25191031	GGTAGGCACGCCACCTTGTTGGCCACGTTGCTCTCATTGGATGTTTAAGAGCTATGCTGGAAACAGCATAGCAAGTTTAAATATAAACTTAGAACC
	Enhancer8	chr10:25191272-25191322	GGTAGGCACGCCACCTTGTTGGAGCTCAGCGGAAAATATGCAGTTTAAGAGCTATGCTGGAAACAGCATAGCAAGTTTAAATATAAACTTAGAACC
		chr10:25197955-25198055	GGTAGGCACGCCACCTTGTTGGTCCTTCCTTTTTTCCCCCTGGTTTAAGAGCTATGCTGGAAACAGCATAGCAAGTTTAAATATAAACTTAGAACC
	Enhancer9	chr10:25198329-25198379	GGTAGGCACGCCACCTTGTTGGTCTAAACTCTCGGTGTTCTTGTTTAAGAGCTATGCTGGAAACAGCATAGCAAGTTTAAATATAAACTTAGAACC
		chr10:25210190-25210240	GGTAGGCACGCCACCTTGTTGGCTATAGACAAGTTGGAGCTTGTTTAAGAGCTATGCTGGAAACAGCATAGCAAGTTTAAATATAAACTTAGAACC
	Enhancer10	chr10:25210514-25210614	GGTAGGCACGCCACCTTGTTGGAGGAGCACAGGGCCTCCATTGTTTAAGAGCTATGCTGGAAACAGCATAGCAAGTTTAAATATAAACTTAGAACC
		chr10:25217960-25218060	GGTAGGCACGCCACCTTGTTGGTAAAATGTTATGAGTGCATGGTTTAAGAGCTATGCTGGAAACAGCATAGCAAGTTTAAATATAAACTTAGAACC
	Enhancer11	chr10:25218360-25218447	GGTAGGCACGCCACCTTGTTGGCTCGGGCTTCTTATCCTGCAGTTTAAGAGCTATGCTGGAAACAGCATAGCAAGTTTAAATATAAACTTAGAACC
		chr10:25219263-25219363	GGTAGGCACGCCACCTTGTTGGGAGTTGATTGCTGATAGTCGGTTTAAGAGCTATGCTGGAAACAGCATAGCAAGTTTAAATATAAACTTAGAACC
	Enhancer12	chr10:25219663-25219763	GGTAGGCACGCCACCTTGTTGGCGACCCTTGCTGACTCAAGCGTTTAAGAGCTATGCTGGAAACAGCATAGCAAGTTTAAATATAAACTTAGAACC
		chr10:25233642-25233742	GGTAGGCACGCCACCTTGTTGGATTGGAGGAATTGGTGTTACGTTTAAGAGCTATGCTGGAAACAGCATAGCAAGTTTAAATATAAACTTAGAACC
		chr10:25234042-25234142	GGTAGGCACGCCACCTTGTTGGAGTCAGTTCAAGTGCAGTCCGTTTAAGAGCTATGCTGGAAACAGCATAGCAAGTTTAAATATAAACTTAGAACC
		chr10:29095772-29095872	GGTAGGCACGCCACCTTGTTGGGAGAGGGAGTTCACACGGACGTTTAAGAGCTATGCTGGAAACAGCATAGCAAGTTTAAATATAAACTTAGAACC
Super-Enhancer86	Enhancer1	chr10:29096172-29096272	GGTAGGCACGCCACCTTGTTGGGTTCTGAGGCTAGGTGCTAAGTTTAAGAGCTATGCTGGAAACAGCATAGCAAGTTTAAATATAAACTTAGAACC
		chr10:29096205-29096305	GGTAGGCACGCCACCTTGTTGGTAGAGAGTCCCTTAAGCTAAGTTTAAGAGCTATGCTGGAAACAGCATAGCAAGTTTAAATATAAACTTAGAACC
		chr10:29096605-29096705	GGTAGGCACGCCACCTTGTTGGAGAGAAGGTTCTCGTGTTCTGTTTAAGAGCTATGCTGGAAACAGCATAGCAAGTTTAAATATAAACTTAGAACC
		chr10:29100800-29100900	GGTAGGCACGCCACCTTGTTGGGGAAGCCATCTGGGCGTTAGGTTTAAGAGCTATGCTGGAAACAGCATAGCAAGTTTAAATATAAACTTAGAACC
	Enhancer2	chr10:29101200-29101300	GGTAGGCACGCCACCTTGTTGGACATGTGGAGACAATAAGAGGTTTAAGAGCTATGCTGGAAACAGCATAGCAAGTTTAAATATAAACTTAGAACC
		chr10:29111612-29111712	GGTAGGCACGCCACCTTGTTGGCTGGCTCGCGGGTCGGTGAAGTTTAAGAGCTATGCTGGAAACAGCATAGCAAGTTTAAATATAAACTTAGAACC
	Enhancer3	chr10:29112012-29112112	GGTAGGCACGCCACCTTGTTGGCACAGTCTGTATTTATTCTCGTTTAAGAGCTATGCTGGAAACAGCATAGCAAGTTTAAATATAAACTTAGAACC
		chr10:29115094-29115194	GGTAGGCACGCCACCTTGTTGGAAGGATGGTGAATCGTCACTGTTTAAGAGCTATGCTGGAAACAGCATAGCAAGTTTAAATATAAACTTAGAACC
	Enhancer4	chr10:29115494-29115594	GGTAGGCACGCCACCTTGTTGGCCTGGCCAGGGTTTTATCTTGTTTAAGAGCTATGCTGGAAACAGCATAGCAAGTTTAAATATAAACTTAGAACC
		chr10:29128511-29128611	GGTAGGCACGCCACCTTGTTGGTAGTCAGCTCACAGCTCACAGTTTAAGAGCTATGCTGGAAACAGCATAGCAAGTTTAAATATAAACTTAGAACC
	Enhancer5	chr10:29128911-29129011	GGTAGGCACGCCACCTTGTTGGGAGCAATCCTGGGCCTTTAAGTTTAAGAGCTATGCTGGAAACAGCATAGCAAGTTTAAATATAAACTTAGAACC
		chr10:49614217-49614317	GGTAGGCACGCCACCTTGTTGGTTCGATAAGGATACTTGGTCGTTTAAGAGCTATGCTGGAAACAGCATAGCAAGTTTAAATATAAACTTAGAACC
Super-Enhancer87	Enhancer1	chr10:49614617-49614717	GGTAGGCACGCCACCTTGTTGGCTTAGAATCGCCATCTTGTTGTTTAAGAGCTATGCTGGAAACAGCATAGCAAGTTTAAATATAAACTTAGAACC
		chr10:49639867-49639967	GGTAGGCACGCCACCTTGTTGGGAATGCCGAGTCCATCCCCGGTTTAAGAGCTATGCTGGAAACAGCATAGCAAGTTTAAATATAAACTTAGAACC
	Enhancer2	chr10:49640267-49640367	GGTAGGCACGCCACCTTGTTGGGACTCACAGCCTGCCAATGCGTTTAAGAGCTATGCTGGAAACAGCATAGCAAGTTTAAATATAAACTTAGAACC
		chr10:49678184-49678241	GGTAGGCACGCCACCTTGTTGGGGTCAACACCTCAGTCCAGCGTTTAAGAGCTATGCTGGAAACAGCATAGCAAGTTTAAATATAAACTTAGAACC
		chr10:49678541-49678626	GGTAGGCACGCCACCTTGTTGGCATAGAGGGCTCAAGCCATCGTTTAAGAGCTATGCTGGAAACAGCATAGCAAGTTTAAATATAAACTTAGAACC
		chr10:49714505-49714563	GGTAGGCACGCCACCTTGTTGGGTTTTATCTCCATCGGTTCCGTTTAAGAGCTATGCTGGAAACAGCATAGCAAGTTTAAATATAAACTTAGAACC
	Enhancer3	chr10:49714863-49714963	GGTAGGCACGCCACCTTGTTGGCCACAGGGAGACAGCTTTCGGTTTAAGAGCTATGCTGGAAACAGCATAGCAAGTTTAAATATAAACTTAGAACC
		chr10:52070499-52070599	GGTAGGCACGCCACCTTGTTGGGGGATTATAGGTACGCCACCGTTTAAGAGCTATGCTGGAAACAGCATAGCAAGTTTAAATATAAACTTAGAACC
	Enhancer4	chr10:52070899-52070999	GGTAGGCACGCCACCTTGTTGGGGGAACAGAGCGTCCTTGAGGTTTAAGAGCTATGCTGGAAACAGCATAGCAAGTTTAAATATAAACTTAGAACC
		chr10:52075632-52075732	GGTAGGCACGCCACCTTGTTGGCTCTCAGCTGGGAGTACAGTGTTTAAGAGCTATGCTGGAAACAGCATAGCAAGTTTAAATATAAACTTAGAACC
	Enhancer5	chr10:52076032-52076132	GGTAGGCACGCCACCTTGTTGGCTTAACTGGCTTCATGAATTGTTTAAGAGCTATGCTGGAAACAGCATAGCAAGTTTAAATATAAACTTAGAACC
		chr10:52085190-52085240	GGTAGGCACGCCACCTTGTTGGACACAGTAGGTGCTTGACATGTTTAAGAGCTATGCTGGAAACAGCATAGCAAGTTTAAATATAAACTTAGAACC
	Enhancer6	chr10:52085514-52085614	GGTAGGCACGCCACCTTGTTGGGGTACTAGCCTGTGAAGCTCGTTTAAGAGCTATGCTGGAAACAGCATAGCAAGTTTAAATATAAACTTAGAACC
		chr10:52086570-52086670	GGTAGGCACGCCACCTTGTTGGTCACAGCAGCACTCTGAAGTGTTTAAGAGCTATGCTGGAAACAGCATAGCAAGTTTAAATATAAACTTAGAACC
Super-Enhancer88	Enhancer1	chr10:52086970-52087070	GGTAGGCACGCCACCTTGTTGGTGGAGCCCCCAGCCTATTTCGTTTAAGAGCTATGCTGGAAACAGCATAGCAAGTTTAAATATAAACTTAGAACC
		chr10:52091725-52091825	GGTAGGCACGCCACCTTGTTGGCAACCAACCATGTGCTTAGCGTTTAAGAGCTATGCTGGAAACAGCATAGCAAGTTTAAATATAAACTTAGAACC
	Enhancer2	chr10:52092125-52092225	GGTAGGCACGCCACCTTGTTGGTAAAGTAGGAAGGGATAGCCGTTTAAGAGCTATGCTGGAAACAGCATAGCAAGTTTAAATATAAACTTAGAACC
		chr10:52115916-52116016	GGTAGGCACGCCACCTTGTTGGGTGCTAGGCGAGACAAGGACGTTTAAGAGCTATGCTGGAAACAGCATAGCAAGTTTAAATATAAACTTAGAACC
	Enhancer3	chr10:52294531-52294631	GGTAGGCACGCCACCTTGTTGGTCTCTGACCGTTACGCGAAAGTTTAAGAGCTATGCTGGAAACAGCATAGCAAGTTTAAATATAAACTTAGAACC
		chr10:52294892-52294942	GGTAGGCACGCCACCTTGTTGGGAGAAGATGCCTACTAGGAGGTTTAAGAGCTATGCTGGAAACAGCATAGCAAGTTTAAATATAAACTTAGAACC
	Enhancer4	chr10:52298632-52298732	GGTAGGCACGCCACCTTGTTGGTCCCAAAGAAAGTGTTGCCCGTTTAAGAGCTATGCTGGAAACAGCATAGCAAGTTTAAATATAAACTTAGAACC
		chr10:52299020-52299070	GGTAGGCACGCCACCTTGTTGGAATTCCTCAGCAGAAGTCTTGTTTAAGAGCTATGCTGGAAACAGCATAGCAAGTTTAAATATAAACTTAGAACC
	Enhancer5	chr10:52304696-52304796	GGTAGGCACGCCACCTTGTTGGGACTCTCTTGGTCCCTAAGGGTTTAAGAGCTATGCTGGAAACAGCATAGCAAGTTTAAATATAAACTTAGAACC
		chr10:52305096-52305196	GGTAGGCACGCCACCTTGTTGGTCCTAGCAATGGCCCCCATAGTTTAAGAGCTATGCTGGAAACAGCATAGCAAGTTTAAATATAAACTTAGAACC
Super-Enhancer89	Enhancer1	chr10:52310009-52310109	GGTAGGCACGCCACCTTGTTGGCTGAAGGTGGACATACATACGTTTAAGAGCTATGCTGGAAACAGCATAGCAAGTTTAAATATAAACTTAGAACC
		chr10:52310409-52310509	GGTAGGCACGCCACCTTGTTGGGCCCTCCAAAAGACAATCAGGTTTAAGAGCTATGCTGGAAACAGCATAGCAAGTTTAAATATAAACTTAGAACC
	Enhancer2	chr10:52314952-52315052	GGTAGGCACGCCACCTTGTTGGTGTCCCCGCGCGGACGAGTAGTTTAAGAGCTATGCTGGAAACAGCATAGCAAGTTTAAATATAAACTTAGAACC
		chr10:52315352-52315452	GGTAGGCACGCCACCTTGTTGGGCCCGCCACGTTAAGCCGGAGTTTAAGAGCTATGCTGGAAACAGCATAGCAAGTTTAAATATAAACTTAGAACC
	Enhancer3	chr10:52324909-52325009	GGTAGGCACGCCACCTTGTTGGCCACTTGCTTTGTCTACACGGTTTAAGAGCTATGCTGGAAACAGCATAGCAAGTTTAAATATAAACTTAGAACC
		chr10:52325309-52325409	GGTAGGCACGCCACCTTGTTGGGACCGCTTTAAGCCCTCCGCGTTTAAGAGCTATGCTGGAAACAGCATAGCAAGTTTAAATATAAACTTAGAACC
	Enhancer4	chr10:52337503-52337603	GGTAGGCACGCCACCTTGTTGGAGAATATGCCTGGTAAGCACGTTTAAGAGCTATGCTGGAAACAGCATAGCAAGTTTAAATATAAACTTAGAACC
		chr10:52337903-52337985	GGTAGGCACGCCACCTTGTTGGTGTAACCCTCTCCCTGTCGGGTTTAAGAGCTATGCTGGAAACAGCATAGCAAGTTTAAATATAAACTTAGAACC
	Enhancer5	chr10:52342982-52343082	GGTAGGCACGCCACCTTGTTGGGGACAACCAAGGTATTGATTGTTTAAGAGCTATGCTGGAAACAGCATAGCAAGTTTAAATATAAACTTAGAACC
		chr10:52343359-52343409	GGTAGGCACGCCACCTTGTTGGTGTTTTGCATTTCTGGAATGGTTTAAGAGCTATGCTGGAAACAGCATAGCAAGTTTAAATATAAACTTAGAACC
	Enhancer6	chr10:52345913-52346013	GGTAGGCACGCCACCTTGTTGGGTATCGTGGCAGTTGAAAACGTTTAAGAGCTATGCTGGAAACAGCATAGCAAGTTTAAATATAAACTTAGAACC
		chr10:52346176-52346276	GGTAGGCACGCCACCTTGTTGGAACTGTTTTCTGTGTGCAGTGTTTAAGAGCTATGCTGGAAACAGCATAGCAAGTTTAAATATAAACTTAGAACC
Super-Enhancer90	Enhancer1	chr10:52346313-52346413	GGTAGGCACGCCACCTTGTTGGTTATCTTGCTCTTGGACATTGTTTAAGAGCTATGCTGGAAACAGCATAGCAAGTTTAAATATAAACTTAGAACC
		chr10:52346576-52346676	GGTAGGCACGCCACCTTGTTGGATGTAATAAAACCATGTAGGGTTTAAGAGCTATGCTGGAAACAGCATAGCAAGTTTAAATATAAACTTAGAACC
	Enhancer2	chr10:52352594-52352694	GGTAGGCACGCCACCTTGTTGGCTAGCATAGTTTCGATGCCTGTTTAAGAGCTATGCTGGAAACAGCATAGCAAGTTTAAATATAAACTTAGAACC
		chr10:52352994-52353094	GGTAGGCACGCCACCTTGTTGGCTGAAACTTTTTGGGGTATCGTTTAAGAGCTATGCTGGAAACAGCATAGCAAGTTTAAATATAAACTTAGAACC
	Enhancer3	chr10:52363641-52363741	GGTAGGCACGCCACCTTGTTGGAGCTACTAGCATGAATAATAGTTTAAGAGCTATGCTGGAAACAGCATAGCAAGTTTAAATATAAACTTAGAACC
		chr10:52364041-52364141	GGTAGGCACGCCACCTTGTTGGGGTGAATATTGAAAAGGCGTGTTTAAGAGCTATGCTGGAAACAGCATAGCAAGTTTAAATATAAACTTAGAACC
	Enhancer4	chr10:62042532-62042632	GGTAGGCACGCCACCTTGTTGGAAAAAAATATTACTAGGAAGGTTTAAGAGCTATGCTGGAAACAGCATAGCAAGTTTAAATATAAACTTAGAACC
		chr10:62042932-62043032	GGTAGGCACGCCACCTTGTTGGGGAATGAAGAGCACCGAAAAGTTTAAGAGCTATGCTGGAAACAGCATAGCAAGTTTAAATATAAACTTAGAACC
Super-Enhancer91	Enhancer1	chr10:62059627-62059727	GGTAGGCACGCCACCTTGTTGGTTCAGCAAGTCCACTGGTACGTTTAAGAGCTATGCTGGAAACAGCATAGCAAGTTTAAATATAAACTTAGAACC
		chr10:62060027-62060127	GGTAGGCACGCCACCTTGTTGGTTTTGTTGAAATGCCGGGTAGTTTAAGAGCTATGCTGGAAACAGCATAGCAAGTTTAAATATAAACTTAGAACC
	Enhancer2	chr10:62060131-62060231	GGTAGGCACGCCACCTTGTTGGCACGTATCAACCCATCATCTGTTTAAGAGCTATGCTGGAAACAGCATAGCAAGTTTAAATATAAACTTAGAACC
		chr10:62060531-62060631	GGTAGGCACGCCACCTTGTTGGTCATTCTACTATAAAGAAACGTTTAAGAGCTATGCTGGAAACAGCATAGCAAGTTTAAATATAAACTTAGAACC
	Enhancer3	chr10:62072915-62073015	GGTAGGCACGCCACCTTGTTGGTTAGTACAGTGGGACCAGTTGTTTAAGAGCTATGCTGGAAACAGCATAGCAAGTTTAAATATAAACTTAGAACC
		chr10:62073315-62073415	GGTAGGCACGCCACCTTGTTGGAATAGAGTATTACAATTTCAGTTTAAGAGCTATGCTGGAAACAGCATAGCAAGTTTAAATATAAACTTAGAACC
	Enhancer4	chr10:62074063-62074163	GGTAGGCACGCCACCTTGTTGGAGTTAACACCAATAGCATGTGTTTAAGAGCTATGCTGGAAACAGCATAGCAAGTTTAAATATAAACTTAGAACC
		chr10:62074463-62074521	GGTAGGCACGCCACCTTGTTGGTTTCATTGTCAACTGAACGCGTTTAAGAGCTATGCTGGAAACAGCATAGCAAGTTTAAATATAAACTTAGAACC
	Enhancer5	chr10:62113353-62113453	GGTAGGCACGCCACCTTGTTGGAGACTGCCCCCGAATTGTCAGTTTAAGAGCTATGCTGGAAACAGCATAGCAAGTTTAAATATAAACTTAGAACC
		chr10:62113753-62113853	GGTAGGCACGCCACCTTGTTGGAGGCATGGGGTTGTCTTACTGTTTAAGAGCTATGCTGGAAACAGCATAGCAAGTTTAAATATAAACTTAGAACC
Super-Enhancer92	Enhancer1	chr10:72409279-72409379	GGTAGGCACGCCACCTTGTTGGCATCCTTCTCCAGTACAGAAGTTTAAGAGCTATGCTGGAAACAGCATAGCAAGTTTAAATATAAACTTAGAACC
		chr10:72409679-72409743	GGTAGGCACGCCACCTTGTTGGGTGCTCAGTAGGTTTTGAATGTTTAAGAGCTATGCTGGAAACAGCATAGCAAGTTTAAATATAAACTTAGAACC
	Enhancer2	chr10:72412955-72413055	GGTAGGCACGCCACCTTGTTGGATCTGTAGAGTAACACTGTAGTTTAAGAGCTATGCTGGAAACAGCATAGCAAGTTTAAATATAAACTTAGAACC
		chr10:72413355-72413455	GGTAGGCACGCCACCTTGTTGGCTTTCAGCTTTTGGATAGACGTTTAAGAGCTATGCTGGAAACAGCATAGCAAGTTTAAATATAAACTTAGAACC
	Enhancer3	chr10:72416200-72416300	GGTAGGCACGCCACCTTGTTGGCAGAAGAGGGTAGCTCACTAGTTTAAGAGCTATGCTGGAAACAGCATAGCAAGTTTAAATATAAACTTAGAACC
		chr10:72426933-72427033	GGTAGGCACGCCACCTTGTTGGAGCTATGTTAACACAGACTGGTTTAAGAGCTATGCTGGAAACAGCATAGCAAGTTTAAATATAAACTTAGAACC
	Enhancer4	chr10:72427333-72427433	GGTAGGCACGCCACCTTGTTGGCTAGAATGATTTTACGTGAAGTTTAAGAGCTATGCTGGAAACAGCATAGCAAGTTTAAATATAAACTTAGAACC
		chr10:72453393-72453493	GGTAGGCACGCCACCTTGTTGGAGCCAAGATTACCTCTTGAAGTTTAAGAGCTATGCTGGAAACAGCATAGCAAGTTTAAATATAAACTTAGAACC
Super-Enhancer93	Enhancer1	chr10:72453793-72453893	GGTAGGCACGCCACCTTGTTGGGCAATCTCACTCTGTCGCCCGTTTAAGAGCTATGCTGGAAACAGCATAGCAAGTTTAAATATAAACTTAGAACC
		chr10:72459331-72459397	GGTAGGCACGCCACCTTGTTGGACCCTGCCCCAAAGTGAACAGTTTAAGAGCTATGCTGGAAACAGCATAGCAAGTTTAAATATAAACTTAGAACC
		chr10:72459525-72459625	GGTAGGCACGCCACCTTGTTGGGAGGGAGTTTATCAAGACTGGTTTAAGAGCTATGCTGGAAACAGCATAGCAAGTTTAAATATAAACTTAGAACC
		chr10:72459697-72459797	GGTAGGCACGCCACCTTGTTGGAACCCGCATACACTGCTGGTGTTTAAGAGCTATGCTGGAAACAGCATAGCAAGTTTAAATATAAACTTAGAACC
	Enhancer2	chr10:72459925-72460025	GGTAGGCACGCCACCTTGTTGGTTGGGTGCGGCATTCACATTGTTTAAGAGCTATGCTGGAAACAGCATAGCAAGTTTAAATATAAACTTAGAACC
		chr10:72475661-72475761	GGTAGGCACGCCACCTTGTTGGGATCAGATGTCGAGGGTCAGGTTTAAGAGCTATGCTGGAAACAGCATAGCAAGTTTAAATATAAACTTAGAACC
		chr10:72476061-72476161	GGTAGGCACGCCACCTTGTTGGAAATGGACTCGTACTATTCAGTTTAAGAGCTATGCTGGAAACAGCATAGCAAGTTTAAATATAAACTTAGAACC
		chr10:73372945-73373045	GGTAGGCACGCCACCTTGTTGGCAAGAGAATCGCTTGAACCTGTTTAAGAGCTATGCTGGAAACAGCATAGCAAGTTTAAATATAAACTTAGAACC
Super-Enhancer94	Enhancer1	chr10:73373345-73373445	GGTAGGCACGCCACCTTGTTGGGTGACCAGCCTGGACAGCACGTTTAAGAGCTATGCTGGAAACAGCATAGCAAGTTTAAATATAAACTTAGAACC
		chr10:73383093-73383155	GGTAGGCACGCCACCTTGTTGGCTGTCCATGGGAGCTTCCATGTTTAAGAGCTATGCTGGAAACAGCATAGCAAGTTTAAATATAAACTTAGAACC
	Enhancer2	chr10:73383436-73383486	GGTAGGCACGCCACCTTGTTGGGTGGACCTCATTCCCTTCGTGTTTAAGAGCTATGCTGGAAACAGCATAGCAAGTTTAAATATAAACTTAGAACC
		chr10:73397845-73397945	GGTAGGCACGCCACCTTGTTGGGGGCCCTGACACGTTTTAACGTTTAAGAGCTATGCTGGAAACAGCATAGCAAGTTTAAATATAAACTTAGAACC
	Enhancer3	chr10:73398245-73398345	GGTAGGCACGCCACCTTGTTGGACGCACCCATTCCGCCCCGAGTTTAAGAGCTATGCTGGAAACAGCATAGCAAGTTTAAATATAAACTTAGAACC
		chr10:73398405-73398505	GGTAGGCACGCCACCTTGTTGGAGGCCGGCTCTTCGCAGACCGTTTAAGAGCTATGCTGGAAACAGCATAGCAAGTTTAAATATAAACTTAGAACC
Super-Enhancer95	Enhancer1	chr10:73398805-73398905	GGTAGGCACGCCACCTTGTTGGACTGCAGGCGGGAGTGCACCGTTTAAGAGCTATGCTGGAAACAGCATAGCAAGTTTAAATATAAACTTAGAACC
		chr10:75716206-75716306	GGTAGGCACGCCACCTTGTTGGTCAGGGCGAAGTGATTTATGGTTTAAGAGCTATGCTGGAAACAGCATAGCAAGTTTAAATATAAACTTAGAACC
		chr10:75716606-75716706	GGTAGGCACGCCACCTTGTTGGTCCGGATAGGAAACTCCGGCGTTTAAGAGCTATGCTGGAAACAGCATAGCAAGTTTAAATATAAACTTAGAACC
		chr10:75717064-75717164	GGTAGGCACGCCACCTTGTTGGGAGGACAGGAGTCCGGCCCGGTTTAAGAGCTATGCTGGAAACAGCATAGCAAGTTTAAATATAAACTTAGAACC
	Enhancer2	chr10:75717416-75717466	GGTAGGCACGCCACCTTGTTGGAGGGGCCGTCCGCGGAGTTTGTTTAAGAGCTATGCTGGAAACAGCATAGCAAGTTTAAATATAAACTTAGAACC
		chr10:75725483-75725583	GGTAGGCACGCCACCTTGTTGGGGCGCTCTGCGCCTGCGCTTGTTTAAGAGCTATGCTGGAAACAGCATAGCAAGTTTAAATATAAACTTAGAACC
	Enhancer3	chr10:75725726-75725826	GGTAGGCACGCCACCTTGTTGGTCAAGGCCCCAAGTATATGAGTTTAAGAGCTATGCTGGAAACAGCATAGCAAGTTTAAATATAAACTTAGAACC
		chr10:75725883-75725983	GGTAGGCACGCCACCTTGTTGGATTATTATATCTCACAAACTGTTTAAGAGCTATGCTGGAAACAGCATAGCAAGTTTAAATATAAACTTAGAACC
Super-Enhancer96	Enhancer1	chr10:75726126-75726226	GGTAGGCACGCCACCTTGTTGGTCCTGAATACCAGCTTGAGCGTTTAAGAGCTATGCTGGAAACAGCATAGCAAGTTTAAATATAAACTTAGAACC
		chr10:75751533-75751633	GGTAGGCACGCCACCTTGTTGGGGATATGGGCACCACGGGAAGTTTAAGAGCTATGCTGGAAACAGCATAGCAAGTTTAAATATAAACTTAGAACC
		chr10:75751933-75752033	GGTAGGCACGCCACCTTGTTGGCCCTTGGTTATTCAAGTCCCGTTTAAGAGCTATGCTGGAAACAGCATAGCAAGTTTAAATATAAACTTAGAACC
		chr10:75752817-75752917	GGTAGGCACGCCACCTTGTTGGGCCTAGAAGAGGCCGGCTAGGTTTAAGAGCTATGCTGGAAACAGCATAGCAAGTTTAAATATAAACTTAGAACC
	Enhancer2	chr10:75753217-75753290	GGTAGGCACGCCACCTTGTTGGCCATTTCTGGGCATGCAAGCGTTTAAGAGCTATGCTGGAAACAGCATAGCAAGTTTAAATATAAACTTAGAACC
		chr10:75780937-75781037	GGTAGGCACGCCACCTTGTTGGGGAGCCTATACAAGGAATATGTTTAAGAGCTATGCTGGAAACAGCATAGCAAGTTTAAATATAAACTTAGAACC
	Enhancer3	chr10:75781337-75781437	GGTAGGCACGCCACCTTGTTGGGGCGTTGGGTTTCACGTGAAGTTTAAGAGCTATGCTGGAAACAGCATAGCAAGTTTAAATATAAACTTAGAACC
		chr10:75799320-75799385	GGTAGGCACGCCACCTTGTTGGACAGGAAGCTTACAACTTCCGTTTAAGAGCTATGCTGGAAACAGCATAGCAAGTTTAAATATAAACTTAGAACC
	Enhancer4	chr10:75799526-75799626	GGTAGGCACGCCACCTTGTTGGGATTACCTTGTGCGGACTTGGTTTAAGAGCTATGCTGGAAACAGCATAGCAAGTTTAAATATAAACTTAGAACC
		chr10:75799685-75799785	GGTAGGCACGCCACCTTGTTGGCTTCTGTGCTGGGCGAAGTAGTTTAAGAGCTATGCTGGAAACAGCATAGCAAGTTTAAATATAAACTTAGAACC
	Enhancer5	chr10:75799926-75800026	GGTAGGCACGCCACCTTGTTGGGAATCTAATCAAGTCCTAAAGTTTAAGAGCTATGCTGGAAACAGCATAGCAAGTTTAAATATAAACTTAGAACC
		chr11:327250-327350	GGTAGGCACGCCACCTTGTTGGGGTTGAGGGACTGGCGTTTTGTTTAAGAGCTATGCTGGAAACAGCATAGCAAGTTTAAATATAAACTTAGAACC
	Enhancer6	chr11:327650-327750	GGTAGGCACGCCACCTTGTTGGGACAAGTTCAGCTGACTTGAGTTTAAGAGCTATGCTGGAAACAGCATAGCAAGTTTAAATATAAACTTAGAACC
		chr11:329293-329393	GGTAGGCACGCCACCTTGTTGGGGGATATAGTCAGAGCCCTCGTTTAAGAGCTATGCTGGAAACAGCATAGCAAGTTTAAATATAAACTTAGAACC
	Enhancer7	chr11:336199-336299	GGTAGGCACGCCACCTTGTTGGAAAACACTGCGGAAGGCCGCGTTTAAGAGCTATGCTGGAAACAGCATAGCAAGTTTAAATATAAACTTAGAACC
		chr11:336599-336699	GGTAGGCACGCCACCTTGTTGGCAGGATAATAGGGTAATAGTGTTTAAGAGCTATGCTGGAAACAGCATAGCAAGTTTAAATATAAACTTAGAACC
	Enhancer8	chr11:350658-350758	GGTAGGCACGCCACCTTGTTGGTTTGAGCAAAGACACCACATGTTTAAGAGCTATGCTGGAAACAGCATAGCAAGTTTAAATATAAACTTAGAACC
		chr11:351058-351152	GGTAGGCACGCCACCTTGTTGGTAGAGGGTTCGTTGTGAGCCGTTTAAGAGCTATGCTGGAAACAGCATAGCAAGTTTAAATATAAACTTAGAACC
Super-Enhancer97	Enhancer1	chr11:356049-356149	GGTAGGCACGCCACCTTGTTGGAGTGAAGACACCACTATTTTGTTTAAGAGCTATGCTGGAAACAGCATAGCAAGTTTAAATATAAACTTAGAACC
		chr11:356449-356549	GGTAGGCACGCCACCTTGTTGGATACATTTAGCAACATTTTCGTTTAAGAGCTATGCTGGAAACAGCATAGCAAGTTTAAATATAAACTTAGAACC
	Enhancer2	chr11:5296514-5296614	GGTAGGCACGCCACCTTGTTGGCTATTTCATTCTGCAAGATAGTTTAAGAGCTATGCTGGAAACAGCATAGCAAGTTTAAATATAAACTTAGAACC
	Enhancer3	chr11:5296914-5297014	GGTAGGCACGCCACCTTGTTGGAGGAGTCTTTGAGTAAAGCAGTTTAAGAGCTATGCTGGAAACAGCATAGCAAGTTTAAATATAAACTTAGAACC
		chr11:5296923-5297023	GGTAGGCACGCCACCTTGTTGGTGTGTTTTGACATTAGGTCCGTTTAAGAGCTATGCTGGAAACAGCATAGCAAGTTTAAATATAAACTTAGAACC
		chr11:5297323-5297423	GGTAGGCACGCCACCTTGTTGGTGTTGCTCAGGCTTATTGTAGTTTAAGAGCTATGCTGGAAACAGCATAGCAAGTTTAAATATAAACTTAGAACC
		chr11:5301726-5301826	GGTAGGCACGCCACCTTGTTGGTTTCTTTATCTGTAGTAATGGTTTAAGAGCTATGCTGGAAACAGCATAGCAAGTTTAAATATAAACTTAGAACC
	Enhancer4	chr11:5302126-5302226	GGTAGGCACGCCACCTTGTTGGCTCTCTCCAGAGAACAGAACGTTTAAGAGCTATGCTGGAAACAGCATAGCAAGTTTAAATATAAACTTAGAACC
		chr11:5305743-5305793	GGTAGGCACGCCACCTTGTTGGCACTTTAAACCCCCTATGTAGTTTAAGAGCTATGCTGGAAACAGCATAGCAAGTTTAAATATAAACTTAGAACC
Super-Enhancer98	Enhancer1	chr11:5306050-5306150	GGTAGGCACGCCACCTTGTTGGACTCAGTTCTTTGGCATATTGTTTAAGAGCTATGCTGGAAACAGCATAGCAAGTTTAAATATAAACTTAGAACC
		chr11:5309231-5309331	GGTAGGCACGCCACCTTGTTGGTCCTTATGACCCCACGTGAGGTTTAAGAGCTATGCTGGAAACAGCATAGCAAGTTTAAATATAAACTTAGAACC
	Enhancer2	chr11:5309631-5309731	GGTAGGCACGCCACCTTGTTGGGTGCTTTATCTATATGTAACGTTTAAGAGCTATGCTGGAAACAGCATAGCAAGTTTAAATATAAACTTAGAACC
		chr11:5312430-5312530	GGTAGGCACGCCACCTTGTTGGGCGGCCATTGCTTTCCAGGCGTTTAAGAGCTATGCTGGAAACAGCATAGCAAGTTTAAATATAAACTTAGAACC
		chr11:5312830-5312930	GGTAGGCACGCCACCTTGTTGGTCACAGCAACAGGCTATAATGTTTAAGAGCTATGCTGGAAACAGCATAGCAAGTTTAAATATAAACTTAGAACC
		chr11:9573307-9573389	GGTAGGCACGCCACCTTGTTGGACTTACTTGAAAGAGTTATCGTTTAAGAGCTATGCTGGAAACAGCATAGCAAGTTTAAATATAAACTTAGAACC
	Enhancer3	chr11:9573689-9573789	GGTAGGCACGCCACCTTGTTGGAAGCACAATGGCATAGGTCCGTTTAAGAGCTATGCTGGAAACAGCATAGCAAGTTTAAATATAAACTTAGAACC
		chr11:9587458-9587558	GGTAGGCACGCCACCTTGTTGGCAAGAAGAGCTATTGGCATAGTTTAAGAGCTATGCTGGAAACAGCATAGCAAGTTTAAATATAAACTTAGAACC
Super-Enhancer99	Enhancer1	chr11:9587858-9587958	GGTAGGCACGCCACCTTGTTGGGTGGATAACAAGACCGCAAAGTTTAAGAGCTATGCTGGAAACAGCATAGCAAGTTTAAATATAAACTTAGAACC
		chr11:58538366-58538416	GGTAGGCACGCCACCTTGTTGGCAGATGTTCGGAGCCTCCGCGTTTAAGAGCTATGCTGGAAACAGCATAGCAAGTTTAAATATAAACTTAGAACC
	Enhancer2	chr11:58538694-58538794	GGTAGGCACGCCACCTTGTTGGTCAGCGGTATCGTTTTTGAGGTTTAAGAGCTATGCTGGAAACAGCATAGCAAGTTTAAATATAAACTTAGAACC
		chr11:58544319-58544419	GGTAGGCACGCCACCTTGTTGGCATGCGTCAGCCGTGCCGCTGTTTAAGAGCTATGCTGGAAACAGCATAGCAAGTTTAAATATAAACTTAGAACC
		chr11:58544693-58544743	GGTAGGCACGCCACCTTGTTGGCACTGCTTCTGACGTATTCGGTTTAAGAGCTATGCTGGAAACAGCATAGCAAGTTTAAATATAAACTTAGAACC
		chr11:58555768-58555868	GGTAGGCACGCCACCTTGTTGGGTAGAAAGTGCTAGGCACGTGTTTAAGAGCTATGCTGGAAACAGCATAGCAAGTTTAAATATAAACTTAGAACC
		chr11:58556168-58556268	GGTAGGCACGCCACCTTGTTGGTTTCCCGTGTGCAGCGCTTGGTTTAAGAGCTATGCTGGAAACAGCATAGCAAGTTTAAATATAAACTTAGAACC
		chr11:59304697-59304797	GGTAGGCACGCCACCTTGTTGGAAGTGACTAAGGTGTCACATGTTTAAGAGCTATGCTGGAAACAGCATAGCAAGTTTAAATATAAACTTAGAACC
	Enhancer3	chr11:59305097-59305197	GGTAGGCACGCCACCTTGTTGGGCCCCCCTGCACTACATCACGTTTAAGAGCTATGCTGGAAACAGCATAGCAAGTTTAAATATAAACTTAGAACC
		chr11:59305113-59305213	GGTAGGCACGCCACCTTGTTGGGGTCTGCAAGCGAAGCCATGGTTTAAGAGCTATGCTGGAAACAGCATAGCAAGTTTAAATATAAACTTAGAACC
		chr11:59305513-59305565	GGTAGGCACGCCACCTTGTTGGCGGCTGGCTTAAGTACTCCTGTTTAAGAGCTATGCTGGAAACAGCATAGCAAGTTTAAATATAAACTTAGAACC
		chr11:59312719-59312819	GGTAGGCACGCCACCTTGTTGGCCTACTAGTTTCTTGCTGACGTTTAAGAGCTATGCTGGAAACAGCATAGCAAGTTTAAATATAAACTTAGAACC
	Enhancer4	chr11:59313119-59313219	GGTAGGCACGCCACCTTGTTGGGAAGCTGGCTAAGCAAAAAGGTTTAAGAGCTATGCTGGAAACAGCATAGCAAGTTTAAATATAAACTTAGAACC
		chr11:59315173-59315273	GGTAGGCACGCCACCTTGTTGGATTTGATGCAAGCCATAGTGGTTTAAGAGCTATGCTGGAAACAGCATAGCAAGTTTAAATATAAACTTAGAACC
	Enhancer5	chr11:59315573-59315673	GGTAGGCACGCCACCTTGTTGGAGAAATTTTATATCCGGCCCGTTTAAGAGCTATGCTGGAAACAGCATAGCAAGTTTAAATATAAACTTAGAACC
		chr11:59317767-59317867	GGTAGGCACGCCACCTTGTTGGCAATGAACAGTTTACAGACGGTTTAAGAGCTATGCTGGAAACAGCATAGCAAGTTTAAATATAAACTTAGAACC
	Enhancer6	chr11:59318167-59318267	GGTAGGCACGCCACCTTGTTGGGACAGGATAACTCATTGCCCGTTTAAGAGCTATGCTGGAAACAGCATAGCAAGTTTAAATATAAACTTAGAACC
		chr11:59318621-59318681	GGTAGGCACGCCACCTTGTTGGACTTTGCCCCTCAACGCCATGTTTAAGAGCTATGCTGGAAACAGCATAGCAAGTTTAAATATAAACTTAGAACC
Super-Enhancer100	Enhancer1	chr11:59318981-59319081	GGTAGGCACGCCACCTTGTTGGTTAAATCTTGTCTTGAATCTGTTTAAGAGCTATGCTGGAAACAGCATAGCAAGTTTAAATATAAACTTAGAACC
		chr11:59323730-59323830	GGTAGGCACGCCACCTTGTTGGAAATCGGCTTGCTCCATTGGGTTTAAGAGCTATGCTGGAAACAGCATAGCAAGTTTAAATATAAACTTAGAACC
		chr11:59324130-59324228	GGTAGGCACGCCACCTTGTTGGAGGAAGGAAGGAAGGGAGAGGTTTAAGAGCTATGCTGGAAACAGCATAGCAAGTTTAAATATAAACTTAGAACC
	Enhancer2	chr11:59324759-59324859	GGTAGGCACGCCACCTTGTTGGGACACAAAAACCTAGAGTACGTTTAAGAGCTATGCTGGAAACAGCATAGCAAGTTTAAATATAAACTTAGAACC
		chr11:59325159-59325259	GGTAGGCACGCCACCTTGTTGGAACCTTCTTTTGTAGACACCGTTTAAGAGCTATGCTGGAAACAGCATAGCAAGTTTAAATATAAACTTAGAACC
	Enhancer3	chr11:59328150-59328250	GGTAGGCACGCCACCTTGTTGGTGGGCTCAACAGGGTGCCTTGTTTAAGAGCTATGCTGGAAACAGCATAGCAAGTTTAAATATAAACTTAGAACC
		chr11:59328502-59328552	GGTAGGCACGCCACCTTGTTGGAACAGAGTAAAATGCAGTCGGTTTAAGAGCTATGCTGGAAACAGCATAGCAAGTTTAAATATAAACTTAGAACC
		chr11:59333423-59333523	GGTAGGCACGCCACCTTGTTGGGAGAGGCAAGGCCAATCTGAGTTTAAGAGCTATGCTGGAAACAGCATAGCAAGTTTAAATATAAACTTAGAACC
		chr11:59333823-59333885	GGTAGGCACGCCACCTTGTTGGCCACTTTGCCAGGAGTGTAGGTTTAAGAGCTATGCTGGAAACAGCATAGCAAGTTTAAATATAAACTTAGAACC
		chr11:65183742-65183842	GGTAGGCACGCCACCTTGTTGGGCGGCGGCTGCTTCGAGCTCGTTTAAGAGCTATGCTGGAAACAGCATAGCAAGTTTAAATATAAACTTAGAACC
		chr11:65184142-65184242	GGTAGGCACGCCACCTTGTTGGACATGCTTCATTTTGCCTTCGTTTAAGAGCTATGCTGGAAACAGCATAGCAAGTTTAAATATAAACTTAGAACC
Super-Enhancer101	Enhancer1	chr11:65186158-65186258	GGTAGGCACGCCACCTTGTTGGTTGCTCACAGTTCTTTAGGCGTTTAAGAGCTATGCTGGAAACAGCATAGCAAGTTTAAATATAAACTTAGAACC
		chr11:65186445-65186545	GGTAGGCACGCCACCTTGTTGGCTAAGACCTCAGGCTATGGCGTTTAAGAGCTATGCTGGAAACAGCATAGCAAGTTTAAATATAAACTTAGAACC
	Enhancer2	chr11:65186558-65186658	GGTAGGCACGCCACCTTGTTGGCTCATGAGCTAAAGAGACTAGTTTAAGAGCTATGCTGGAAACAGCATAGCAAGTTTAAATATAAACTTAGAACC
		chr11:65186845-65186945	GGTAGGCACGCCACCTTGTTGGGAGCTTGTTGGTGGCGGCATGTTTAAGAGCTATGCTGGAAACAGCATAGCAAGTTTAAATATAAACTTAGAACC
	Enhancer3	chr11:65222427-65222527	GGTAGGCACGCCACCTTGTTGGGCCCAGAGGAACAAAGCGACGTTTAAGAGCTATGCTGGAAACAGCATAGCAAGTTTAAATATAAACTTAGAACC
		chr11:65222827-65222927	GGTAGGCACGCCACCTTGTTGGTCACCACTGAGGACCTGTCCGTTTAAGAGCTATGCTGGAAACAGCATAGCAAGTTTAAATATAAACTTAGAACC
	Enhancer4	chr11:65227034-65227134	GGTAGGCACGCCACCTTGTTGGTCTTCCCTCCCCTTCATACCGTTTAAGAGCTATGCTGGAAACAGCATAGCAAGTTTAAATATAAACTTAGAACC
		chr11:65227434-65227534	GGTAGGCACGCCACCTTGTTGGTCTGCAGCTCTCCAACGACTGTTTAAGAGCTATGCTGGAAACAGCATAGCAAGTTTAAATATAAACTTAGAACC
	Enhancer5	chr11:65238770-65238870	GGTAGGCACGCCACCTTGTTGGGGCTCGAAACCCCGTCTGTTGTTTAAGAGCTATGCTGGAAACAGCATAGCAAGTTTAAATATAAACTTAGAACC
		chr11:65239170-65239270	GGTAGGCACGCCACCTTGTTGGGGGCGCTATAAACAATGCCAGTTTAAGAGCTATGCTGGAAACAGCATAGCAAGTTTAAATATAAACTTAGAACC
	Enhancer6	chr11:65239438-65239538	GGTAGGCACGCCACCTTGTTGGGTACCCATACCATACCAAGAGTTTAAGAGCTATGCTGGAAACAGCATAGCAAGTTTAAATATAAACTTAGAACC
		chr11:65239838-65239938	GGTAGGCACGCCACCTTGTTGGTCATGTTAGAGACACGAAAGGTTTAAGAGCTATGCTGGAAACAGCATAGCAAGTTTAAATATAAACTTAGAACC
	Enhancer7	chr11:65244762-65244862	GGTAGGCACGCCACCTTGTTGGGACTGGAGTATCAGTTACAAGTTTAAGAGCTATGCTGGAAACAGCATAGCAAGTTTAAATATAAACTTAGAACC
		chr11:65245162-65245262	GGTAGGCACGCCACCTTGTTGGGACCACATAATAGGGTTTTCGTTTAAGAGCTATGCTGGAAACAGCATAGCAAGTTTAAATATAAACTTAGAACC
	Enhancer8	chr11:65246036-65246136	GGTAGGCACGCCACCTTGTTGGCCACTCAGGCCTTTAAAGTAGTTTAAGAGCTATGCTGGAAACAGCATAGCAAGTTTAAATATAAACTTAGAACC
		chr11:65246436-65246536	GGTAGGCACGCCACCTTGTTGGAGAGAAAACTATCATTGGCCGTTTAAGAGCTATGCTGGAAACAGCATAGCAAGTTTAAATATAAACTTAGAACC
Super-Enhancer102	Enhancer1	chr11:65254973-65255073	GGTAGGCACGCCACCTTGTTGGGCAACTCTGGCAGCCTCACAGTTTAAGAGCTATGCTGGAAACAGCATAGCAAGTTTAAATATAAACTTAGAACC
		chr11:65255373-65255441	GGTAGGCACGCCACCTTGTTGGGGCTTAGACACATTGCCACGGTTTAAGAGCTATGCTGGAAACAGCATAGCAAGTTTAAATATAAACTTAGAACC
	Enhancer2	chr11:65261265-65261365	GGTAGGCACGCCACCTTGTTGGGTAGCTGGTATAACAATTATGTTTAAGAGCTATGCTGGAAACAGCATAGCAAGTTTAAATATAAACTTAGAACC
		chr11:65261665-65261765	GGTAGGCACGCCACCTTGTTGGCCTCAGGATTAATACCTGTGGTTTAAGAGCTATGCTGGAAACAGCATAGCAAGTTTAAATATAAACTTAGAACC
	Enhancer3	chr11:65274551-65274601	GGTAGGCACGCCACCTTGTTGGGAGCGGTGGTTGTGCTTTCTGTTTAAGAGCTATGCTGGAAACAGCATAGCAAGTTTAAATATAAACTTAGAACC
		chr11:65274868-65274968	GGTAGGCACGCCACCTTGTTGGTAATAGAAGCTTAGTTTCTTGTTTAAGAGCTATGCTGGAAACAGCATAGCAAGTTTAAATATAAACTTAGAACC
	Enhancer4	chr11:65278222-65278272	GGTAGGCACGCCACCTTGTTGGTTTTCCGCAAGCGAATAACAGTTTAAGAGCTATGCTGGAAACAGCATAGCAAGTTTAAATATAAACTTAGAACC
		chr11:65278549-65278649	GGTAGGCACGCCACCTTGTTGGGGCTGGCCACTGAATCCACTGTTTAAGAGCTATGCTGGAAACAGCATAGCAAGTTTAAATATAAACTTAGAACC
	Enhancer5	chr11:77996209-77996301	GGTAGGCACGCCACCTTGTTGGAGCAGCGAGCAGTTAGTTCAGTTTAAGAGCTATGCTGGAAACAGCATAGCAAGTTTAAATATAAACTTAGAACC
		chr11:77996601-77996701	GGTAGGCACGCCACCTTGTTGGTGAGACCAGCCTATCCAACAGTTTAAGAGCTATGCTGGAAACAGCATAGCAAGTTTAAATATAAACTTAGAACC
Super-Enhancer103	Enhancer1	chr11:78001190-78001290	GGTAGGCACGCCACCTTGTTGGTGCACTTTCAGTTTCGTTAAGTTTAAGAGCTATGCTGGAAACAGCATAGCAAGTTTAAATATAAACTTAGAACC
		chr11:78001590-78001690	GGTAGGCACGCCACCTTGTTGGTTGCTTGCTTTTTTTGTTTAGTTTAAGAGCTATGCTGGAAACAGCATAGCAAGTTTAAATATAAACTTAGAACC
	Enhancer2	chr11:78003254-78003354	GGTAGGCACGCCACCTTGTTGGGAAAAAAAAAAAAAAATTAAGTTTAAGAGCTATGCTGGAAACAGCATAGCAAGTTTAAATATAAACTTAGAACC
		chr11:78003654-78003754	GGTAGGCACGCCACCTTGTTGGACGGTCAGAATCAGCAGAAGGTTTAAGAGCTATGCTGGAAACAGCATAGCAAGTTTAAATATAAACTTAGAACC
	Enhancer3	chr11:78036376-78036476	GGTAGGCACGCCACCTTGTTGGGTCGGGCTGGTTACAGCGATGTTTAAGAGCTATGCTGGAAACAGCATAGCAAGTTTAAATATAAACTTAGAACC
		chr11:78036776-78036876	GGTAGGCACGCCACCTTGTTGGGATTTTAAGAACTGAAGTGGGTTTAAGAGCTATGCTGGAAACAGCATAGCAAGTTTAAATATAAACTTAGAACC
	Enhancer4	chr11:78050562-78050612	GGTAGGCACGCCACCTTGTTGGGCCTGAAGCTATCCTACACCGTTTAAGAGCTATGCTGGAAACAGCATAGCAAGTTTAAATATAAACTTAGAACC
		chr11:78050874-78050974	GGTAGGCACGCCACCTTGTTGGCTTTACTGACACAATGCTTGGTTTAAGAGCTATGCTGGAAACAGCATAGCAAGTTTAAATATAAACTTAGAACC
		chr11:85845680-85845780	GGTAGGCACGCCACCTTGTTGGCAGTTGTGTAGGGACAACTGGTTTAAGAGCTATGCTGGAAACAGCATAGCAAGTTTAAATATAAACTTAGAACC
		chr11:85846080-85846180	GGTAGGCACGCCACCTTGTTGGATTGTGAACTGAGTTGCGTAGTTTAAGAGCTATGCTGGAAACAGCATAGCAAGTTTAAATATAAACTTAGAACC
	Enhancer5	chr11:85854544-85854644	GGTAGGCACGCCACCTTGTTGGGGTTACAAGTGGTTGTTACTGTTTAAGAGCTATGCTGGAAACAGCATAGCAAGTTTAAATATAAACTTAGAACC
		chr11:85854944-85855044	GGTAGGCACGCCACCTTGTTGGTATAATAAACCAAGGGCAACGTTTAAGAGCTATGCTGGAAACAGCATAGCAAGTTTAAATATAAACTTAGAACC
Super-Enhancer104	Enhancer1	chr11:85862296-85862396	GGTAGGCACGCCACCTTGTTGGACCTCACCCGAGAAGTGCAAGTTTAAGAGCTATGCTGGAAACAGCATAGCAAGTTTAAATATAAACTTAGAACC
		chr11:85862696-85862796	GGTAGGCACGCCACCTTGTTGGCAGGCAGGGGCGTTTAAGTCGTTTAAGAGCTATGCTGGAAACAGCATAGCAAGTTTAAATATAAACTTAGAACC
	Enhancer2	chr11:85873249-85873349	GGTAGGCACGCCACCTTGTTGGATTATTTCCATCATATAAATGTTTAAGAGCTATGCTGGAAACAGCATAGCAAGTTTAAATATAAACTTAGAACC
		chr11:85873649-85873749	GGTAGGCACGCCACCTTGTTGGTAGAATTTTGAATTCCTTGCGTTTAAGAGCTATGCTGGAAACAGCATAGCAAGTTTAAATATAAACTTAGAACC
		chr11:85887117-85887217	GGTAGGCACGCCACCTTGTTGGAAGGATGGGTTCCCTACTGAGTTTAAGAGCTATGCTGGAAACAGCATAGCAAGTTTAAATATAAACTTAGAACC
	Enhancer3	chr11:85887517-85887617	GGTAGGCACGCCACCTTGTTGGACAGCCCAGCGCCACACCCTGTTTAAGAGCTATGCTGGAAACAGCATAGCAAGTTTAAATATAAACTTAGAACC
		chr11:85894081-85894181	GGTAGGCACGCCACCTTGTTGGATACAGTCCCCAACTTATAAGTTTAAGAGCTATGCTGGAAACAGCATAGCAAGTTTAAATATAAACTTAGAACC
	Enhancer4	chr11:85894481-85894581	GGTAGGCACGCCACCTTGTTGGTTAAAGGGTAGTCTGCTGATGTTTAAGAGCTATGCTGGAAACAGCATAGCAAGTTTAAATATAAACTTAGAACC
		chr11:85894703-85894803	GGTAGGCACGCCACCTTGTTGGCTGATTGGCAGTAGGAACACGTTTAAGAGCTATGCTGGAAACAGCATAGCAAGTTTAAATATAAACTTAGAACC
Super-Enhancer105	Enhancer1	chr11:85895103-85895203	GGTAGGCACGCCACCTTGTTGGTGATGTGTATTTGTGATTGGGTTTAAGAGCTATGCTGGAAACAGCATAGCAAGTTTAAATATAAACTTAGAACC
		chr11:85904447-85904547	GGTAGGCACGCCACCTTGTTGGGCCTGTAATCCCCACTACTAGTTTAAGAGCTATGCTGGAAACAGCATAGCAAGTTTAAATATAAACTTAGAACC
	Enhancer2	chr11:85904847-85904939	GGTAGGCACGCCACCTTGTTGGTATATACACAGGAGCTACCCGTTTAAGAGCTATGCTGGAAACAGCATAGCAAGTTTAAATATAAACTTAGAACC
		chr11:85913521-85913621	GGTAGGCACGCCACCTTGTTGGAAATTCTCGTCTCCCACATAGTTTAAGAGCTATGCTGGAAACAGCATAGCAAGTTTAAATATAAACTTAGAACC
	Enhancer3	chr11:85913921-85914021	GGTAGGCACGCCACCTTGTTGGATGGCTACTCCAGCCAGTCAGTTTAAGAGCTATGCTGGAAACAGCATAGCAAGTTTAAATATAAACTTAGAACC
		chr12:23708739-23708839	GGTAGGCACGCCACCTTGTTGGGTAAGTAAAGCAATAAAGAAGTTTAAGAGCTATGCTGGAAACAGCATAGCAAGTTTAAATATAAACTTAGAACC
	Enhancer4	chr12:23709139-23709239	GGTAGGCACGCCACCTTGTTGGGGTCCAAGAACCCTCTCTTGGTTTAAGAGCTATGCTGGAAACAGCATAGCAAGTTTAAATATAAACTTAGAACC
		chr12:23709600-23709700	GGTAGGCACGCCACCTTGTTGGATGACGATGAAAGTGACCGCGTTTAAGAGCTATGCTGGAAACAGCATAGCAAGTTTAAATATAAACTTAGAACC
	Enhancer5	chr12:23710000-23710100	GGTAGGCACGCCACCTTGTTGGTGCTAGGACTATAGGACAATGTTTAAGAGCTATGCTGGAAACAGCATAGCAAGTTTAAATATAAACTTAGAACC
		chr12:23712050-23712150	GGTAGGCACGCCACCTTGTTGGGCACATTGTCGTTTTCATCCGTTTAAGAGCTATGCTGGAAACAGCATAGCAAGTTTAAATATAAACTTAGAACC
		chr12:23712450-23712550	GGTAGGCACGCCACCTTGTTGGAATTCCAAGGAGCCTACCTGGTTTAAGAGCTATGCTGGAAACAGCATAGCAAGTTTAAATATAAACTTAGAACC
		chr12:23717621-23717721	GGTAGGCACGCCACCTTGTTGGATGAAACTCAGCAAAGCGTCGTTTAAGAGCTATGCTGGAAACAGCATAGCAAGTTTAAATATAAACTTAGAACC
	Enhancer6	chr12:23874260-23874326	GGTAGGCACGCCACCTTGTTGGAGCTGAGATAACCACCAGTTGTTTAAGAGCTATGCTGGAAACAGCATAGCAAGTTTAAATATAAACTTAGAACC
		chr12:23874618-23874668	GGTAGGCACGCCACCTTGTTGGGGCCTCTAACTTAATGTTCTGTTTAAGAGCTATGCTGGAAACAGCATAGCAAGTTTAAATATAAACTTAGAACC
	Enhancer7	chr12:23875500-23875600	GGTAGGCACGCCACCTTGTTGGATTAACTGTGTCTACCCCTCGTTTAAGAGCTATGCTGGAAACAGCATAGCAAGTTTAAATATAAACTTAGAACC
		chr12:23875900-23876000	GGTAGGCACGCCACCTTGTTGGATATAAAAAACATTTGAGGCGTTTAAGAGCTATGCTGGAAACAGCATAGCAAGTTTAAATATAAACTTAGAACC
		chr12:54679666-54679766	GGTAGGCACGCCACCTTGTTGGGTGAAAGTGGTAATAACATCGTTTAAGAGCTATGCTGGAAACAGCATAGCAAGTTTAAATATAAACTTAGAACC
		chr12:54680066-54680166	GGTAGGCACGCCACCTTGTTGGAACCCCTCATTATCTACAGCGTTTAAGAGCTATGCTGGAAACAGCATAGCAAGTTTAAATATAAACTTAGAACC
	Enhancer8	chr12:54683246-54683346	GGTAGGCACGCCACCTTGTTGGGAGTCTAAAGCCTACAGTCCGTTTAAGAGCTATGCTGGAAACAGCATAGCAAGTTTAAATATAAACTTAGAACC
		chr12:54683646-54683746	GGTAGGCACGCCACCTTGTTGGCTAGGTAACTTGACCAGCCTGTTTAAGAGCTATGCTGGAAACAGCATAGCAAGTTTAAATATAAACTTAGAACC
	Enhancer9	chr12:54700749-54700849	GGTAGGCACGCCACCTTGTTGGCAAGCCCTGGGCAATCAATCGTTTAAGAGCTATGCTGGAAACAGCATAGCAAGTTTAAATATAAACTTAGAACC
		chr12:54701118-54701168	GGTAGGCACGCCACCTTGTTGGAATGATGTGAACCCCGGAGGGTTTAAGAGCTATGCTGGAAACAGCATAGCAAGTTTAAATATAAACTTAGAACC
	Enhancer10	chr12:54730126-54730226	GGTAGGCACGCCACCTTGTTGGGTAGCAGAATTGCCGGAACCGTTTAAGAGCTATGCTGGAAACAGCATAGCAAGTTTAAATATAAACTTAGAACC
		chr12:54730526-54730583	GGTAGGCACGCCACCTTGTTGGAACTGGTCCAGTCAGTTCCTGTTTAAGAGCTATGCTGGAAACAGCATAGCAAGTTTAAATATAAACTTAGAACC
Super-Enhancer106	Enhancer1	chr12:54731064-54731164	GGTAGGCACGCCACCTTGTTGGTTAAATAGGTGTGTAGTGCCGTTTAAGAGCTATGCTGGAAACAGCATAGCAAGTTTAAATATAAACTTAGAACC
		chr12:54731464-54731564	GGTAGGCACGCCACCTTGTTGGTGACTCTGTAAAATTCCAACGTTTAAGAGCTATGCTGGAAACAGCATAGCAAGTTTAAATATAAACTTAGAACC
	Enhancer2	chr12:54745745-54745845	GGTAGGCACGCCACCTTGTTGGAGTGTCAGGGGGCGAAGCGCGTTTAAGAGCTATGCTGGAAACAGCATAGCAAGTTTAAATATAAACTTAGAACC
		chr12:54746145-54746245	GGTAGGCACGCCACCTTGTTGGATTCGAGCGCTCCCCGTCGGGTTTAAGAGCTATGCTGGAAACAGCATAGCAAGTTTAAATATAAACTTAGAACC
	Enhancer3	chr12:54752958-54753058	GGTAGGCACGCCACCTTGTTGGGAGGTGTCTGCCACGTGGCGGTTTAAGAGCTATGCTGGAAACAGCATAGCAAGTTTAAATATAAACTTAGAACC
		chr12:54753358-54753458	GGTAGGCACGCCACCTTGTTGGAGGGAGGGCCCCATCTATAGGTTTAAGAGCTATGCTGGAAACAGCATAGCAAGTTTAAATATAAACTTAGAACC
	Enhancer4	chr12:54754548-54754648	GGTAGGCACGCCACCTTGTTGGCTAGTGTGTGCTGAAAACACGTTTAAGAGCTATGCTGGAAACAGCATAGCAAGTTTAAATATAAACTTAGAACC
		chr12:54754948-54755028	GGTAGGCACGCCACCTTGTTGGACCTTAGGGCTTAATTGCCCGTTTAAGAGCTATGCTGGAAACAGCATAGCAAGTTTAAATATAAACTTAGAACC
		chr12:54762435-54762485	GGTAGGCACGCCACCTTGTTGGGACCCTTGGGAATACCTCGTGTTTAAGAGCTATGCTGGAAACAGCATAGCAAGTTTAAATATAAACTTAGAACC
	Enhancer5	chr12:54762776-54762876	GGTAGGCACGCCACCTTGTTGGAAAACTGAGTTTGTCTGCTAGTTTAAGAGCTATGCTGGAAACAGCATAGCAAGTTTAAATATAAACTTAGAACC
		chr12:54763942-54764034	GGTAGGCACGCCACCTTGTTGGGGTGTGTGACTTTGGGAAAAGTTTAAGAGCTATGCTGGAAACAGCATAGCAAGTTTAAATATAAACTTAGAACC
	Enhancer6	chr12:54764334-54764434	GGTAGGCACGCCACCTTGTTGGACTTGGGGAATTTATCAGTCGTTTAAGAGCTATGCTGGAAACAGCATAGCAAGTTTAAATATAAACTTAGAACC
		chr12:54772686-54772762	GGTAGGCACGCCACCTTGTTGGACAAATGAATGAGCAGACTGGTTTAAGAGCTATGCTGGAAACAGCATAGCAAGTTTAAATATAAACTTAGAACC
	Enhancer7	chr12:54773062-54773162	GGTAGGCACGCCACCTTGTTGGGGCTTTTTGGTTAGCACGACGTTTAAGAGCTATGCTGGAAACAGCATAGCAAGTTTAAATATAAACTTAGAACC
		chr12:94136036-94136086	GGTAGGCACGCCACCTTGTTGGCACTTCTCCACCAGGGCGGTGTTTAAGAGCTATGCTGGAAACAGCATAGCAAGTTTAAATATAAACTTAGAACC
	Enhancer8	chr12:94136377-94136477	GGTAGGCACGCCACCTTGTTGGCCAACTCACCATTAATTGCCGTTTAAGAGCTATGCTGGAAACAGCATAGCAAGTTTAAATATAAACTTAGAACC
		chr12:94137034-94137084	GGTAGGCACGCCACCTTGTTGGGAATGAATGTCCACTTATGGGTTTAAGAGCTATGCTGGAAACAGCATAGCAAGTTTAAATATAAACTTAGAACC
	Enhancer9	chr12:94137340-94137440	GGTAGGCACGCCACCTTGTTGGCTGCGGGAGCATCGGCTTCAGTTTAAGAGCTATGCTGGAAACAGCATAGCAAGTTTAAATATAAACTTAGAACC
		chr12:94156663-94156763	GGTAGGCACGCCACCTTGTTGGGAAATAATCATAATGATGGCGTTTAAGAGCTATGCTGGAAACAGCATAGCAAGTTTAAATATAAACTTAGAACC
	Enhancer10	chr12:94157063-94157163	GGTAGGCACGCCACCTTGTTGGCTTACAACATCTTCAAAATCGTTTAAGAGCTATGCTGGAAACAGCATAGCAAGTTTAAATATAAACTTAGAACC
		chr12:94160914-94161006	GGTAGGCACGCCACCTTGTTGGTGAGACTAGAGTTAGTTAACGTTTAAGAGCTATGCTGGAAACAGCATAGCAAGTTTAAATATAAACTTAGAACC
	Enhancer11	chr12:94161306-94161406	GGTAGGCACGCCACCTTGTTGGCCAACTCCGAGGTCGAAACCGTTTAAGAGCTATGCTGGAAACAGCATAGCAAGTTTAAATATAAACTTAGAACC
		chr12:94166869-94166969	GGTAGGCACGCCACCTTGTTGGAGCAGAAGCAGTCTTAACCCGTTTAAGAGCTATGCTGGAAACAGCATAGCAAGTTTAAATATAAACTTAGAACC
Super-Enhancer107	Enhancer1	chr12:94167269-94167369	GGTAGGCACGCCACCTTGTTGGAACTTCTACACTTCATAGTTGTTTAAGAGCTATGCTGGAAACAGCATAGCAAGTTTAAATATAAACTTAGAACC
		chr12:94178075-94178175	GGTAGGCACGCCACCTTGTTGGAGTTGGATACTCATTGACCCGTTTAAGAGCTATGCTGGAAACAGCATAGCAAGTTTAAATATAAACTTAGAACC
	Enhancer2	chr12:94178475-94178575	GGTAGGCACGCCACCTTGTTGGGCTATTAATCAGTATGGACCGTTTAAGAGCTATGCTGGAAACAGCATAGCAAGTTTAAATATAAACTTAGAACC
		chr13:111596611-111596711	GGTAGGCACGCCACCTTGTTGGGCCCACACTGACTAGTTTACGTTTAAGAGCTATGCTGGAAACAGCATAGCAAGTTTAAATATAAACTTAGAACC
	Enhancer3	chr13:111597011-111597111	GGTAGGCACGCCACCTTGTTGGACGTGTGTGATGGAAGCCTCGTTTAAGAGCTATGCTGGAAACAGCATAGCAAGTTTAAATATAAACTTAGAACC
		chr13:111607425-111607525	GGTAGGCACGCCACCTTGTTGGGAGCTGAGATAATCTTGTAGGTTTAAGAGCTATGCTGGAAACAGCATAGCAAGTTTAAATATAAACTTAGAACC
	Enhancer4	chr13:111607825-111607925	GGTAGGCACGCCACCTTGTTGGATGGCTAGGTTCTAAGATTCGTTTAAGAGCTATGCTGGAAACAGCATAGCAAGTTTAAATATAAACTTAGAACC
		chr13:111609940-111609990	GGTAGGCACGCCACCTTGTTGGGGAATCAGATACAAGGTTTGGTTTAAGAGCTATGCTGGAAACAGCATAGCAAGTTTAAATATAAACTTAGAACC
	Enhancer5	chr13:111610243-111610343	GGTAGGCACGCCACCTTGTTGGCAGGTGCTTTTCTTATGACCGTTTAAGAGCTATGCTGGAAACAGCATAGCAAGTTTAAATATAAACTTAGAACC
		chr13:111616521-111616621	GGTAGGCACGCCACCTTGTTGGGGCTGTAACAAGCAACTCATGTTTAAGAGCTATGCTGGAAACAGCATAGCAAGTTTAAATATAAACTTAGAACC
	Enhancer6	chr13:111616921-111617021	GGTAGGCACGCCACCTTGTTGGACCAAAGGTCAGGCGGACTAGTTTAAGAGCTATGCTGGAAACAGCATAGCAAGTTTAAATATAAACTTAGAACC
		chr13:111617966-111618066	GGTAGGCACGCCACCTTGTTGGGACAGCGATTGGCTAACCCAGTTTAAGAGCTATGCTGGAAACAGCATAGCAAGTTTAAATATAAACTTAGAACC
Super-Enhancer108	Enhancer1	chr13:111633677-111633777	GGTAGGCACGCCACCTTGTTGGTGCAAGGACAGAATAGTTCCGTTTAAGAGCTATGCTGGAAACAGCATAGCAAGTTTAAATATAAACTTAGAACC
		chr13:111634077-111634177	GGTAGGCACGCCACCTTGTTGGTTCTGTATCTCTCCCGTTACGTTTAAGAGCTATGCTGGAAACAGCATAGCAAGTTTAAATATAAACTTAGAACC
	Enhancer2	chr14:74192417-74192517	GGTAGGCACGCCACCTTGTTGGATTTTTATAAAAAGAGATAGGTTTAAGAGCTATGCTGGAAACAGCATAGCAAGTTTAAATATAAACTTAGAACC
		chr14:74192817-74192917	GGTAGGCACGCCACCTTGTTGGTCATTTACATGCGACATAACGTTTAAGAGCTATGCTGGAAACAGCATAGCAAGTTTAAATATAAACTTAGAACC
	Enhancer3	chr14:74195351-74195451	GGTAGGCACGCCACCTTGTTGGAAAAATATTGCTTAGAGGCCGTTTAAGAGCTATGCTGGAAACAGCATAGCAAGTTTAAATATAAACTTAGAACC
		chr14:74195707-74195757	GGTAGGCACGCCACCTTGTTGGCGTAAAGTTGAATTTATTAAGTTTAAGAGCTATGCTGGAAACAGCATAGCAAGTTTAAATATAAACTTAGAACC
		chr14:74208199-74208299	GGTAGGCACGCCACCTTGTTGGAGGGTCTAGGCAGGTTCCATGTTTAAGAGCTATGCTGGAAACAGCATAGCAAGTTTAAATATAAACTTAGAACC
	Enhancer4	chr14:74208599-74208699	GGTAGGCACGCCACCTTGTTGGGTGTTGGTCAGATGAGACACGTTTAAGAGCTATGCTGGAAACAGCATAGCAAGTTTAAATATAAACTTAGAACC
		chr14:74220087-74220187	GGTAGGCACGCCACCTTGTTGGCCCATAGGGAGGTGGTAACCGTTTAAGAGCTATGCTGGAAACAGCATAGCAAGTTTAAATATAAACTTAGAACC
	Enhancer5	chr14:74220487-74220587	GGTAGGCACGCCACCTTGTTGGAGGTTTTTTTAGTTTCAAATGTTTAAGAGCTATGCTGGAAACAGCATAGCAAGTTTAAATATAAACTTAGAACC
		chr14:74238487-74238587	GGTAGGCACGCCACCTTGTTGGGTTTCAGTTTCAGTCTTGTTGTTTAAGAGCTATGCTGGAAACAGCATAGCAAGTTTAAATATAAACTTAGAACC
	Enhancer6	chr14:74238887-74238987	GGTAGGCACGCCACCTTGTTGGAATATAATTATATACTGACAGTTTAAGAGCTATGCTGGAAACAGCATAGCAAGTTTAAATATAAACTTAGAACC
		chr15:34908736-34908836	GGTAGGCACGCCACCTTGTTGGTCTGCCTGAAGAGGGTGACCGTTTAAGAGCTATGCTGGAAACAGCATAGCAAGTTTAAATATAAACTTAGAACC
Super-Enhancer109	Enhancer1	chr15:34909136-34909236	GGTAGGCACGCCACCTTGTTGGGGCTATAAAAAGCTGATTAAGTTTAAGAGCTATGCTGGAAACAGCATAGCAAGTTTAAATATAAACTTAGAACC
Super-Enhancer110	Enhancer1	chr15:34913856-34913956	GGTAGGCACGCCACCTTGTTGGTGCTGCTAAGACTTTTCTGTGTTTAAGAGCTATGCTGGAAACAGCATAGCAAGTTTAAATATAAACTTAGAACC
		chr15:34914256-34914356	GGTAGGCACGCCACCTTGTTGGAGGTGGCAGTATGTTTCAGTGTTTAAGAGCTATGCTGGAAACAGCATAGCAAGTTTAAATATAAACTTAGAACC
		chr15:34940319-34940419	GGTAGGCACGCCACCTTGTTGGCTGGATTAGAATTTATAGGCGTTTAAGAGCTATGCTGGAAACAGCATAGCAAGTTTAAATATAAACTTAGAACC
		chr15:34940719-34940819	GGTAGGCACGCCACCTTGTTGGCCCCACAACTGGCTTTTACTGTTTAAGAGCTATGCTGGAAACAGCATAGCAAGTTTAAATATAAACTTAGAACC
	Enhancer2	chr15:34942250-34942350	GGTAGGCACGCCACCTTGTTGGAAATATTAGTTGTTGGCACCGTTTAAGAGCTATGCTGGAAACAGCATAGCAAGTTTAAATATAAACTTAGAACC
		chr15:34942650-34942750	GGTAGGCACGCCACCTTGTTGGTATTAGGTCCCACTCAAAGAGTTTAAGAGCTATGCTGGAAACAGCATAGCAAGTTTAAATATAAACTTAGAACC
	Enhancer3	chr15:34944850-34944950	GGTAGGCACGCCACCTTGTTGGTACCAATAACTGCATTGGCAGTTTAAGAGCTATGCTGGAAACAGCATAGCAAGTTTAAATATAAACTTAGAACC
		chr15:34945250-34945350	GGTAGGCACGCCACCTTGTTGGCATTATTCTCTGGCTCAGTTGTTTAAGAGCTATGCTGGAAACAGCATAGCAAGTTTAAATATAAACTTAGAACC
	Enhancer4	chr15:34946656-34946756	GGTAGGCACGCCACCTTGTTGGTTTGCTATGTTGTCTCACACGTTTAAGAGCTATGCTGGAAACAGCATAGCAAGTTTAAATATAAACTTAGAACC
		chr15:34947056-34947156	GGTAGGCACGCCACCTTGTTGGTTACTGAGGACTATAGACTGGTTTAAGAGCTATGCTGGAAACAGCATAGCAAGTTTAAATATAAACTTAGAACC
	Enhancer5	chr15:34949624-34949724	GGTAGGCACGCCACCTTGTTGGTACAGTAAAGCTAGTTAGATGTTTAAGAGCTATGCTGGAAACAGCATAGCAAGTTTAAATATAAACTTAGAACC
		chr15:34950024-34950124	GGTAGGCACGCCACCTTGTTGGAAAAGAAAGAAAGCCGGTACGTTTAAGAGCTATGCTGGAAACAGCATAGCAAGTTTAAATATAAACTTAGAACC
	Enhancer6	chr15:66097300-66097400	GGTAGGCACGCCACCTTGTTGGTCATGGTTACAGCTGACTGCGTTTAAGAGCTATGCTGGAAACAGCATAGCAAGTTTAAATATAAACTTAGAACC
		chr15:66097700-66097800	GGTAGGCACGCCACCTTGTTGGTGCATAATCAGATTAGGGTGGTTTAAGAGCTATGCTGGAAACAGCATAGCAAGTTTAAATATAAACTTAGAACC
	Enhancer7	chr15:66111948-66112048	GGTAGGCACGCCACCTTGTTGGTTCCTACTAGAAGGGTGTGTGTTTAAGAGCTATGCTGGAAACAGCATAGCAAGTTTAAATATAAACTTAGAACC
		chr15:66116417-66116517	GGTAGGCACGCCACCTTGTTGGTATTAAAGTGAGCCTCCCAAGTTTAAGAGCTATGCTGGAAACAGCATAGCAAGTTTAAATATAAACTTAGAACC
	Enhancer8	chr15:66116817-66116889	GGTAGGCACGCCACCTTGTTGGATGAGCAGACTGTCTGATTCGTTTAAGAGCTATGCTGGAAACAGCATAGCAAGTTTAAATATAAACTTAGAACC
		chr15:66125040-66125135	GGTAGGCACGCCACCTTGTTGGGGTGCCATTGCACTCTAGCCGTTTAAGAGCTATGCTGGAAACAGCATAGCAAGTTTAAATATAAACTTAGAACC
	Enhancer9	chr15:66125435-66125535	GGTAGGCACGCCACCTTGTTGGGAAAAGAAGAGTACAGTATAGTTTAAGAGCTATGCTGGAAACAGCATAGCAAGTTTAAATATAAACTTAGAACC
		chr15:66131793-66131893	GGTAGGCACGCCACCTTGTTGGAGAAGGCGCAAAAGCCATATGTTTAAGAGCTATGCTGGAAACAGCATAGCAAGTTTAAATATAAACTTAGAACC
Super-Enhancer111	Enhancer1	chr15:66132193-66132293	GGTAGGCACGCCACCTTGTTGGGGCAAAGCAAGTACCTCTTAGTTTAAGAGCTATGCTGGAAACAGCATAGCAAGTTTAAATATAAACTTAGAACC
		chr15:66911552-66911602	GGTAGGCACGCCACCTTGTTGGTCAACATATGAGCAGAATTCGTTTAAGAGCTATGCTGGAAACAGCATAGCAAGTTTAAATATAAACTTAGAACC
	Enhancer2	chr15:66911877-66911977	GGTAGGCACGCCACCTTGTTGGCAGAGGCTAGGGTTTTTTAAGTTTAAGAGCTATGCTGGAAACAGCATAGCAAGTTTAAATATAAACTTAGAACC
		chr15:66916494-66916594	GGTAGGCACGCCACCTTGTTGGGTTATTTACAGGAGTAATTGGTTTAAGAGCTATGCTGGAAACAGCATAGCAAGTTTAAATATAAACTTAGAACC
	Enhancer3	chr15:66916892-66916942	GGTAGGCACGCCACCTTGTTGGACACAGTCCAGCAACTTGTGGTTTAAGAGCTATGCTGGAAACAGCATAGCAAGTTTAAATATAAACTTAGAACC
		chr15:66923216-66923292	GGTAGGCACGCCACCTTGTTGGAAAATTGTTCAAAGGGGGATGTTTAAGAGCTATGCTGGAAACAGCATAGCAAGTTTAAATATAAACTTAGAACC
	Enhancer4	chr15:66923592-66923692	GGTAGGCACGCCACCTTGTTGGGCCTCAGCTTCCCAAAGTGCGTTTAAGAGCTATGCTGGAAACAGCATAGCAAGTTTAAATATAAACTTAGAACC
		chr15:66947000-66947100	GGTAGGCACGCCACCTTGTTGGTGTGATAAGAAAATAAACAGGTTTAAGAGCTATGCTGGAAACAGCATAGCAAGTTTAAATATAAACTTAGAACC
	Enhancer5	chr15:66947400-66947500	GGTAGGCACGCCACCTTGTTGGTATTCTTAGTGGGCCCAGATGTTTAAGAGCTATGCTGGAAACAGCATAGCAAGTTTAAATATAAACTTAGAACC
		chr15:66953878-66953978	GGTAGGCACGCCACCTTGTTGGGAGGCAGCTCTATCTTGTCAGTTTAAGAGCTATGCTGGAAACAGCATAGCAAGTTTAAATATAAACTTAGAACC
Super-Enhancer112	Enhancer1	chr15:66954278-66954337	GGTAGGCACGCCACCTTGTTGGATTATCTGGCTTTGTTATCAGTTTAAGAGCTATGCTGGAAACAGCATAGCAAGTTTAAATATAAACTTAGAACC
		chr15:66963405-66963505	GGTAGGCACGCCACCTTGTTGGCTGAGGATAATTTGCCTTGAGTTTAAGAGCTATGCTGGAAACAGCATAGCAAGTTTAAATATAAACTTAGAACC
	Enhancer2	chr15:66963805-66963905	GGTAGGCACGCCACCTTGTTGGTTGGAGGTTTGATGTATAACGTTTAAGAGCTATGCTGGAAACAGCATAGCAAGTTTAAATATAAACTTAGAACC
		chr15:66965837-66965937	GGTAGGCACGCCACCTTGTTGGGACATTAGGGGCCAGAACATGTTTAAGAGCTATGCTGGAAACAGCATAGCAAGTTTAAATATAAACTTAGAACC
	Enhancer3	chr15:66966237-66966337	GGTAGGCACGCCACCTTGTTGGCAGACTTGTTAATCAGGATTGTTTAAGAGCTATGCTGGAAACAGCATAGCAAGTTTAAATATAAACTTAGAACC
		chr15:66972044-66972144	GGTAGGCACGCCACCTTGTTGGAAGGATAATAGGAATTTAAGGTTTAAGAGCTATGCTGGAAACAGCATAGCAAGTTTAAATATAAACTTAGAACC
	Enhancer4	chr15:66972430-66972480	GGTAGGCACGCCACCTTGTTGGTTTGGAAGGAGGAACTAGGAGTTTAAGAGCTATGCTGGAAACAGCATAGCAAGTTTAAATATAAACTTAGAACC
		chr15:66981087-66981182	GGTAGGCACGCCACCTTGTTGGGTAACATAACCTCTAACTCCGTTTAAGAGCTATGCTGGAAACAGCATAGCAAGTTTAAATATAAACTTAGAACC
	Enhancer5	chr15:66981482-66981582	GGTAGGCACGCCACCTTGTTGGTTCTGGAGGAAACCAAAGTAGTTTAAGAGCTATGCTGGAAACAGCATAGCAAGTTTAAATATAAACTTAGAACC
		chr15:93340336-93340436	GGTAGGCACGCCACCTTGTTGGGTAACATAGGGAATCGCTAAGTTTAAGAGCTATGCTGGAAACAGCATAGCAAGTTTAAATATAAACTTAGAACC
	Enhancer6	chr15:93340736-93340836	GGTAGGCACGCCACCTTGTTGGGGCAGCAGCAAACGTCAGCTGTTTAAGAGCTATGCTGGAAACAGCATAGCAAGTTTAAATATAAACTTAGAACC
		chr15:93347067-93347167	GGTAGGCACGCCACCTTGTTGGTGAAAACGCTGTGACTAAGGGTTTAAGAGCTATGCTGGAAACAGCATAGCAAGTTTAAATATAAACTTAGAACC
Super-Enhancer113	Enhancer1	chr15:93347467-93347567	GGTAGGCACGCCACCTTGTTGGGAGCGTGGTCACCTTTCCCGGTTTAAGAGCTATGCTGGAAACAGCATAGCAAGTTTAAATATAAACTTAGAACC
		chr15:93352272-93352372	GGTAGGCACGCCACCTTGTTGGGGGTTAATGGTTCCTCATTGGTTTAAGAGCTATGCTGGAAACAGCATAGCAAGTTTAAATATAAACTTAGAACC
	Enhancer2	chr15:93352672-93352772	GGTAGGCACGCCACCTTGTTGGAGCTCACACCAGGACGGTGAGTTTAAGAGCTATGCTGGAAACAGCATAGCAAGTTTAAATATAAACTTAGAACC
	Enhancer3	chr15:93353842-93353892	GGTAGGCACGCCACCTTGTTGGAGGTTATTCTGGGGTCTCCTGTTTAAGAGCTATGCTGGAAACAGCATAGCAAGTTTAAATATAAACTTAGAACC
		chr15:93354161-93354261	GGTAGGCACGCCACCTTGTTGGGCTTCAGCTTTTAACAACAGGTTTAAGAGCTATGCTGGAAACAGCATAGCAAGTTTAAATATAAACTTAGAACC
	Enhancer4	chr15:93363521-93363621	GGTAGGCACGCCACCTTGTTGGGCCTCAGCTTCCCAAAGTGCGTTTAAGAGCTATGCTGGAAACAGCATAGCAAGTTTAAATATAAACTTAGAACC
		chr15:93363921-93364021	GGTAGGCACGCCACCTTGTTGGGTAGAGGCTAGATTAGTTTCGTTTAAGAGCTATGCTGGAAACAGCATAGCAAGTTTAAATATAAACTTAGAACC
	Enhancer5	chr15:93374914-93375014	GGTAGGCACGCCACCTTGTTGGCACATTTGATAAGCTATGGGGTTTAAGAGCTATGCTGGAAACAGCATAGCAAGTTTAAATATAAACTTAGAACC
		chr15:93375314-93375414	GGTAGGCACGCCACCTTGTTGGAAGCCTCATGGTCGTTATCCGTTTAAGAGCTATGCTGGAAACAGCATAGCAAGTTTAAATATAAACTTAGAACC
Super-Enhancer114	Enhancer1	chr15:102492181-102492281	GGTAGGCACGCCACCTTGTTGGTCCACCCAGTTCGAGCTTCCGTTTAAGAGCTATGCTGGAAACAGCATAGCAAGTTTAAATATAAACTTAGAACC
		chr15:102492581-102492681	GGTAGGCACGCCACCTTGTTGGCACCGTGCGCGAGCCGAAGCGTTTAAGAGCTATGCTGGAAACAGCATAGCAAGTTTAAATATAAACTTAGAACC
	Enhancer2	chr15:102498238-102498299	GGTAGGCACGCCACCTTGTTGGGGCAGAAATTGTACTTCTAAGTTTAAGAGCTATGCTGGAAACAGCATAGCAAGTTTAAATATAAACTTAGAACC
		chr15:102498599-102498699	GGTAGGCACGCCACCTTGTTGGGTCAGTGGCAAAACATTAACGTTTAAGAGCTATGCTGGAAACAGCATAGCAAGTTTAAATATAAACTTAGAACC
	Enhancer3	chr15:102501527-102501627	GGTAGGCACGCCACCTTGTTGGCAGGAGAATCTTTTGAACCCGTTTAAGAGCTATGCTGGAAACAGCATAGCAAGTTTAAATATAAACTTAGAACC
	Enhancer4	chr15:102501927-102502027	GGTAGGCACGCCACCTTGTTGGAGCACTGACCTCATATCACGGTTTAAGAGCTATGCTGGAAACAGCATAGCAAGTTTAAATATAAACTTAGAACC
		chr16:156949-157049	GGTAGGCACGCCACCTTGTTGGTTTGTATTTTTTGCAGGGACGTTTAAGAGCTATGCTGGAAACAGCATAGCAAGTTTAAATATAAACTTAGAACC
	Enhancer5	chr16:157349-157418	GGTAGGCACGCCACCTTGTTGGCTCAGTGTGTTCAACAACACGTTTAAGAGCTATGCTGGAAACAGCATAGCAAGTTTAAATATAAACTTAGAACC
		chr16:163310-163410	GGTAGGCACGCCACCTTGTTGGAGCTGGCATTTTACCATGTGGTTTAAGAGCTATGCTGGAAACAGCATAGCAAGTTTAAATATAAACTTAGAACC
	Enhancer6	chr16:163710-163810	GGTAGGCACGCCACCTTGTTGGCACTTGAAATCCCCGTTTAAGTTTAAGAGCTATGCTGGAAACAGCATAGCAAGTTTAAATATAAACTTAGAACC
		chr16:169562-169614	GGTAGGCACGCCACCTTGTTGGCATCAATTTAGTTCTAGGCTGTTTAAGAGCTATGCTGGAAACAGCATAGCAAGTTTAAATATAAACTTAGAACC
	Enhancer7	chr16:169880-169980	GGTAGGCACGCCACCTTGTTGGCTGAGAGCTGCATGCACGAAGTTTAAGAGCTATGCTGGAAACAGCATAGCAAGTTTAAATATAAACTTAGAACC
		chr16:169914-170014	GGTAGGCACGCCACCTTGTTGGGAACAGCATGGTGGTCAGTGGTTTAAGAGCTATGCTGGAAACAGCATAGCAAGTTTAAATATAAACTTAGAACC
Super-Enhancer115	Enhancer1	chr16:170280-170380	GGTAGGCACGCCACCTTGTTGGAAAAGTGTCTAGTCCTTTCCGTTTAAGAGCTATGCTGGAAACAGCATAGCAAGTTTAAATATAAACTTAGAACC
		chr16:192950-193050	GGTAGGCACGCCACCTTGTTGGGGTTATTAGGCCACGGAGTAGTTTAAGAGCTATGCTGGAAACAGCATAGCAAGTTTAAATATAAACTTAGAACC
	Enhancer2	chr16:193350-193450	GGTAGGCACGCCACCTTGTTGGCCAGGGTGATTACGTCTTCCGTTTAAGAGCTATGCTGGAAACAGCATAGCAAGTTTAAATATAAACTTAGAACC
		chr16:194714-194814	GGTAGGCACGCCACCTTGTTGGTCAGAGGCTTCTCCTTCATCGTTTAAGAGCTATGCTGGAAACAGCATAGCAAGTTTAAATATAAACTTAGAACC
	Enhancer3	chr16:195114-195214	GGTAGGCACGCCACCTTGTTGGAGATTTTATGTTCCCAGTTCGTTTAAGAGCTATGCTGGAAACAGCATAGCAAGTTTAAATATAAACTTAGAACC
		chr16:9162110-9162210	GGTAGGCACGCCACCTTGTTGGCTTAATCCCACTCTCACCGAGTTTAAGAGCTATGCTGGAAACAGCATAGCAAGTTTAAATATAAACTTAGAACC
Super-Enhancer116	Enhancer1	chr16:9162510-9162610	GGTAGGCACGCCACCTTGTTGGATCATCGACCCTTTTCCATGGTTTAAGAGCTATGCTGGAAACAGCATAGCAAGTTTAAATATAAACTTAGAACC
		chr16:9172745-9172845	GGTAGGCACGCCACCTTGTTGGGTTTAAGCAGGAGCGTCATGGTTTAAGAGCTATGCTGGAAACAGCATAGCAAGTTTAAATATAAACTTAGAACC
	Enhancer2	chr16:9173145-9173245	GGTAGGCACGCCACCTTGTTGGCTGGCAGCCCTGATTCTACTGTTTAAGAGCTATGCTGGAAACAGCATAGCAAGTTTAAATATAAACTTAGAACC
		chr16:9178845-9178945	GGTAGGCACGCCACCTTGTTGGCGTTCCCTTCCTTGAAAGTGGTTTAAGAGCTATGCTGGAAACAGCATAGCAAGTTTAAATATAAACTTAGAACC
	Enhancer3	chr16:9179245-9179345	GGTAGGCACGCCACCTTGTTGGTTTCGCTAGACAGTTGTGTCGTTTAAGAGCTATGCTGGAAACAGCATAGCAAGTTTAAATATAAACTTAGAACC
		chr16:70429217-70429317	GGTAGGCACGCCACCTTGTTGGTGGGATTCATTAAACTCGTCGTTTAAGAGCTATGCTGGAAACAGCATAGCAAGTTTAAATATAAACTTAGAACC
	Enhancer4	chr16:70429617-70429717	GGTAGGCACGCCACCTTGTTGGGACTTCACGCACAGTCCAATGTTTAAGAGCTATGCTGGAAACAGCATAGCAAGTTTAAATATAAACTTAGAACC
		chr16:70430421-70430471	GGTAGGCACGCCACCTTGTTGGGAACTTCAGTTCTAGTTCGAGTTTAAGAGCTATGCTGGAAACAGCATAGCAAGTTTAAATATAAACTTAGAACC
	Enhancer5	chr16:70430739-70430839	GGTAGGCACGCCACCTTGTTGGGCATGATCAAAGTCAGCATCGTTTAAGAGCTATGCTGGAAACAGCATAGCAAGTTTAAATATAAACTTAGAACC
		chr16:70438143-70438243	GGTAGGCACGCCACCTTGTTGGTGGGGAGATGTGGGTCATCGGTTTAAGAGCTATGCTGGAAACAGCATAGCAAGTTTAAATATAAACTTAGAACC
		chr16:70438543-70438643	GGTAGGCACGCCACCTTGTTGGTTAGTTGAAAGGATTATACGGTTTAAGAGCTATGCTGGAAACAGCATAGCAAGTTTAAATATAAACTTAGAACC
		chr16:70449075-70449175	GGTAGGCACGCCACCTTGTTGGTGAAATAAATGCATATTGAGGTTTAAGAGCTATGCTGGAAACAGCATAGCAAGTTTAAATATAAACTTAGAACC
Super-Enhancer117	Enhancer1	chr16:70449475-70449575	GGTAGGCACGCCACCTTGTTGGCTCTGAGAAATATCGGTGGTGTTTAAGAGCTATGCTGGAAACAGCATAGCAAGTTTAAATATAAACTTAGAACC
		chr16:70462117-70462217	GGTAGGCACGCCACCTTGTTGGACGCCACATTTATTCTACCGGTTTAAGAGCTATGCTGGAAACAGCATAGCAAGTTTAAATATAAACTTAGAACC
	Enhancer2	chr16:70462517-70462617	GGTAGGCACGCCACCTTGTTGGGCCAGATTAGTTCATAAGACGTTTAAGAGCTATGCTGGAAACAGCATAGCAAGTTTAAATATAAACTTAGAACC
		chr16:70464800-70464900	GGTAGGCACGCCACCTTGTTGGGCAATACTAGAATTGTCCTGGTTTAAGAGCTATGCTGGAAACAGCATAGCAAGTTTAAATATAAACTTAGAACC
	Enhancer3	chr16:70465200-70465300	GGTAGGCACGCCACCTTGTTGGTTGTCTTTTGGCGTGCTCTCGTTTAAGAGCTATGCTGGAAACAGCATAGCAAGTTTAAATATAAACTTAGAACC
		chr16:70469791-70469891	GGTAGGCACGCCACCTTGTTGGGAATCTTTCAAGTATGAACCGTTTAAGAGCTATGCTGGAAACAGCATAGCAAGTTTAAATATAAACTTAGAACC
		chr16:70470191-70470291	GGTAGGCACGCCACCTTGTTGGTTCGGGATACACTGTGTAACGTTTAAGAGCTATGCTGGAAACAGCATAGCAAGTTTAAATATAAACTTAGAACC
		chr16:70470876-70470976	GGTAGGCACGCCACCTTGTTGGTCTTTAGGGATTCCTTATCTGTTTAAGAGCTATGCTGGAAACAGCATAGCAAGTTTAAATATAAACTTAGAACC
Super-Enhancer118	Enhancer1	chr16:70470991-70471091	GGTAGGCACGCCACCTTGTTGGACACTTCTTTCTGTGTTGACGTTTAAGAGCTATGCTGGAAACAGCATAGCAAGTTTAAATATAAACTTAGAACC
	Enhancer2	chr16:85330681-85330781	GGTAGGCACGCCACCTTGTTGGCGCACTATGTGTAATTTCTAGTTTAAGAGCTATGCTGGAAACAGCATAGCAAGTTTAAATATAAACTTAGAACC
		chr16:85331081-85331168	GGTAGGCACGCCACCTTGTTGGTATTATATACCTACAGAGGGGTTTAAGAGCTATGCTGGAAACAGCATAGCAAGTTTAAATATAAACTTAGAACC
		chr16:85335910-85335992	GGTAGGCACGCCACCTTGTTGGAATACTGCTCTTCTGGTTTAGTTTAAGAGCTATGCTGGAAACAGCATAGCAAGTTTAAATATAAACTTAGAACC
		chr16:85336292-85336392	GGTAGGCACGCCACCTTGTTGGAAAAGAAACAGCGTCCACCTGTTTAAGAGCTATGCTGGAAACAGCATAGCAAGTTTAAATATAAACTTAGAACC
	Enhancer3	chr16:85336769-85336869	GGTAGGCACGCCACCTTGTTGGAGGCTCATTCTAGCTTAAACGTTTAAGAGCTATGCTGGAAACAGCATAGCAAGTTTAAATATAAACTTAGAACC
Super-Enhancer119	Enhancer1	chr16:85337169-85337269	GGTAGGCACGCCACCTTGTTGGGATGGGAATTACATTGAGATGTTTAAGAGCTATGCTGGAAACAGCATAGCAAGTTTAAATATAAACTTAGAACC
		chr16:85339764-85339864	GGTAGGCACGCCACCTTGTTGGGCCAAAAGCAGAAACCGATGGTTTAAGAGCTATGCTGGAAACAGCATAGCAAGTTTAAATATAAACTTAGAACC
	Enhancer2	chr16:85340164-85340257	GGTAGGCACGCCACCTTGTTGGTAACAGTAAACTGATACTGCGTTTAAGAGCTATGCTGGAAACAGCATAGCAAGTTTAAATATAAACTTAGAACC
		chr16:85349936-85350036	GGTAGGCACGCCACCTTGTTGGCTTAGTGGCGGCTATCCAAGGTTTAAGAGCTATGCTGGAAACAGCATAGCAAGTTTAAATATAAACTTAGAACC
		chr16:85350336-85350436	GGTAGGCACGCCACCTTGTTGGTTACACCCCTTTTGACCCGGGTTTAAGAGCTATGCTGGAAACAGCATAGCAAGTTTAAATATAAACTTAGAACC
		chr16:85355401-85355501	GGTAGGCACGCCACCTTGTTGGGTCATCCCAGGTGGGCCGATGTTTAAGAGCTATGCTGGAAACAGCATAGCAAGTTTAAATATAAACTTAGAACC
		chr16:85355801-85355901	GGTAGGCACGCCACCTTGTTGGTCTTGTCTCTGAGTTGTAACGTTTAAGAGCTATGCTGGAAACAGCATAGCAAGTTTAAATATAAACTTAGAACC
		chr16:85356463-85356549	GGTAGGCACGCCACCTTGTTGGGTTTTAAGCCCCTAAACTTTGTTTAAGAGCTATGCTGGAAACAGCATAGCAAGTTTAAATATAAACTTAGAACC
	Enhancer3	chr16:85356849-85356949	GGTAGGCACGCCACCTTGTTGGACTTGTTAAGACTTGTATAAGTTTAAGAGCTATGCTGGAAACAGCATAGCAAGTTTAAATATAAACTTAGAACC
		chr16:85361804-85361904	GGTAGGCACGCCACCTTGTTGGGAGATATCCAAGTTAGAGACGTTTAAGAGCTATGCTGGAAACAGCATAGCAAGTTTAAATATAAACTTAGAACC
Super-Enhancer120	Enhancer1	chr16:85362204-85362304	GGTAGGCACGCCACCTTGTTGGCAGCCTCTTTCAGGTATGGTGTTTAAGAGCTATGCTGGAAACAGCATAGCAAGTTTAAATATAAACTTAGAACC
		chr16:85364331-85364381	GGTAGGCACGCCACCTTGTTGGCCTAGAACTCAGTGCCCCTGGTTTAAGAGCTATGCTGGAAACAGCATAGCAAGTTTAAATATAAACTTAGAACC
	Enhancer2	chr16:85364675-85364775	GGTAGGCACGCCACCTTGTTGGGGTGCAGCCAACTGATAGCCGTTTAAGAGCTATGCTGGAAACAGCATAGCAAGTTTAAATATAAACTTAGAACC
		chr16:85368278-85368378	GGTAGGCACGCCACCTTGTTGGACAGTGTGCATCACGCGTCAGTTTAAGAGCTATGCTGGAAACAGCATAGCAAGTTTAAATATAAACTTAGAACC
	Enhancer3	chr16:85368678-85368778	GGTAGGCACGCCACCTTGTTGGTAGCCCCAGGGAATGGATCGGTTTAAGAGCTATGCTGGAAACAGCATAGCAAGTTTAAATATAAACTTAGAACC
		chr16:85380697-85380797	GGTAGGCACGCCACCTTGTTGGGCTCCGGAGGGAAAGTGGCTGTTTAAGAGCTATGCTGGAAACAGCATAGCAAGTTTAAATATAAACTTAGAACC
Super-Enhancer121	Enhancer1	chr16:85381097-85381147	GGTAGGCACGCCACCTTGTTGGTCAGAAATTACAAAGAAGAAGTTTAAGAGCTATGCTGGAAACAGCATAGCAAGTTTAAATATAAACTTAGAACC
		chr16:85388716-85388816	GGTAGGCACGCCACCTTGTTGGAAGACCCCATGGATACTTGCGTTTAAGAGCTATGCTGGAAACAGCATAGCAAGTTTAAATATAAACTTAGAACC
	Enhancer2	chr16:85389116-85389216	GGTAGGCACGCCACCTTGTTGGTAAAGTTTGGACATAATGTTGTTTAAGAGCTATGCTGGAAACAGCATAGCAAGTTTAAATATAAACTTAGAACC
	Enhancer3	chr16:85392837-85392937	GGTAGGCACGCCACCTTGTTGGCCAAGTGCTAATGATGCATCGTTTAAGAGCTATGCTGGAAACAGCATAGCAAGTTTAAATATAAACTTAGAACC
		chr16:85393237-85393337	GGTAGGCACGCCACCTTGTTGGTAAAAGATGTTTCAACATGTGTTTAAGAGCTATGCTGGAAACAGCATAGCAAGTTTAAATATAAACTTAGAACC
	Enhancer4	chr16:85403433-85403533	GGTAGGCACGCCACCTTGTTGGGTCATTCACTACTTACAAGAGTTTAAGAGCTATGCTGGAAACAGCATAGCAAGTTTAAATATAAACTTAGAACC
		chr16:85403833-85403933	GGTAGGCACGCCACCTTGTTGGTTTTTGTTTAGTCGTAGTTTGTTTAAGAGCTATGCTGGAAACAGCATAGCAAGTTTAAATATAAACTTAGAACC
	Enhancer5	chr16:85406346-85406396	GGTAGGCACGCCACCTTGTTGGCCATTGGTAAACATATGCAAGTTTAAGAGCTATGCTGGAAACAGCATAGCAAGTTTAAATATAAACTTAGAACC
		chr16:85406679-85406779	GGTAGGCACGCCACCTTGTTGGGCTGTCTCAAGGTTTGCTAAGTTTAAGAGCTATGCTGGAAACAGCATAGCAAGTTTAAATATAAACTTAGAACC
	Enhancer6	chr16:85411302-85411402	GGTAGGCACGCCACCTTGTTGGGGAAGGAAAGAGATTGAGACGTTTAAGAGCTATGCTGGAAACAGCATAGCAAGTTTAAATATAAACTTAGAACC
		chr16:85411702-85411802	GGTAGGCACGCCACCTTGTTGGGGTGTAATGTGGGCTCTCATGTTTAAGAGCTATGCTGGAAACAGCATAGCAAGTTTAAATATAAACTTAGAACC
Super-Enhancer122	Enhancer1	chr16:85415463-85415563	GGTAGGCACGCCACCTTGTTGGTGAGAGAAGCGCTTGAGTCCGTTTAAGAGCTATGCTGGAAACAGCATAGCAAGTTTAAATATAAACTTAGAACC
		chr16:85415863-85415963	GGTAGGCACGCCACCTTGTTGGTTTGTAATACCAGTTGTGGCGTTTAAGAGCTATGCTGGAAACAGCATAGCAAGTTTAAATATAAACTTAGAACC
	Enhancer2	chr16:85424302-85424402	GGTAGGCACGCCACCTTGTTGGTTTGGGATATAAATCCCATTGTTTAAGAGCTATGCTGGAAACAGCATAGCAAGTTTAAATATAAACTTAGAACC
		chr16:85424702-85424802	GGTAGGCACGCCACCTTGTTGGAAACTTCTACCCTGGGCAAGGTTTAAGAGCTATGCTGGAAACAGCATAGCAAGTTTAAATATAAACTTAGAACC
	Enhancer3	chr16:85429102-85429202	GGTAGGCACGCCACCTTGTTGGATCACGACCCTTGACAATTAGTTTAAGAGCTATGCTGGAAACAGCATAGCAAGTTTAAATATAAACTTAGAACC
		chr16:85429502-85429602	GGTAGGCACGCCACCTTGTTGGACTTTAAAGTAAGGGTAACAGTTTAAGAGCTATGCTGGAAACAGCATAGCAAGTTTAAATATAAACTTAGAACC
		chr16:85436606-85436656	GGTAGGCACGCCACCTTGTTGGACTTTAAAGTAAGGGTAACAGTTTAAGAGCTATGCTGGAAACAGCATAGCAAGTTTAAATATAAACTTAGAACC
		chr16:85436927-85437027	GGTAGGCACGCCACCTTGTTGGAATATGTATTATGCGGTTATGTTTAAGAGCTATGCTGGAAACAGCATAGCAAGTTTAAATATAAACTTAGAACC
	Enhancer4	chr16:85562409-85562509	GGTAGGCACGCCACCTTGTTGGTTTTTAAAAGCTTGCTGGCCGTTTAAGAGCTATGCTGGAAACAGCATAGCAAGTTTAAATATAAACTTAGAACC
		chr16:85562809-85562909	GGTAGGCACGCCACCTTGTTGGTGCAGGGGGATATGAGAATAGTTTAAGAGCTATGCTGGAAACAGCATAGCAAGTTTAAATATAAACTTAGAACC
	Enhancer5	chr16:85568908-85569008	GGTAGGCACGCCACCTTGTTGGCAGGAGGAAAATAACAGACGGTTTAAGAGCTATGCTGGAAACAGCATAGCAAGTTTAAATATAAACTTAGAACC
		chr16:85569308-85569408	GGTAGGCACGCCACCTTGTTGGCACCCATAGTCCCAGCTACCGTTTAAGAGCTATGCTGGAAACAGCATAGCAAGTTTAAATATAAACTTAGAACC
	Enhancer6	chr16:85576185-85576285	GGTAGGCACGCCACCTTGTTGGAGAGATGAGGCATTTCCTAGGTTTAAGAGCTATGCTGGAAACAGCATAGCAAGTTTAAATATAAACTTAGAACC
		chr16:85576559-85576609	GGTAGGCACGCCACCTTGTTGGACACCAATCTCCTTGATGTCGTTTAAGAGCTATGCTGGAAACAGCATAGCAAGTTTAAATATAAACTTAGAACC
Super-Enhancer123	Enhancer1	chr16:85586938-85587038	GGTAGGCACGCCACCTTGTTGGCATATATTGGCTGGGGCTCCGTTTAAGAGCTATGCTGGAAACAGCATAGCAAGTTTAAATATAAACTTAGAACC
		chr16:85587338-85587438	GGTAGGCACGCCACCTTGTTGGTGACTTGCGCTGCGTGCAGCGTTTAAGAGCTATGCTGGAAACAGCATAGCAAGTTTAAATATAAACTTAGAACC
	Enhancer2	chr16:85587624-85587724	GGTAGGCACGCCACCTTGTTGGTAATACACAGGAACTAAATTGTTTAAGAGCTATGCTGGAAACAGCATAGCAAGTTTAAATATAAACTTAGAACC
		chr16:85588024-85588087	GGTAGGCACGCCACCTTGTTGGTTCTCTATTCACAGGATGGGGTTTAAGAGCTATGCTGGAAACAGCATAGCAAGTTTAAATATAAACTTAGAACC
	Enhancer3	chr16:85588735-85588835	GGTAGGCACGCCACCTTGTTGGGAGGGAAGAAACCCTACCAAGTTTAAGAGCTATGCTGGAAACAGCATAGCAAGTTTAAATATAAACTTAGAACC
		chr16:85589135-85589235	GGTAGGCACGCCACCTTGTTGGAGGCCTGTATTAGTGAGACCGTTTAAGAGCTATGCTGGAAACAGCATAGCAAGTTTAAATATAAACTTAGAACC
	Enhancer4	chr16:85597011-85597111	GGTAGGCACGCCACCTTGTTGGTGTCTCAGTATGACCCCAAAGTTTAAGAGCTATGCTGGAAACAGCATAGCAAGTTTAAATATAAACTTAGAACC
		chr16:85597411-85597511	GGTAGGCACGCCACCTTGTTGGCATCTTACCATGAGCTTAACGTTTAAGAGCTATGCTGGAAACAGCATAGCAAGTTTAAATATAAACTTAGAACC
	Enhancer5	chr16:85603330-85603430	GGTAGGCACGCCACCTTGTTGGCTCATGTAAGAAAGAATTCGGTTTAAGAGCTATGCTGGAAACAGCATAGCAAGTTTAAATATAAACTTAGAACC
		chr16:85603730-85603830	GGTAGGCACGCCACCTTGTTGGCCACCACTGTTTTATGAGGAGTTTAAGAGCTATGCTGGAAACAGCATAGCAAGTTTAAATATAAACTTAGAACC
	Enhancer6	chr16:85604432-85604532	GGTAGGCACGCCACCTTGTTGGCTGACATACCTCTAAACCACGTTTAAGAGCTATGCTGGAAACAGCATAGCAAGTTTAAATATAAACTTAGAACC
		chr16:85604832-85604916	GGTAGGCACGCCACCTTGTTGGCTCACCTGAAGAATGACTTTGTTTAAGAGCTATGCTGGAAACAGCATAGCAAGTTTAAATATAAACTTAGAACC
	Enhancer7	chr16:85622192-85622292	GGTAGGCACGCCACCTTGTTGGGTGGACACTTATTGTTATTTGTTTAAGAGCTATGCTGGAAACAGCATAGCAAGTTTAAATATAAACTTAGAACC
		chr16:85622592-85622688	GGTAGGCACGCCACCTTGTTGGTTGCTGTGTTGGTAGGTGTAGTTTAAGAGCTATGCTGGAAACAGCATAGCAAGTTTAAATATAAACTTAGAACC
	Enhancer8	chr16:85626215-85626315	GGTAGGCACGCCACCTTGTTGGTTAGGACATCCTTGCGTCATGTTTAAGAGCTATGCTGGAAACAGCATAGCAAGTTTAAATATAAACTTAGAACC
		chr16:85626615-85626715	GGTAGGCACGCCACCTTGTTGGGGAGACCCACAGTGACCATTGTTTAAGAGCTATGCTGGAAACAGCATAGCAAGTTTAAATATAAACTTAGAACC
		chr16:85640828-85640928	GGTAGGCACGCCACCTTGTTGGATATAGCAAGGGTTCGTTGAGTTTAAGAGCTATGCTGGAAACAGCATAGCAAGTTTAAATATAAACTTAGAACC
		chr16:85641028-85641128	GGTAGGCACGCCACCTTGTTGGTTACTGTAAAGTGAGTCATCGTTTAAGAGCTATGCTGGAAACAGCATAGCAAGTTTAAATATAAACTTAGAACC
Super-Enhancer124	Enhancer1	chr16:85649476-85649546	GGTAGGCACGCCACCTTGTTGGCTAGTGTTCGATTCCTTAGAGTTTAAGAGCTATGCTGGAAACAGCATAGCAAGTTTAAATATAAACTTAGAACC
		chr16:85649846-85649946	GGTAGGCACGCCACCTTGTTGGGGCTCCAAGGATTTCAGATAGTTTAAGAGCTATGCTGGAAACAGCATAGCAAGTTTAAATATAAACTTAGAACC
	Enhancer2	chr16:85650321-85650371	GGTAGGCACGCCACCTTGTTGGTTATCTGACACTCTAGCCGTGTTTAAGAGCTATGCTGGAAACAGCATAGCAAGTTTAAATATAAACTTAGAACC
		chr16:85650630-85650730	GGTAGGCACGCCACCTTGTTGGGGTCATTGAGGGTCAACGCCGTTTAAGAGCTATGCTGGAAACAGCATAGCAAGTTTAAATATAAACTTAGAACC
	Enhancer3	chr16:85654059-85654112	GGTAGGCACGCCACCTTGTTGGAAGGTGAAGTCACTTACGCTGTTTAAGAGCTATGCTGGAAACAGCATAGCAAGTTTAAATATAAACTTAGAACC
		chr16:85654412-85654512	GGTAGGCACGCCACCTTGTTGGACAAGTGCTGAATTCTTGCGGTTTAAGAGCTATGCTGGAAACAGCATAGCAAGTTTAAATATAAACTTAGAACC
	Enhancer4	chr16:88527747-88527847	GGTAGGCACGCCACCTTGTTGGACAGACCACCCCAAGAGTAGGTTTAAGAGCTATGCTGGAAACAGCATAGCAAGTTTAAATATAAACTTAGAACC
		chr16:88528147-88528224	GGTAGGCACGCCACCTTGTTGGGTGAACTTGGGAGGACCTTTGTTTAAGAGCTATGCTGGAAACAGCATAGCAAGTTTAAATATAAACTTAGAACC
	Enhancer5	chr16:88534849-88534949	GGTAGGCACGCCACCTTGTTGGGATTAATGCATGTGTCTGGCGTTTAAGAGCTATGCTGGAAACAGCATAGCAAGTTTAAATATAAACTTAGAACC
		chr16:88535249-88535349	GGTAGGCACGCCACCTTGTTGGTGTTATCCCTGGAGTTGGCTGTTTAAGAGCTATGCTGGAAACAGCATAGCAAGTTTAAATATAAACTTAGAACC
		chr16:88540320-88540420	GGTAGGCACGCCACCTTGTTGGCGTGAGATTCAGCATTTAGTGTTTAAGAGCTATGCTGGAAACAGCATAGCAAGTTTAAATATAAACTTAGAACC
		chr16:88540720-88540820	GGTAGGCACGCCACCTTGTTGGCAACAAAGTTACATTCGAAAGTTTAAGAGCTATGCTGGAAACAGCATAGCAAGTTTAAATATAAACTTAGAACC
	Enhancer6	chr16:88557681-88557781	GGTAGGCACGCCACCTTGTTGGAGCCAAACTGTGGTTCCATCGTTTAAGAGCTATGCTGGAAACAGCATAGCAAGTTTAAATATAAACTTAGAACC
		chr16:88558004-88558054	GGTAGGCACGCCACCTTGTTGGTGAGTGCATTACCTGAGGTCGTTTAAGAGCTATGCTGGAAACAGCATAGCAAGTTTAAATATAAACTTAGAACC
	Enhancer7	chr16:88558081-88558181	GGTAGGCACGCCACCTTGTTGGGCCGGGCACACAGTATATCTGTTTAAGAGCTATGCTGGAAACAGCATAGCAAGTTTAAATATAAACTTAGAACC
		chr16:88558331-88558404	GGTAGGCACGCCACCTTGTTGGCACTGTGGCCTTGGGTTCAAGTTTAAGAGCTATGCTGGAAACAGCATAGCAAGTTTAAATATAAACTTAGAACC
Super-Enhancer125	Enhancer1	chr16:88564085-88564185	GGTAGGCACGCCACCTTGTTGGTTATTTAAAAACATTCAATTGTTTAAGAGCTATGCTGGAAACAGCATAGCAAGTTTAAATATAAACTTAGAACC
		chr16:88564485-88564585	GGTAGGCACGCCACCTTGTTGGCTGACCATGATTTACACCTTGTTTAAGAGCTATGCTGGAAACAGCATAGCAAGTTTAAATATAAACTTAGAACC
		chr16:88564527-88564627	GGTAGGCACGCCACCTTGTTGGGTGGTAGATTAGATTTGAGTGTTTAAGAGCTATGCTGGAAACAGCATAGCAAGTTTAAATATAAACTTAGAACC
	Enhancer2	chr16:88564886-88564936	GGTAGGCACGCCACCTTGTTGGTATTTCACCTAGGGAATAAGGTTTAAGAGCTATGCTGGAAACAGCATAGCAAGTTTAAATATAAACTTAGAACC
		chr16:88575383-88575483	GGTAGGCACGCCACCTTGTTGGTCTTACTACTGAATTAATCCGTTTAAGAGCTATGCTGGAAACAGCATAGCAAGTTTAAATATAAACTTAGAACC
	Enhancer3	chr16:88575783-88575883	GGTAGGCACGCCACCTTGTTGGATCACCCCTCTTGCATTTTGGTTTAAGAGCTATGCTGGAAACAGCATAGCAAGTTTAAATATAAACTTAGAACC
		chr16:88836024-88836124	GGTAGGCACGCCACCTTGTTGGCAGTGTGAGTATAAATAACGGTTTAAGAGCTATGCTGGAAACAGCATAGCAAGTTTAAATATAAACTTAGAACC
		chr16:88836424-88836524	GGTAGGCACGCCACCTTGTTGGCAAGCAGGAGAAATGTTACTGTTTAAGAGCTATGCTGGAAACAGCATAGCAAGTTTAAATATAAACTTAGAACC
Super-Enhancer126	Enhancer1	chr16:88837301-88837401	GGTAGGCACGCCACCTTGTTGGAGGAAATTAGCGTTGGCTAAGTTTAAGAGCTATGCTGGAAACAGCATAGCAAGTTTAAATATAAACTTAGAACC
		chr16:88837701-88837801	GGTAGGCACGCCACCTTGTTGGCTCCTCAGCAGAAAGTCAAGGTTTAAGAGCTATGCTGGAAACAGCATAGCAAGTTTAAATATAAACTTAGAACC
	Enhancer2	chr16:88840287-88840387	GGTAGGCACGCCACCTTGTTGGTAGAACCACCAAGACGAACCGTTTAAGAGCTATGCTGGAAACAGCATAGCAAGTTTAAATATAAACTTAGAACC
		chr16:88840687-88840787	GGTAGGCACGCCACCTTGTTGGAGCACTGGGGACCGACGTGTGTTTAAGAGCTATGCTGGAAACAGCATAGCAAGTTTAAATATAAACTTAGAACC
	Enhancer3	chr16:89039445-89039495	GGTAGGCACGCCACCTTGTTGGCCTAAACTCACAGTGGATGGGTTTAAGAGCTATGCTGGAAACAGCATAGCAAGTTTAAATATAAACTTAGAACC
		chr16:89039750-89039850	GGTAGGCACGCCACCTTGTTGGGTAGAGTGTTTATTGCATGAGTTTAAGAGCTATGCTGGAAACAGCATAGCAAGTTTAAATATAAACTTAGAACC
	Enhancer4	chr16:89058947-89059047	GGTAGGCACGCCACCTTGTTGGAGTCCCCCTGAGTCATGAATGTTTAAGAGCTATGCTGGAAACAGCATAGCAAGTTTAAATATAAACTTAGAACC
		chr16:89059347-89059447	GGTAGGCACGCCACCTTGTTGGTTCTCAATGCCTTGTCATCCGTTTAAGAGCTATGCTGGAAACAGCATAGCAAGTTTAAATATAAACTTAGAACC
	Enhancer5	chr16:89070374-89070474	GGTAGGCACGCCACCTTGTTGGTCAGCTGATGTTGAGACTGCGTTTAAGAGCTATGCTGGAAACAGCATAGCAAGTTTAAATATAAACTTAGAACC
		chr16:89070774-89070874	GGTAGGCACGCCACCTTGTTGGTACATCCAGAATCTTGCCACGTTTAAGAGCTATGCTGGAAACAGCATAGCAAGTTTAAATATAAACTTAGAACC
	Enhancer6	chr17:13380391-13380445	GGTAGGCACGCCACCTTGTTGGATGGTTGTGTCGTTTTGCCGGTTTAAGAGCTATGCTGGAAACAGCATAGCAAGTTTAAATATAAACTTAGAACC
		chr17:13380745-13380832	GGTAGGCACGCCACCTTGTTGGTAGGCTTGTCAGTAAAACTCGTTTAAGAGCTATGCTGGAAACAGCATAGCAAGTTTAAATATAAACTTAGAACC
	Enhancer7	chr17:13413335-13413435	GGTAGGCACGCCACCTTGTTGGGACAAGCTACTAAAATTGCAGTTTAAGAGCTATGCTGGAAACAGCATAGCAAGTTTAAATATAAACTTAGAACC
		chr17:13413735-13413835	GGTAGGCACGCCACCTTGTTGGTCATCCAGGCTGGATTGCGGGTTTAAGAGCTATGCTGGAAACAGCATAGCAAGTTTAAATATAAACTTAGAACC
Super-Enhancer127	Enhancer1	chr17:13424957-13425057	GGTAGGCACGCCACCTTGTTGGATTTATTACGTGGAGTGAACGTTTAAGAGCTATGCTGGAAACAGCATAGCAAGTTTAAATATAAACTTAGAACC
		chr17:13425357-13425430	GGTAGGCACGCCACCTTGTTGGACATGCGTGCAGTTCACAATGTTTAAGAGCTATGCTGGAAACAGCATAGCAAGTTTAAATATAAACTTAGAACC
		chr17:13442124-13442213	GGTAGGCACGCCACCTTGTTGGGCCTTCTTACTATTTAGGGCGTTTAAGAGCTATGCTGGAAACAGCATAGCAAGTTTAAATATAAACTTAGAACC
		chr17:13442513-13442613	GGTAGGCACGCCACCTTGTTGGTACAATACCTAAAATTGGTTGTTTAAGAGCTATGCTGGAAACAGCATAGCAAGTTTAAATATAAACTTAGAACC
	Enhancer2	chr17:13444214-13444314	GGTAGGCACGCCACCTTGTTGGATACACCTCTGCCTGCGCGGGTTTAAGAGCTATGCTGGAAACAGCATAGCAAGTTTAAATATAAACTTAGAACC
		chr17:13444614-13444714	GGTAGGCACGCCACCTTGTTGGTACACATATCAGGAGAGGCCGTTTAAGAGCTATGCTGGAAACAGCATAGCAAGTTTAAATATAAACTTAGAACC
	Enhancer3	chr17:13465346-13465446	GGTAGGCACGCCACCTTGTTGGCAGTTCAAAACATATCCTCCGTTTAAGAGCTATGCTGGAAACAGCATAGCAAGTTTAAATATAAACTTAGAACC
		chr17:13465746-13465800	GGTAGGCACGCCACCTTGTTGGACAGTGGTCTAACTGACTTCGTTTAAGAGCTATGCTGGAAACAGCATAGCAAGTTTAAATATAAACTTAGAACC
		chr17:17752416-17752466	GGTAGGCACGCCACCTTGTTGGATCATGTCCTTGTACATTCTGTTTAAGAGCTATGCTGGAAACAGCATAGCAAGTTTAAATATAAACTTAGAACC
		chr17:17752762-17752862	GGTAGGCACGCCACCTTGTTGGTTCAGTTTCTAAGACGGACTGTTTAAGAGCTATGCTGGAAACAGCATAGCAAGTTTAAATATAAACTTAGAACC
		chr17:17753230-17753330	GGTAGGCACGCCACCTTGTTGGGAACTCGCATCCAACAAGAGGTTTAAGAGCTATGCTGGAAACAGCATAGCAAGTTTAAATATAAACTTAGAACC
		chr17:17753630-17753730	GGTAGGCACGCCACCTTGTTGGTGTTCTTGCTTTCTGCCTGCGTTTAAGAGCTATGCTGGAAACAGCATAGCAAGTTTAAATATAAACTTAGAACC
		chr17:17763454-17763554	GGTAGGCACGCCACCTTGTTGGGTACGAAAGACTTTACGAGGGTTTAAGAGCTATGCTGGAAACAGCATAGCAAGTTTAAATATAAACTTAGAACC
		chr17:17763854-17763922	GGTAGGCACGCCACCTTGTTGGTCTTGTCAAGTATGTATTAGGTTTAAGAGCTATGCTGGAAACAGCATAGCAAGTTTAAATATAAACTTAGAACC
	Enhancer4	chr17:27966307-27966407	GGTAGGCACGCCACCTTGTTGGTTCTCGCACCAGACGCTGGAGTTTAAGAGCTATGCTGGAAACAGCATAGCAAGTTTAAATATAAACTTAGAACC
		chr17:27966707-27966807	GGTAGGCACGCCACCTTGTTGGTGGCGTTGGAGAGCGACGGCGTTTAAGAGCTATGCTGGAAACAGCATAGCAAGTTTAAATATAAACTTAGAACC
		chr17:27976256-27976356	GGTAGGCACGCCACCTTGTTGGTACATTTACAGCTCATAGGGGTTTAAGAGCTATGCTGGAAACAGCATAGCAAGTTTAAATATAAACTTAGAACC
		chr17:27976610-27976660	GGTAGGCACGCCACCTTGTTGGAGTGTAGTGCGGACTAGCAAGTTTAAGAGCTATGCTGGAAACAGCATAGCAAGTTTAAATATAAACTTAGAACC
	Enhancer5	chr17:28009011-28009111	GGTAGGCACGCCACCTTGTTGGGGATTTCTCATTACCCACGAGTTTAAGAGCTATGCTGGAAACAGCATAGCAAGTTTAAATATAAACTTAGAACC
		chr17:28009411-28009511	GGTAGGCACGCCACCTTGTTGGAAACAATAGTGAACTGAAGCGTTTAAGAGCTATGCTGGAAACAGCATAGCAAGTTTAAATATAAACTTAGAACC
	Enhancer6	chr17:28019112-28019183	GGTAGGCACGCCACCTTGTTGGTCCGTAACTATGTATGACACGTTTAAGAGCTATGCTGGAAACAGCATAGCAAGTTTAAATATAAACTTAGAACC
		chr17:28019483-28019583	GGTAGGCACGCCACCTTGTTGGAAAGTTTAAACTGAAGAGTTGTTTAAGAGCTATGCTGGAAACAGCATAGCAAGTTTAAATATAAACTTAGAACC
	Enhancer7	chr17:28037897-28037997	GGTAGGCACGCCACCTTGTTGGCCTCGGCCTCCCAAAGTGTTGTTTAAGAGCTATGCTGGAAACAGCATAGCAAGTTTAAATATAAACTTAGAACC
		chr17:28038249-28038299	GGTAGGCACGCCACCTTGTTGGAGGAAGAGATGATAGAGTGAGTTTAAGAGCTATGCTGGAAACAGCATAGCAAGTTTAAATATAAACTTAGAACC
	Enhancer8	chr17:28049625-28049725	GGTAGGCACGCCACCTTGTTGGTTTTCAGACCAAGGTTGACCGTTTAAGAGCTATGCTGGAAACAGCATAGCAAGTTTAAATATAAACTTAGAACC
		chr17:28050025-28050125	GGTAGGCACGCCACCTTGTTGGCCCTTCTTCTTATGATGATGGTTTAAGAGCTATGCTGGAAACAGCATAGCAAGTTTAAATATAAACTTAGAACC
Super-Enhancer128	Enhancer1	chr17:28053800-28053900	GGTAGGCACGCCACCTTGTTGGTTCCACGCTTCCGTAGACGCGTTTAAGAGCTATGCTGGAAACAGCATAGCAAGTTTAAATATAAACTTAGAACC
		chr17:28054200-28054300	GGTAGGCACGCCACCTTGTTGGTCGGTCCAGAATGCAACTTGGTTTAAGAGCTATGCTGGAAACAGCATAGCAAGTTTAAATATAAACTTAGAACC
		chr17:32198674-32198774	GGTAGGCACGCCACCTTGTTGGGTGTTCTACGATTTAAACCGGTTTAAGAGCTATGCTGGAAACAGCATAGCAAGTTTAAATATAAACTTAGAACC
		chr17:32199074-32199174	GGTAGGCACGCCACCTTGTTGGGCTATTCATTTTAATTCCAAGTTTAAGAGCTATGCTGGAAACAGCATAGCAAGTTTAAATATAAACTTAGAACC
	Enhancer2	chr17:32200143-32200243	GGTAGGCACGCCACCTTGTTGGTTCCCTAGAAAAAGTCACTGGTTTAAGAGCTATGCTGGAAACAGCATAGCAAGTTTAAATATAAACTTAGAACC
		chr17:32200543-32200643	GGTAGGCACGCCACCTTGTTGGCCTTCTATCAGAGTATACCTGTTTAAGAGCTATGCTGGAAACAGCATAGCAAGTTTAAATATAAACTTAGAACC
	Enhancer3	chr17:32201607-32201658	GGTAGGCACGCCACCTTGTTGGGAGAAGGGAAAAAATTTATTGTTTAAGAGCTATGCTGGAAACAGCATAGCAAGTTTAAATATAAACTTAGAACC
		chr17:32201958-32202046	GGTAGGCACGCCACCTTGTTGGTGTGGCAAACATAGCTCAATGTTTAAGAGCTATGCTGGAAACAGCATAGCAAGTTTAAATATAAACTTAGAACC
		chr17:32216032-32216132	GGTAGGCACGCCACCTTGTTGGGGATAAGAAACTGCGTCATTGTTTAAGAGCTATGCTGGAAACAGCATAGCAAGTTTAAATATAAACTTAGAACC
		chr17:32216432-32216532	GGTAGGCACGCCACCTTGTTGGTGTCCTCTTTTTATAGGAGTGTTTAAGAGCTATGCTGGAAACAGCATAGCAAGTTTAAATATAAACTTAGAACC
	Enhancer4	chr17:32232385-32232435	GGTAGGCACGCCACCTTGTTGGTATCTAAAGGTGAGGGCTTAGTTTAAGAGCTATGCTGGAAACAGCATAGCAAGTTTAAATATAAACTTAGAACC
	Enhancer5	chr17:32232715-32232815	GGTAGGCACGCCACCTTGTTGGCCTGGCATAGGTACTACCGGGTTTAAGAGCTATGCTGGAAACAGCATAGCAAGTTTAAATATAAACTTAGAACC
		chr17:32258287-32258382	GGTAGGCACGCCACCTTGTTGGTAACAACTTGAAGGGGGGCGGTTTAAGAGCTATGCTGGAAACAGCATAGCAAGTTTAAATATAAACTTAGAACC
	Enhancer6	chr17:32258682-32258782	GGTAGGCACGCCACCTTGTTGGAACAAAATGAACTGAACAAAGTTTAAGAGCTATGCTGGAAACAGCATAGCAAGTTTAAATATAAACTTAGAACC
		chr17:40463486-40463586	GGTAGGCACGCCACCTTGTTGGACGCAGTTCACAATAGGGTTGTTTAAGAGCTATGCTGGAAACAGCATAGCAAGTTTAAATATAAACTTAGAACC
	Enhancer7	chr17:40463886-40463986	GGTAGGCACGCCACCTTGTTGGGTAAGCCTCAACATCACCTAGTTTAAGAGCTATGCTGGAAACAGCATAGCAAGTTTAAATATAAACTTAGAACC
		chr17:40464757-40464807	GGTAGGCACGCCACCTTGTTGGGATTCTTTAGTATACTGTACGTTTAAGAGCTATGCTGGAAACAGCATAGCAAGTTTAAATATAAACTTAGAACC
	Enhancer8	chr17:40465064-40465164	GGTAGGCACGCCACCTTGTTGGGAAAGAGGGGGGCGACAAGCGTTTAAGAGCTATGCTGGAAACAGCATAGCAAGTTTAAATATAAACTTAGAACC
		chr17:40471886-40471986	GGTAGGCACGCCACCTTGTTGGATTGCTTGTTGAAACTGTTCGTTTAAGAGCTATGCTGGAAACAGCATAGCAAGTTTAAATATAAACTTAGAACC
	Enhancer9	chr17:40472286-40472386	GGTAGGCACGCCACCTTGTTGGGAGTAAAGACGTAACCCAATGTTTAAGAGCTATGCTGGAAACAGCATAGCAAGTTTAAATATAAACTTAGAACC
		chr17:40474733-40474833	GGTAGGCACGCCACCTTGTTGGAGTATACGACTTGAAATGGAGTTTAAGAGCTATGCTGGAAACAGCATAGCAAGTTTAAATATAAACTTAGAACC
	Enhancer10	chr17:40475133-40475233	GGTAGGCACGCCACCTTGTTGGGATGCGTGTTCATTCACTTGGTTTAAGAGCTATGCTGGAAACAGCATAGCAAGTTTAAATATAAACTTAGAACC
		chr17:56409624-56409724	GGTAGGCACGCCACCTTGTTGGTTCCTCTTTTAGGCACGGCTGTTTAAGAGCTATGCTGGAAACAGCATAGCAAGTTTAAATATAAACTTAGAACC
	Enhancer11	chr17:56410024-56410124	GGTAGGCACGCCACCTTGTTGGGTGAGCCTCAACATCACATAGTTTAAGAGCTATGCTGGAAACAGCATAGCAAGTTTAAATATAAACTTAGAACC
		chr17:56415278-56415378	GGTAGGCACGCCACCTTGTTGGTACTCTGAGCAGGAGATACTGTTTAAGAGCTATGCTGGAAACAGCATAGCAAGTTTAAATATAAACTTAGAACC
	Enhancer12	chr17:56415678-56415778	GGTAGGCACGCCACCTTGTTGGGTGTGTATACATTACCTTTAGTTTAAGAGCTATGCTGGAAACAGCATAGCAAGTTTAAATATAAACTTAGAACC
		chr17:56416268-56416368	GGTAGGCACGCCACCTTGTTGGACTTATATTTCTTGGGTGGAGTTTAAGAGCTATGCTGGAAACAGCATAGCAAGTTTAAATATAAACTTAGAACC
Super-Enhancer129	Enhancer1	chr17:56416668-56416768	GGTAGGCACGCCACCTTGTTGGTTTGCGATGGTAAGTGTCCCGTTTAAGAGCTATGCTGGAAACAGCATAGCAAGTTTAAATATAAACTTAGAACC
		chr17:57863728-57863828	GGTAGGCACGCCACCTTGTTGGGTTTCCTCCCAGTACGCCTCGTTTAAGAGCTATGCTGGAAACAGCATAGCAAGTTTAAATATAAACTTAGAACC
	Enhancer2	chr17:57864128-57864183	GGTAGGCACGCCACCTTGTTGGTCTGACCTCAATTCCCTCGTGTTTAAGAGCTATGCTGGAAACAGCATAGCAAGTTTAAATATAAACTTAGAACC
		chr17:57881612-57881712	GGTAGGCACGCCACCTTGTTGGCGACTTTCTTCATCTGATTCGTTTAAGAGCTATGCTGGAAACAGCATAGCAAGTTTAAATATAAACTTAGAACC
	Enhancer3	chr17:57882012-57882112	GGTAGGCACGCCACCTTGTTGGTGCCATTTTCCCTGTGCCTCGTTTAAGAGCTATGCTGGAAACAGCATAGCAAGTTTAAATATAAACTTAGAACC
		chr17:57906679-57906779	GGTAGGCACGCCACCTTGTTGGGGTACATAACTCCATTGACCGTTTAAGAGCTATGCTGGAAACAGCATAGCAAGTTTAAATATAAACTTAGAACC
	Enhancer4	chr17:57907033-57907083	GGTAGGCACGCCACCTTGTTGGTACACATCCAGAAGGTCTCCGTTTAAGAGCTATGCTGGAAACAGCATAGCAAGTTTAAATATAAACTTAGAACC
		chr17:57914944-57915044	GGTAGGCACGCCACCTTGTTGGAATATTTATTGAGGGAACAGGTTTAAGAGCTATGCTGGAAACAGCATAGCAAGTTTAAATATAAACTTAGAACC
Super-Enhancer130	Enhancer1	chr17:57915344-57915444	GGTAGGCACGCCACCTTGTTGGGATGAAAACCTATCCTAGGGGTTTAAGAGCTATGCTGGAAACAGCATAGCAAGTTTAAATATAAACTTAGAACC
		chr17:57930481-57930581	GGTAGGCACGCCACCTTGTTGGGCTCCTGCTTGCATCGGGTGGTTTAAGAGCTATGCTGGAAACAGCATAGCAAGTTTAAATATAAACTTAGAACC
	Enhancer2	chr17:57930881-57930981	GGTAGGCACGCCACCTTGTTGGTTGGGAGCATGATGACCCCCGTTTAAGAGCTATGCTGGAAACAGCATAGCAAGTTTAAATATAAACTTAGAACC
		chr17:76246886-76246986	GGTAGGCACGCCACCTTGTTGGCGCAAACTATTAACGAAATCGTTTAAGAGCTATGCTGGAAACAGCATAGCAAGTTTAAATATAAACTTAGAACC
	Enhancer3	chr17:76247286-76247386	GGTAGGCACGCCACCTTGTTGGCCACATATTAGGTAGTGGTCGTTTAAGAGCTATGCTGGAAACAGCATAGCAAGTTTAAATATAAACTTAGAACC
		chr17:76250277-76250377	GGTAGGCACGCCACCTTGTTGGTGATAGGTCTTTTGTGGTGAGTTTAAGAGCTATGCTGGAAACAGCATAGCAAGTTTAAATATAAACTTAGAACC
	Enhancer4	chr17:76250677-76250777	GGTAGGCACGCCACCTTGTTGGAAAAAAATATGTATTATCGCGTTTAAGAGCTATGCTGGAAACAGCATAGCAAGTTTAAATATAAACTTAGAACC
		chr17:76259147-76259247	GGTAGGCACGCCACCTTGTTGGTTTATGTGTCCCCAAGTTTAGTTTAAGAGCTATGCTGGAAACAGCATAGCAAGTTTAAATATAAACTTAGAACC
	Enhancer5	chr17:76259547-76259647	GGTAGGCACGCCACCTTGTTGGATTTAGCAGCTGGCATGCCGGTTTAAGAGCTATGCTGGAAACAGCATAGCAAGTTTAAATATAAACTTAGAACC
		chr17:76268562-76268662	GGTAGGCACGCCACCTTGTTGGGCTCAAGTTAAAGACCCAGCGTTTAAGAGCTATGCTGGAAACAGCATAGCAAGTTTAAATATAAACTTAGAACC
	Enhancer6	chr17:76268962-76269062	GGTAGGCACGCCACCTTGTTGGCCGGTTGAGGTCGCTACGGTGTTTAAGAGCTATGCTGGAAACAGCATAGCAAGTTTAAATATAAACTTAGAACC
		chr17:76274326-76274426	GGTAGGCACGCCACCTTGTTGGAGCATAGTAATGACAGTCGCGTTTAAGAGCTATGCTGGAAACAGCATAGCAAGTTTAAATATAAACTTAGAACC
	Enhancer7	chr17:76274726-76274826	GGTAGGCACGCCACCTTGTTGGGCGGGAGGCGTATCGATTCCGTTTAAGAGCTATGCTGGAAACAGCATAGCAAGTTTAAATATAAACTTAGAACC
		chr17:77776704-77776804	GGTAGGCACGCCACCTTGTTGGTTCTGCCTGCTCCGTAGAGCGTTTAAGAGCTATGCTGGAAACAGCATAGCAAGTTTAAATATAAACTTAGAACC
	Enhancer8	chr17:77777104-77777204	GGTAGGCACGCCACCTTGTTGGGGTATAAAACTATTGTCAGGGTTTAAGAGCTATGCTGGAAACAGCATAGCAAGTTTAAATATAAACTTAGAACC
		chr17:77783788-77783888	GGTAGGCACGCCACCTTGTTGGACTGAGGGAGACTAGCCTTTGTTTAAGAGCTATGCTGGAAACAGCATAGCAAGTTTAAATATAAACTTAGAACC
	Enhancer9	chr17:77784188-77784288	GGTAGGCACGCCACCTTGTTGGGACTAATACAAGAGTTCAGAGTTTAAGAGCTATGCTGGAAACAGCATAGCAAGTTTAAATATAAACTTAGAACC
		chr17:77800015-77800115	GGTAGGCACGCCACCTTGTTGGCATCACTTCAGCTATTTAATGTTTAAGAGCTATGCTGGAAACAGCATAGCAAGTTTAAATATAAACTTAGAACC
Super-Enhancer131	Enhancer1	chr17:77800415-77800515	GGTAGGCACGCCACCTTGTTGGCGGCCTTCATGCTCTGCGCCGTTTAAGAGCTATGCTGGAAACAGCATAGCAAGTTTAAATATAAACTTAGAACC
		chr17:77805555-77805605	GGTAGGCACGCCACCTTGTTGGGCCCAGAGAGCTATTGGCTAGTTTAAGAGCTATGCTGGAAACAGCATAGCAAGTTTAAATATAAACTTAGAACC
		chr17:77805900-77806000	GGTAGGCACGCCACCTTGTTGGTAATGACTCATTGATTGAGCGTTTAAGAGCTATGCTGGAAACAGCATAGCAAGTTTAAATATAAACTTAGAACC
		chr17:77809876-77809926	GGTAGGCACGCCACCTTGTTGGCCCGCAGATGCGGCGGGAATGTTTAAGAGCTATGCTGGAAACAGCATAGCAAGTTTAAATATAAACTTAGAACC
		chr17:77810184-77810284	GGTAGGCACGCCACCTTGTTGGTCGGGGCAGGCGAGTCGCCCGTTTAAGAGCTATGCTGGAAACAGCATAGCAAGTTTAAATATAAACTTAGAACC
		chr17:77818522-77818622	GGTAGGCACGCCACCTTGTTGGGCGCCATCTTTCTCGCGGCGGTTTAAGAGCTATGCTGGAAACAGCATAGCAAGTTTAAATATAAACTTAGAACC
Super-Enhancer132	Enhancer1	chr17:77818922-77819022	GGTAGGCACGCCACCTTGTTGGCTTTATTTTATTTTGCGTAGGTTTAAGAGCTATGCTGGAAACAGCATAGCAAGTTTAAATATAAACTTAGAACC
		chr17:77819297-77819397	GGTAGGCACGCCACCTTGTTGGTGGTGGCATTTTTAACCTACGTTTAAGAGCTATGCTGGAAACAGCATAGCAAGTTTAAATATAAACTTAGAACC
	Enhancer2	chr17:77819697-77819797	GGTAGGCACGCCACCTTGTTGGGAGGCTAACATTTACATATTGTTTAAGAGCTATGCTGGAAACAGCATAGCAAGTTTAAATATAAACTTAGAACC
Super-Enhancer133	Enhancer1	chr18:830237-830337	GGTAGGCACGCCACCTTGTTGGGACCAGCTCCGCGAGCACTCGTTTAAGAGCTATGCTGGAAACAGCATAGCAAGTTTAAATATAAACTTAGAACC
		chr18:830637-830737	GGTAGGCACGCCACCTTGTTGGTTACAGAGCACAGTGTCACGGTTTAAGAGCTATGCTGGAAACAGCATAGCAAGTTTAAATATAAACTTAGAACC
	Enhancer2	chr18:832042-832142	GGTAGGCACGCCACCTTGTTGGTCGATATTATAATTTTGACCGTTTAAGAGCTATGCTGGAAACAGCATAGCAAGTTTAAATATAAACTTAGAACC
		chr18:832442-832542	GGTAGGCACGCCACCTTGTTGGAGAGGCAAGGTCTTATGGCAGTTTAAGAGCTATGCTGGAAACAGCATAGCAAGTTTAAATATAAACTTAGAACC
Super-Enhancer134	Enhancer1	chr18:839209-839309	GGTAGGCACGCCACCTTGTTGGACTGTACATTTCAGGATGTCGTTTAAGAGCTATGCTGGAAACAGCATAGCAAGTTTAAATATAAACTTAGAACC
		chr18:839609-839706	GGTAGGCACGCCACCTTGTTGGTTTATTTCCTTTATTTTCTTGTTTAAGAGCTATGCTGGAAACAGCATAGCAAGTTTAAATATAAACTTAGAACC
	Enhancer2	chr18:841655-841755	GGTAGGCACGCCACCTTGTTGGCCCTCATACAGAGTACCACTGTTTAAGAGCTATGCTGGAAACAGCATAGCAAGTTTAAATATAAACTTAGAACC
		chr18:842055-842155	GGTAGGCACGCCACCTTGTTGGACAGGCCCAGAAGCTTACGAGTTTAAGAGCTATGCTGGAAACAGCATAGCAAGTTTAAATATAAACTTAGAACC
	Enhancer3	chr18:3585768-3585846	GGTAGGCACGCCACCTTGTTGGCTAACTCTGGCTACCCGCTCGTTTAAGAGCTATGCTGGAAACAGCATAGCAAGTTTAAATATAAACTTAGAACC
		chr18:3586146-3586200	GGTAGGCACGCCACCTTGTTGGCGATGTTTATAGCTTTCTTGGTTTAAGAGCTATGCTGGAAACAGCATAGCAAGTTTAAATATAAACTTAGAACC
Super-Enhancer135	Enhancer1	chr18:3594123-3594223	GGTAGGCACGCCACCTTGTTGGAGCCTAACTGGCTCCACTGTGTTTAAGAGCTATGCTGGAAACAGCATAGCAAGTTTAAATATAAACTTAGAACC
		chr18:3594192-3594292	GGTAGGCACGCCACCTTGTTGGTGTCTAATGCCATCTGACTGGTTTAAGAGCTATGCTGGAAACAGCATAGCAAGTTTAAATATAAACTTAGAACC
	Enhancer2	chr18:3594592-3594692	GGTAGGCACGCCACCTTGTTGGCTACTCAGACCGTGTTCCCGGTTTAAGAGCTATGCTGGAAACAGCATAGCAAGTTTAAATATAAACTTAGAACC
		chr18:3595242-3595336	GGTAGGCACGCCACCTTGTTGGAAGAGCTCCGGTTGTTCATTGTTTAAGAGCTATGCTGGAAACAGCATAGCAAGTTTAAATATAAACTTAGAACC
	Enhancer3	chr18:3595636-3595718	GGTAGGCACGCCACCTTGTTGGAGCACTGGCAGGTGTAAATGGTTTAAGAGCTATGCTGGAAACAGCATAGCAAGTTTAAATATAAACTTAGAACC
		chr18:3596617-3596677	GGTAGGCACGCCACCTTGTTGGAAAGTCGGCTGCTCATCATTGTTTAAGAGCTATGCTGGAAACAGCATAGCAAGTTTAAATATAAACTTAGAACC
	Enhancer4	chr18:3596977-3597077	GGTAGGCACGCCACCTTGTTGGGTGTGCTGACTGTTTCAGGGGTTTAAGAGCTATGCTGGAAACAGCATAGCAAGTTTAAATATAAACTTAGAACC
		chr18:3602902-3603002	GGTAGGCACGCCACCTTGTTGGTACTGCGGAAATTTGTTGGGGTTTAAGAGCTATGCTGGAAACAGCATAGCAAGTTTAAATATAAACTTAGAACC
	Enhancer5	chr18:3603302-3603402	GGTAGGCACGCCACCTTGTTGGGAGAAGAGAACTTACTTTCAGTTTAAGAGCTATGCTGGAAACAGCATAGCAAGTTTAAATATAAACTTAGAACC
		chr18:3603331-3603431	GGTAGGCACGCCACCTTGTTGGGCATTCAAGTAAATTACGGGGTTTAAGAGCTATGCTGGAAACAGCATAGCAAGTTTAAATATAAACTTAGAACC
	Enhancer6	chr18:3603731-3603831	GGTAGGCACGCCACCTTGTTGGCTCAAGCCTCCCGGGTAGCTGTTTAAGAGCTATGCTGGAAACAGCATAGCAAGTTTAAATATAAACTTAGAACC
		chr18:3623948-3623998	GGTAGGCACGCCACCTTGTTGGTTCTGTCACACTTCACCTACGTTTAAGAGCTATGCTGGAAACAGCATAGCAAGTTTAAATATAAACTTAGAACC
	Enhancer7	chr18:3624296-3624396	GGTAGGCACGCCACCTTGTTGGCTAGTTGCAAGGAACGCACAGTTTAAGAGCTATGCTGGAAACAGCATAGCAAGTTTAAATATAAACTTAGAACC
		chr18:3624788-3624858	GGTAGGCACGCCACCTTGTTGGACAGCTGTAGAATGTGGTTTGTTTAAGAGCTATGCTGGAAACAGCATAGCAAGTTTAAATATAAACTTAGAACC
Super-Enhancer136	Enhancer1	chr18:3625158-3625258	GGTAGGCACGCCACCTTGTTGGTTTAAAATGGTGTTGGGGGCGTTTAAGAGCTATGCTGGAAACAGCATAGCAAGTTTAAATATAAACTTAGAACC
		chr18:3652761-3652861	GGTAGGCACGCCACCTTGTTGGTATTTTCCAGAAGTCTCTCCGTTTAAGAGCTATGCTGGAAACAGCATAGCAAGTTTAAATATAAACTTAGAACC
	Enhancer2	chr18:3653161-3653261	GGTAGGCACGCCACCTTGTTGGAGTCATGTGCAATTGCTGCCGTTTAAGAGCTATGCTGGAAACAGCATAGCAAGTTTAAATATAAACTTAGAACC
		chr18:3666233-3666333	GGTAGGCACGCCACCTTGTTGGTACTCGGGAGACGGTAATATGTTTAAGAGCTATGCTGGAAACAGCATAGCAAGTTTAAATATAAACTTAGAACC
	Enhancer3	chr18:3666633-3666712	GGTAGGCACGCCACCTTGTTGGTGTCATGTTGAGCTTCTTTCGTTTAAGAGCTATGCTGGAAACAGCATAGCAAGTTTAAATATAAACTTAGAACC
Super-Enhancer137	Enhancer1	chr18:9869751-9869851	GGTAGGCACGCCACCTTGTTGGCAGCATGCATTTACATCACCGTTTAAGAGCTATGCTGGAAACAGCATAGCAAGTTTAAATATAAACTTAGAACC
		chr18:9870151-9870251	GGTAGGCACGCCACCTTGTTGGTGCCTGGATTTCCAACATTGGTTTAAGAGCTATGCTGGAAACAGCATAGCAAGTTTAAATATAAACTTAGAACC
		chr18:9877020-9877120	GGTAGGCACGCCACCTTGTTGGGTGTACTAAAGGTCGTAGTAGTTTAAGAGCTATGCTGGAAACAGCATAGCAAGTTTAAATATAAACTTAGAACC
		chr18:9877420-9877520	GGTAGGCACGCCACCTTGTTGGGTCTGAGAGATGTAGCTTTCGTTTAAGAGCTATGCTGGAAACAGCATAGCAAGTTTAAATATAAACTTAGAACC
	Enhancer2	chr18:9895819-9895919	GGTAGGCACGCCACCTTGTTGGCCCCAAAACTTAGAGTCATAGTTTAAGAGCTATGCTGGAAACAGCATAGCAAGTTTAAATATAAACTTAGAACC
		chr18:9899031-9899124	GGTAGGCACGCCACCTTGTTGGTGGGGAACTACCATTCTACAGTTTAAGAGCTATGCTGGAAACAGCATAGCAAGTTTAAATATAAACTTAGAACC
	Enhancer3	chr18:9899399-9899449	GGTAGGCACGCCACCTTGTTGGGAGAATCATTTGAACCCGGGGTTTAAGAGCTATGCTGGAAACAGCATAGCAAGTTTAAATATAAACTTAGAACC
	Enhancer4	chr19:2034894-2034994	GGTAGGCACGCCACCTTGTTGGGACAATGACTCACATCGTAGGTTTAAGAGCTATGCTGGAAACAGCATAGCAAGTTTAAATATAAACTTAGAACC
		chr19:2035294-2035394	GGTAGGCACGCCACCTTGTTGGGGGGAAGAGGGACCGAGATAGTTTAAGAGCTATGCTGGAAACAGCATAGCAAGTTTAAATATAAACTTAGAACC
	Enhancer5	chr19:2041990-2042090	GGTAGGCACGCCACCTTGTTGGAAAGTATGGGTAAATGCGGCGTTTAAGAGCTATGCTGGAAACAGCATAGCAAGTTTAAATATAAACTTAGAACC
		chr19:2042390-2042490	GGTAGGCACGCCACCTTGTTGGTAGATTGTCACAATTAGAATGTTTAAGAGCTATGCTGGAAACAGCATAGCAAGTTTAAATATAAACTTAGAACC
		chr19:2059514-2059614	GGTAGGCACGCCACCTTGTTGGAAAGTTGCACCATGTTGGTCGTTTAAGAGCTATGCTGGAAACAGCATAGCAAGTTTAAATATAAACTTAGAACC
	Enhancer6	chr19:2059914-2060014	GGTAGGCACGCCACCTTGTTGGGGAGTTTAACTTTGTTGCCCGTTTAAGAGCTATGCTGGAAACAGCATAGCAAGTTTAAATATAAACTTAGAACC
		chr19:2061357-2061457	GGTAGGCACGCCACCTTGTTGGGTGGTAAGCCAATCTGTTCCGTTTAAGAGCTATGCTGGAAACAGCATAGCAAGTTTAAATATAAACTTAGAACC
	Enhancer7	chr19:2061757-2061857	GGTAGGCACGCCACCTTGTTGGTGCTGAACCACAGCTATCCCGTTTAAGAGCTATGCTGGAAACAGCATAGCAAGTTTAAATATAAACTTAGAACC
		chr19:4374521-4374621	GGTAGGCACGCCACCTTGTTGGGGCTTTCCCCTGATTAAGTCGTTTAAGAGCTATGCTGGAAACAGCATAGCAAGTTTAAATATAAACTTAGAACC
	Enhancer8	chr19:4374921-4375021	GGTAGGCACGCCACCTTGTTGGTGCACAGAACGCACGTGCACGTTTAAGAGCTATGCTGGAAACAGCATAGCAAGTTTAAATATAAACTTAGAACC
		chr19:4375058-4375158	GGTAGGCACGCCACCTTGTTGGAAAGGTATTTGGTAAGCGGGGTTTAAGAGCTATGCTGGAAACAGCATAGCAAGTTTAAATATAAACTTAGAACC
Super-Enhancer138	Enhancer1	chr19:4375458-4375558	GGTAGGCACGCCACCTTGTTGGATTGCAAGTCATTTCTAGAGGTTTAAGAGCTATGCTGGAAACAGCATAGCAAGTTTAAATATAAACTTAGAACC
		chr19:4375675-4375775	GGTAGGCACGCCACCTTGTTGGATGTGGCCTACTCACTACTGGTTTAAGAGCTATGCTGGAAACAGCATAGCAAGTTTAAATATAAACTTAGAACC
	Enhancer2	chr19:4376040-4376090	GGTAGGCACGCCACCTTGTTGGACCTCTATTAAAAATTTCTAGTTTAAGAGCTATGCTGGAAACAGCATAGCAAGTTTAAATATAAACTTAGAACC
		chr19:8764042-8764142	GGTAGGCACGCCACCTTGTTGGGCCCTTATGGCTATGTAAAGGTTTAAGAGCTATGCTGGAAACAGCATAGCAAGTTTAAATATAAACTTAGAACC
	Enhancer3	chr19:8764442-8764542	GGTAGGCACGCCACCTTGTTGGTAAATTCACTAATAGAGGCTGTTTAAGAGCTATGCTGGAAACAGCATAGCAAGTTTAAATATAAACTTAGAACC
		chr19:8780926-8781026	GGTAGGCACGCCACCTTGTTGGTCTTATTCAATATACTTAACGTTTAAGAGCTATGCTGGAAACAGCATAGCAAGTTTAAATATAAACTTAGAACC
	Enhancer4	chr19:8781326-8781426	GGTAGGCACGCCACCTTGTTGGGACCCACAGCTGTGCAACGTGTTTAAGAGCTATGCTGGAAACAGCATAGCAAGTTTAAATATAAACTTAGAACC
		chr19:8791673-8791773	GGTAGGCACGCCACCTTGTTGGGAAGCGTTGCGAAACTGTTCGTTTAAGAGCTATGCTGGAAACAGCATAGCAAGTTTAAATATAAACTTAGAACC
	Enhancer5	chr19:8792073-8792173	GGTAGGCACGCCACCTTGTTGGTGTAATATGGTATACTAGATGTTTAAGAGCTATGCTGGAAACAGCATAGCAAGTTTAAATATAAACTTAGAACC
		chr19:8804530-8804630	GGTAGGCACGCCACCTTGTTGGGAGTAGCTACGTAACTGTTTGTTTAAGAGCTATGCTGGAAACAGCATAGCAAGTTTAAATATAAACTTAGAACC
	Enhancer6	chr19:8804902-8804952	GGTAGGCACGCCACCTTGTTGGCTTCTGCTTTCTTAGAAGACGTTTAAGAGCTATGCTGGAAACAGCATAGCAAGTTTAAATATAAACTTAGAACC
		chr19:12893179-12893279	GGTAGGCACGCCACCTTGTTGGTGACCACTTGTTCACCGAAGGTTTAAGAGCTATGCTGGAAACAGCATAGCAAGTTTAAATATAAACTTAGAACC
	Enhancer7	chr19:12893545-12893595	GGTAGGCACGCCACCTTGTTGGAAGTTTACCACACCTTTCCAGTTTAAGAGCTATGCTGGAAACAGCATAGCAAGTTTAAATATAAACTTAGAACC
		chr19:12895280-12895380	GGTAGGCACGCCACCTTGTTGGGGTATGTGACAAAACAGCACGTTTAAGAGCTATGCTGGAAACAGCATAGCAAGTTTAAATATAAACTTAGAACC
	Enhancer8	chr19:12895680-12895780	GGTAGGCACGCCACCTTGTTGGCTATCTTTCTACCTAGTTTAGTTTAAGAGCTATGCTGGAAACAGCATAGCAAGTTTAAATATAAACTTAGAACC
		chr19:12904303-12904353	GGTAGGCACGCCACCTTGTTGGATCCTAATGGTTCTGTATTCGTTTAAGAGCTATGCTGGAAACAGCATAGCAAGTTTAAATATAAACTTAGAACC
		chr19:12904581-12904681	GGTAGGCACGCCACCTTGTTGGAAGTGAGGGTGTATGATATAGTTTAAGAGCTATGCTGGAAACAGCATAGCAAGTTTAAATATAAACTTAGAACC
		chr19:13266212-13266312	GGTAGGCACGCCACCTTGTTGGTAGAAACCTAAAAAGGATACGTTTAAGAGCTATGCTGGAAACAGCATAGCAAGTTTAAATATAAACTTAGAACC
	Enhancer9	chr19:13266612-13266712	GGTAGGCACGCCACCTTGTTGGTGGTTAGAAAGGAACATGTCGTTTAAGAGCTATGCTGGAAACAGCATAGCAAGTTTAAATATAAACTTAGAACC
		chr19:13273600-13273650	GGTAGGCACGCCACCTTGTTGGGCATAATTAGTACTCGCTTTGTTTAAGAGCTATGCTGGAAACAGCATAGCAAGTTTAAATATAAACTTAGAACC
	Enhancer10	chr19:13273946-13274046	GGTAGGCACGCCACCTTGTTGGAAGTTAAGTGAATGTGCTGAGTTTAAGAGCTATGCTGGAAACAGCATAGCAAGTTTAAATATAAACTTAGAACC
		chr19:13274503-13274603	GGTAGGCACGCCACCTTGTTGGAAGCTAGGACAACTAATTCTGTTTAAGAGCTATGCTGGAAACAGCATAGCAAGTTTAAATATAAACTTAGAACC
Super-Enhancer139	Enhancer1	chr19:13274903-13275003	GGTAGGCACGCCACCTTGTTGGGACAGGATGAGAAACGCGGTGTTTAAGAGCTATGCTGGAAACAGCATAGCAAGTTTAAATATAAACTTAGAACC
		chr19:13278321-13278421	GGTAGGCACGCCACCTTGTTGGGTGAAGCTGCATTATAACACGTTTAAGAGCTATGCTGGAAACAGCATAGCAAGTTTAAATATAAACTTAGAACC
	Enhancer2	chr19:13278721-13278821	GGTAGGCACGCCACCTTGTTGGTTCTGAGCCAACTCTCTTCTGTTTAAGAGCTATGCTGGAAACAGCATAGCAAGTTTAAATATAAACTTAGAACC
		chr19:18475642-18475742	GGTAGGCACGCCACCTTGTTGGTGCATAGTGTTTGAAGATACGTTTAAGAGCTATGCTGGAAACAGCATAGCAAGTTTAAATATAAACTTAGAACC
	Enhancer3	chr19:18476042-18476142	GGTAGGCACGCCACCTTGTTGGGTATTCAGAGCTCACTTTTTGTTTAAGAGCTATGCTGGAAACAGCATAGCAAGTTTAAATATAAACTTAGAACC
		chr19:18484604-18484704	GGTAGGCACGCCACCTTGTTGGTTGGTAATAAACGTTTAGCAGTTTAAGAGCTATGCTGGAAACAGCATAGCAAGTTTAAATATAAACTTAGAACC
	Enhancer4	chr19:18485004-18485104	GGTAGGCACGCCACCTTGTTGGCTTCTGGAGCTTAGAACAAAGTTTAAGAGCTATGCTGGAAACAGCATAGCAAGTTTAAATATAAACTTAGAACC
		chr19:18485115-18485210	GGTAGGCACGCCACCTTGTTGGAAAAGCTGGGTTGCCCTTTAGTTTAAGAGCTATGCTGGAAACAGCATAGCAAGTTTAAATATAAACTTAGAACC
	Enhancer5	chr19:18485510-18485610	GGTAGGCACGCCACCTTGTTGGATAAAGAATGGCTACTCCCTGTTTAAGAGCTATGCTGGAAACAGCATAGCAAGTTTAAATATAAACTTAGAACC
		chr19:18499127-18499227	GGTAGGCACGCCACCTTGTTGGGGTTTGTCATTCTTAGTCACGTTTAAGAGCTATGCTGGAAACAGCATAGCAAGTTTAAATATAAACTTAGAACC
Super-Enhancer140	Enhancer1	chr19:18499527-18499585	GGTAGGCACGCCACCTTGTTGGCAATAATTGTACATATTTATGTTTAAGAGCTATGCTGGAAACAGCATAGCAAGTTTAAATATAAACTTAGAACC
		chr19:39127575-39127675	GGTAGGCACGCCACCTTGTTGGGCAGTGCTTCTTAGACTCTTGTTTAAGAGCTATGCTGGAAACAGCATAGCAAGTTTAAATATAAACTTAGAACC
	Enhancer2	chr19:39127969-39128019	GGTAGGCACGCCACCTTGTTGGGCTCGGGGATTCTAACCCGCGTTTAAGAGCTATGCTGGAAACAGCATAGCAAGTTTAAATATAAACTTAGAACC
		chr19:39143094-39143144	GGTAGGCACGCCACCTTGTTGGGGTGGAGGACTTAGGTTCGAGTTTAAGAGCTATGCTGGAAACAGCATAGCAAGTTTAAATATAAACTTAGAACC
		chr19:39143411-39143501	GGTAGGCACGCCACCTTGTTGGAACCACCCTGCCGCGTCGGCGTTTAAGAGCTATGCTGGAAACAGCATAGCAAGTTTAAATATAAACTTAGAACC
		chr19:39155314-39155414	GGTAGGCACGCCACCTTGTTGGATGCCCCCTCCCTTTGAGACGTTTAAGAGCTATGCTGGAAACAGCATAGCAAGTTTAAATATAAACTTAGAACC
	Enhancer3	chr19:39155714-39155814	GGTAGGCACGCCACCTTGTTGGATTCTAACAAGGCGGGGTGCGTTTAAGAGCTATGCTGGAAACAGCATAGCAAGTTTAAATATAAACTTAGAACC
		chr19:39166845-39166945	GGTAGGCACGCCACCTTGTTGGCCTCCTTCTCTCTCATTCACGTTTAAGAGCTATGCTGGAAACAGCATAGCAAGTTTAAATATAAACTTAGAACC
	Enhancer4	chr19:39167245-39167345	GGTAGGCACGCCACCTTGTTGGGCTGGAGAACGCCCCGAGCCGTTTAAGAGCTATGCTGGAAACAGCATAGCAAGTTTAAATATAAACTTAGAACC
		chr19:39174109-39174209	GGTAGGCACGCCACCTTGTTGGTCCACTCACACAGCCGCCCGGTTTAAGAGCTATGCTGGAAACAGCATAGCAAGTTTAAATATAAACTTAGAACC
Super-Enhancer141	Enhancer1	chr19:39174509-39174607	GGTAGGCACGCCACCTTGTTGGGTTGCAGAGATTAGATGAGCGTTTAAGAGCTATGCTGGAAACAGCATAGCAAGTTTAAATATAAACTTAGAACC
		chr19:44269265-44269365	GGTAGGCACGCCACCTTGTTGGCAACAATTGATGAGTAATTTGTTTAAGAGCTATGCTGGAAACAGCATAGCAAGTTTAAATATAAACTTAGAACC
Super-Enhancer142	Enhancer1	chr19:44269665-44269765	GGTAGGCACGCCACCTTGTTGGTCTGGGTCCTTTCATATCTCGTTTAAGAGCTATGCTGGAAACAGCATAGCAAGTTTAAATATAAACTTAGAACC
		chr19:44270529-44270616	GGTAGGCACGCCACCTTGTTGGTACTAACAATAGCTCTAGGCGTTTAAGAGCTATGCTGGAAACAGCATAGCAAGTTTAAATATAAACTTAGAACC
	Enhancer3	chr19:44270916-44271016	GGTAGGCACGCCACCTTGTTGGGGTTATGAGGGTGTAAACTAGTTTAAGAGCTATGCTGGAAACAGCATAGCAAGTTTAAATATAAACTTAGAACC
		chr19:44277857-44277907	GGTAGGCACGCCACCTTGTTGGGAACACAAAAGCAAGTCATCGTTTAAGAGCTATGCTGGAAACAGCATAGCAAGTTTAAATATAAACTTAGAACC
	Enhancer4	chr19:44278182-44278282	GGTAGGCACGCCACCTTGTTGGAGCACACAAGCTCTTAAGTCGTTTAAGAGCTATGCTGGAAACAGCATAGCAAGTTTAAATATAAACTTAGAACC
		chr19:44278706-44278756	GGTAGGCACGCCACCTTGTTGGAGGATTTGAACCTAATAGTTGTTTAAGAGCTATGCTGGAAACAGCATAGCAAGTTTAAATATAAACTTAGAACC
	Enhancer5	chr19:44279053-44279153	GGTAGGCACGCCACCTTGTTGGCTTTCTAAGCTGAGGTCCGCGTTTAAGAGCTATGCTGGAAACAGCATAGCAAGTTTAAATATAAACTTAGAACC
		chr19:44289381-44289481	GGTAGGCACGCCACCTTGTTGGCACACAATTAAGTATCAACCGTTTAAGAGCTATGCTGGAAACAGCATAGCAAGTTTAAATATAAACTTAGAACC
		chr19:44289781-44289881	GGTAGGCACGCCACCTTGTTGGGAGAGCCCTGAAGAGTTCTCGTTTAAGAGCTATGCTGGAAACAGCATAGCAAGTTTAAATATAAACTTAGAACC
		chr19:52044774-52044874	GGTAGGCACGCCACCTTGTTGGGGGAGAGTTAGGATGTGCGCGTTTAAGAGCTATGCTGGAAACAGCATAGCAAGTTTAAATATAAACTTAGAACC
Super-Enhancer143	Enhancer1	chr19:52045174-52045258	GGTAGGCACGCCACCTTGTTGGTTTTTAGTAACCGAGAAAAAGTTTAAGAGCTATGCTGGAAACAGCATAGCAAGTTTAAATATAAACTTAGAACC
	Enhancer2	chr19:52049838-52049938	GGTAGGCACGCCACCTTGTTGGAAATCTTAACTACTTCTTACGTTTAAGAGCTATGCTGGAAACAGCATAGCAAGTTTAAATATAAACTTAGAACC
		chr19:52050238-52050338	GGTAGGCACGCCACCTTGTTGGAAAATCCAATATGGCTGCTTGTTTAAGAGCTATGCTGGAAACAGCATAGCAAGTTTAAATATAAACTTAGAACC
	Enhancer3	chr19:52050940-52051040	GGTAGGCACGCCACCTTGTTGGACCTTGTACTAGTAGCTATGGTTTAAGAGCTATGCTGGAAACAGCATAGCAAGTTTAAATATAAACTTAGAACC
		chr19:52051340-52051440	GGTAGGCACGCCACCTTGTTGGAGCAGTAGGAAACATACTGGGTTTAAGAGCTATGCTGGAAACAGCATAGCAAGTTTAAATATAAACTTAGAACC
Super-Enhancer144	Enhancer1	chr19:52052750-52052850	GGTAGGCACGCCACCTTGTTGGAGAGCCTTGCAGCCATTCCGGTTTAAGAGCTATGCTGGAAACAGCATAGCAAGTTTAAATATAAACTTAGAACC
		chr19:52053150-52053250	GGTAGGCACGCCACCTTGTTGGAATTCGTTTTGTACTGTTAGGTTTAAGAGCTATGCTGGAAACAGCATAGCAAGTTTAAATATAAACTTAGAACC
	Enhancer2	chr19:52054200-52054300	GGTAGGCACGCCACCTTGTTGGCTGACGTGGGAAATAGTTCCGTTTAAGAGCTATGCTGGAAACAGCATAGCAAGTTTAAATATAAACTTAGAACC
		chr19:52054600-52054700	GGTAGGCACGCCACCTTGTTGGTCACATAGCTGGGCCGTAGCGTTTAAGAGCTATGCTGGAAACAGCATAGCAAGTTTAAATATAAACTTAGAACC
	Enhancer3	chr19:52056296-52056396	GGTAGGCACGCCACCTTGTTGGTTTTTTCTTCATGCTGTTATGTTTAAGAGCTATGCTGGAAACAGCATAGCAAGTTTAAATATAAACTTAGAACC
		chr19:52056649-52056699	GGTAGGCACGCCACCTTGTTGGGCTCTAGGCTGAAGTGCTTCGTTTAAGAGCTATGCTGGAAACAGCATAGCAAGTTTAAATATAAACTTAGAACC
		chr20:23113048-23113148	GGTAGGCACGCCACCTTGTTGGCATGTTTAGGACTTAGTACAGTTTAAGAGCTATGCTGGAAACAGCATAGCAAGTTTAAATATAAACTTAGAACC
	Enhancer4	chr20:23113443-23113543	GGTAGGCACGCCACCTTGTTGGCTGACTCTGGGTATCTTAAGGTTTAAGAGCTATGCTGGAAACAGCATAGCAAGTTTAAATATAAACTTAGAACC
		chr20:23113448-23113548	GGTAGGCACGCCACCTTGTTGGAGCAATAGTGGCTGACTACCGTTTAAGAGCTATGCTGGAAACAGCATAGCAAGTTTAAATATAAACTTAGAACC
	Enhancer5	chr20:23113843-23113943	GGTAGGCACGCCACCTTGTTGGAGTAGAATGGTGGTTACCGTGTTTAAGAGCTATGCTGGAAACAGCATAGCAAGTTTAAATATAAACTTAGAACC
		chr20:23117417-23117517	GGTAGGCACGCCACCTTGTTGGAGTGGCAGAAAACGTGAGGTGTTTAAGAGCTATGCTGGAAACAGCATAGCAAGTTTAAATATAAACTTAGAACC
		chr20:23117817-23117917	GGTAGGCACGCCACCTTGTTGGAACATACAATTATGTATGTCGTTTAAGAGCTATGCTGGAAACAGCATAGCAAGTTTAAATATAAACTTAGAACC
		chr20:23128420-23128520	GGTAGGCACGCCACCTTGTTGGACCACAGAAGACAGGGCAGTGTTTAAGAGCTATGCTGGAAACAGCATAGCAAGTTTAAATATAAACTTAGAACC
	Enhancer6	chr20:23128820-23128920	GGTAGGCACGCCACCTTGTTGGGCACTGGGGTATCCGGAGTGGTTTAAGAGCTATGCTGGAAACAGCATAGCAAGTTTAAATATAAACTTAGAACC
		chr20:23132936-23133022	GGTAGGCACGCCACCTTGTTGGACTGCCCACCCCTAAGAAGCGTTTAAGAGCTATGCTGGAAACAGCATAGCAAGTTTAAATATAAACTTAGAACC
		chr20:23133322-23133422	GGTAGGCACGCCACCTTGTTGGTCCCACCCTGACAACAACTCGTTTAAGAGCTATGCTGGAAACAGCATAGCAAGTTTAAATATAAACTTAGAACC
		chr20:23136709-23136809	GGTAGGCACGCCACCTTGTTGGCACATAGGCTGTCACTCTTCGTTTAAGAGCTATGCTGGAAACAGCATAGCAAGTTTAAATATAAACTTAGAACC
		chr20:23137109-23137185	GGTAGGCACGCCACCTTGTTGGTTGCTTTCACAGCTCTCAGTGTTTAAGAGCTATGCTGGAAACAGCATAGCAAGTTTAAATATAAACTTAGAACC
		chr20:30249285-30249385	GGTAGGCACGCCACCTTGTTGGAACTTCTCTCTACCAGAGGCGTTTAAGAGCTATGCTGGAAACAGCATAGCAAGTTTAAATATAAACTTAGAACC
Super-Enhancer145	Enhancer1	chr20:30249685-30249785	GGTAGGCACGCCACCTTGTTGGGAGAATGCGGTGTAGAGCCCGTTTAAGAGCTATGCTGGAAACAGCATAGCAAGTTTAAATATAAACTTAGAACC
		chr20:30263045-30263145	GGTAGGCACGCCACCTTGTTGGTGAGGTAGAAGGATTGCTTGGTTTAAGAGCTATGCTGGAAACAGCATAGCAAGTTTAAATATAAACTTAGAACC
	Enhancer2	chr20:30263445-30263545	GGTAGGCACGCCACCTTGTTGGGTTCACAGTTCTACGAGGGCGTTTAAGAGCTATGCTGGAAACAGCATAGCAAGTTTAAATATAAACTTAGAACC
		chr20:30263607-30263657	GGTAGGCACGCCACCTTGTTGGCAAGAGATGATGGGCTGCCGGTTTAAGAGCTATGCTGGAAACAGCATAGCAAGTTTAAATATAAACTTAGAACC
	Enhancer3	chr20:30263937-30264037	GGTAGGCACGCCACCTTGTTGGATCGACCCTATAAAGGTCCAGTTTAAGAGCTATGCTGGAAACAGCATAGCAAGTTTAAATATAAACTTAGAACC
		chr20:30282193-30282293	GGTAGGCACGCCACCTTGTTGGGTGGACACAGGTATTGAGTGGTTTAAGAGCTATGCTGGAAACAGCATAGCAAGTTTAAATATAAACTTAGAACC
	Enhancer4	chr20:30282593-30282648	GGTAGGCACGCCACCTTGTTGGCTTGGTGCAGACCGAGACCAGTTTAAGAGCTATGCTGGAAACAGCATAGCAAGTTTAAATATAAACTTAGAACC
		chr20:30286890-30286990	GGTAGGCACGCCACCTTGTTGGTGGGGGAGTCCATCGCCCAAGTTTAAGAGCTATGCTGGAAACAGCATAGCAAGTTTAAATATAAACTTAGAACC
	Enhancer5	chr20:30287290-30287390	GGTAGGCACGCCACCTTGTTGGTAGCACCGTACTTTTAGAAGGTTTAAGAGCTATGCTGGAAACAGCATAGCAAGTTTAAATATAAACTTAGAACC
		chr20:30294435-30294493	GGTAGGCACGCCACCTTGTTGGAGTAAAGCTCTGTGTAGGGTGTTTAAGAGCTATGCTGGAAACAGCATAGCAAGTTTAAATATAAACTTAGAACC
		chr20:30294793-30294893	GGTAGGCACGCCACCTTGTTGGGCAAAAAGAGGCCAAGAGAGGTTTAAGAGCTATGCTGGAAACAGCATAGCAAGTTTAAATATAAACTTAGAACC
		chr20:30299706-30299806	GGTAGGCACGCCACCTTGTTGGTCTGATAGTCTTTCCACCCCGTTTAAGAGCTATGCTGGAAACAGCATAGCAAGTTTAAATATAAACTTAGAACC
	Enhancer6	chr20:30300106-30300206	GGTAGGCACGCCACCTTGTTGGATATTGCTGAACCCAGCAGAGTTTAAGAGCTATGCTGGAAACAGCATAGCAAGTTTAAATATAAACTTAGAACC
		chr20:45945969-45946069	GGTAGGCACGCCACCTTGTTGGGGGATAGTGGAGTATTTAACGTTTAAGAGCTATGCTGGAAACAGCATAGCAAGTTTAAATATAAACTTAGAACC
	Enhancer7	chr20:45946369-45946469	GGTAGGCACGCCACCTTGTTGGTTTTGTAAGTGGAGTCCAACGTTTAAGAGCTATGCTGGAAACAGCATAGCAAGTTTAAATATAAACTTAGAACC
		chr20:45959928-45960028	GGTAGGCACGCCACCTTGTTGGGGCTAGCAGTGAAATTGCTCGTTTAAGAGCTATGCTGGAAACAGCATAGCAAGTTTAAATATAAACTTAGAACC
Super-Enhancer146	Enhancer1	chr20:45960328-45960428	GGTAGGCACGCCACCTTGTTGGGTTTTGAAGCCCGAGCGAAGGTTTAAGAGCTATGCTGGAAACAGCATAGCAAGTTTAAATATAAACTTAGAACC
		chr20:45989533-45989633	GGTAGGCACGCCACCTTGTTGGGGCGCTTTGTGGAGGCGCGTGTTTAAGAGCTATGCTGGAAACAGCATAGCAAGTTTAAATATAAACTTAGAACC
		chr20:45989733-45989833	GGTAGGCACGCCACCTTGTTGGTGAGGCTCGGCCCCGGCACGGTTTAAGAGCTATGCTGGAAACAGCATAGCAAGTTTAAATATAAACTTAGAACC
		chr20:46012761-46012861	GGTAGGCACGCCACCTTGTTGGAAGCACACCCCGGTAGAATCGTTTAAGAGCTATGCTGGAAACAGCATAGCAAGTTTAAATATAAACTTAGAACC
	Enhancer2	chr20:46013161-46013261	GGTAGGCACGCCACCTTGTTGGGCTCTGCTGACGGATGCTGCGTTTAAGAGCTATGCTGGAAACAGCATAGCAAGTTTAAATATAAACTTAGAACC
		chr20:46020777-46020877	GGTAGGCACGCCACCTTGTTGGACAGTCTCAAGGCATGGACGGTTTAAGAGCTATGCTGGAAACAGCATAGCAAGTTTAAATATAAACTTAGAACC
		chr20:46021177-46021277	GGTAGGCACGCCACCTTGTTGGTGGGGCTGCCACAAATGCCGGTTTAAGAGCTATGCTGGAAACAGCATAGCAAGTTTAAATATAAACTTAGAACC
		chr20:52195335-52195406	GGTAGGCACGCCACCTTGTTGGATGAGTAGGCACCTTCTAAAGTTTAAGAGCTATGCTGGAAACAGCATAGCAAGTTTAAATATAAACTTAGAACC
	Enhancer3	chr20:52195706-52195806	GGTAGGCACGCCACCTTGTTGGTAGTGACCGCTCTCTGCCCCGTTTAAGAGCTATGCTGGAAACAGCATAGCAAGTTTAAATATAAACTTAGAACC
		chr20:52210691-52210791	GGTAGGCACGCCACCTTGTTGGGCCACCTGGGAGTGAAGCCGGTTTAAGAGCTATGCTGGAAACAGCATAGCAAGTTTAAATATAAACTTAGAACC
		chr20:52211091-52211191	GGTAGGCACGCCACCTTGTTGGGGGCCCGTTCCTTGCCGCGCGTTTAAGAGCTATGCTGGAAACAGCATAGCAAGTTTAAATATAAACTTAGAACC
		chr20:52224849-52224912	GGTAGGCACGCCACCTTGTTGGGCCCTTTTGACGTGCGCGGAGTTTAAGAGCTATGCTGGAAACAGCATAGCAAGTTTAAATATAAACTTAGAACC
		chr20:52225212-52225312	GGTAGGCACGCCACCTTGTTGGCATGGGGGGATGTGGCAGTGGTTTAAGAGCTATGCTGGAAACAGCATAGCAAGTTTAAATATAAACTTAGAACC
		chr20:52239809-52239909	GGTAGGCACGCCACCTTGTTGGCAGACAGAGCCCGTCGCCTCGTTTAAGAGCTATGCTGGAAACAGCATAGCAAGTTTAAATATAAACTTAGAACC
Super-Enhancer147	Enhancer1	chr20:52240209-52240309	GGTAGGCACGCCACCTTGTTGGCCAGGCTGGTCTTGCAATCCGTTTAAGAGCTATGCTGGAAACAGCATAGCAAGTTTAAATATAAACTTAGAACC
		chr20:52259319-52259419	GGTAGGCACGCCACCTTGTTGGGTTCTGATGAATAATTCTACGTTTAAGAGCTATGCTGGAAACAGCATAGCAAGTTTAAATATAAACTTAGAACC
		chr20:52259719-52259809	GGTAGGCACGCCACCTTGTTGGTATCTGGAGTTATGTTTGCTGTTTAAGAGCTATGCTGGAAACAGCATAGCAAGTTTAAATATAAACTTAGAACC
	Enhancer2	chr20:52268853-52268953	GGTAGGCACGCCACCTTGTTGGTGCTTTCTAACTGGAGAGTCGTTTAAGAGCTATGCTGGAAACAGCATAGCAAGTTTAAATATAAACTTAGAACC
		chr20:52269253-52269353	GGTAGGCACGCCACCTTGTTGGCATTATCCCTATGTTTTCCAGTTTAAGAGCTATGCTGGAAACAGCATAGCAAGTTTAAATATAAACTTAGAACC
	Enhancer3	chr21:16110162-16110262	GGTAGGCACGCCACCTTGTTGGAAAAGTGGCTTAACAAACTAGTTTAAGAGCTATGCTGGAAACAGCATAGCAAGTTTAAATATAAACTTAGAACC
		chr21:16110562-16110624	GGTAGGCACGCCACCTTGTTGGGTTATGAGAACAAAAAGATTGTTTAAGAGCTATGCTGGAAACAGCATAGCAAGTTTAAATATAAACTTAGAACC
	Enhancer4	chr21:16126015-16126115	GGTAGGCACGCCACCTTGTTGGGTGTTTTATTGTGGGTTATTGTTTAAGAGCTATGCTGGAAACAGCATAGCAAGTTTAAATATAAACTTAGAACC
		chr21:16126415-16126515	GGTAGGCACGCCACCTTGTTGGCATGGAAGCAAACTGTCAGCGTTTAAGAGCTATGCTGGAAACAGCATAGCAAGTTTAAATATAAACTTAGAACC
Super-Enhancer148	Enhancer1	chr21:16134979-16135079	GGTAGGCACGCCACCTTGTTGGTGGAAGCAGTGGTCCCTTTTGTTTAAGAGCTATGCTGGAAACAGCATAGCAAGTTTAAATATAAACTTAGAACC
		chr21:16135379-16135479	GGTAGGCACGCCACCTTGTTGGAAGCCTAACATTTGTTGAGCGTTTAAGAGCTATGCTGGAAACAGCATAGCAAGTTTAAATATAAACTTAGAACC
	Enhancer2	chr21:16146058-16146108	GGTAGGCACGCCACCTTGTTGGACGCCTGTAATCCTGCACTTGTTTAAGAGCTATGCTGGAAACAGCATAGCAAGTTTAAATATAAACTTAGAACC
		chr21:16146403-16146503	GGTAGGCACGCCACCTTGTTGGGGATGGTCGTGTGTATGTACGTTTAAGAGCTATGCTGGAAACAGCATAGCAAGTTTAAATATAAACTTAGAACC
Super-Enhancer149	Enhancer1	chr21:22519141-22519241	GGTAGGCACGCCACCTTGTTGGCCATTCTGGGAGGGGTAATGGTTTAAGAGCTATGCTGGAAACAGCATAGCAAGTTTAAATATAAACTTAGAACC
		chr21:22519541-22519641	GGTAGGCACGCCACCTTGTTGGCTCTTGAGTCCATTACAGTGGTTTAAGAGCTATGCTGGAAACAGCATAGCAAGTTTAAATATAAACTTAGAACC
		chr21:22521737-22521837	GGTAGGCACGCCACCTTGTTGGGAGACAACACCAAGTGAGACGTTTAAGAGCTATGCTGGAAACAGCATAGCAAGTTTAAATATAAACTTAGAACC
		chr21:22522137-22522237	GGTAGGCACGCCACCTTGTTGGGACTTAGCTACAAGCTCTATGTTTAAGAGCTATGCTGGAAACAGCATAGCAAGTTTAAATATAAACTTAGAACC
	Enhancer2	chr21:22536168-22536268	GGTAGGCACGCCACCTTGTTGGCTTCAGACCTATTTAAAGGGGTTTAAGAGCTATGCTGGAAACAGCATAGCAAGTTTAAATATAAACTTAGAACC
		chr21:22536568-22536668	GGTAGGCACGCCACCTTGTTGGGATTCTCAACCAGGGAAGGCGTTTAAGAGCTATGCTGGAAACAGCATAGCAAGTTTAAATATAAACTTAGAACC
Super-Enhancer150	Enhancer1	chr21:22551799-22551899	GGTAGGCACGCCACCTTGTTGGGTGCAATCATGGCTCTCTGCGTTTAAGAGCTATGCTGGAAACAGCATAGCAAGTTTAAATATAAACTTAGAACC
		chr21:22552199-22552299	GGTAGGCACGCCACCTTGTTGGGAACGCAGAAGAAGTCCACGGTTTAAGAGCTATGCTGGAAACAGCATAGCAAGTTTAAATATAAACTTAGAACC
	Enhancer2	chr21:22572302-22572402	GGTAGGCACGCCACCTTGTTGGGACGCCGGGACGGGACGCTCGTTTAAGAGCTATGCTGGAAACAGCATAGCAAGTTTAAATATAAACTTAGAACC
		chr21:22572702-22572802	GGTAGGCACGCCACCTTGTTGGTTTGCTGAGCGTCTGCCAACGTTTAAGAGCTATGCTGGAAACAGCATAGCAAGTTTAAATATAAACTTAGAACC
	Enhancer3	chr21:31014219-31014319	GGTAGGCACGCCACCTTGTTGGAAACTAGCGGAGGCTCGGCGGTTTAAGAGCTATGCTGGAAACAGCATAGCAAGTTTAAATATAAACTTAGAACC
		chr21:31014619-31014719	GGTAGGCACGCCACCTTGTTGGCCGAACTGAAAGTCGGCTGCGTTTAAGAGCTATGCTGGAAACAGCATAGCAAGTTTAAATATAAACTTAGAACC
		chr21:31019554-31019645	GGTAGGCACGCCACCTTGTTGGTTGACTTCTGACCGCCACGCGTTTAAGAGCTATGCTGGAAACAGCATAGCAAGTTTAAATATAAACTTAGAACC
		chr21:31019945-31020045	GGTAGGCACGCCACCTTGTTGGAGAAGAAAGGAAGGAGGCGAGTTTAAGAGCTATGCTGGAAACAGCATAGCAAGTTTAAATATAAACTTAGAACC
Super-Enhancer151	Enhancer1	chr21:31021632-31021732	GGTAGGCACGCCACCTTGTTGGTGCTCCCTGTGCGAGCACTCGTTTAAGAGCTATGCTGGAAACAGCATAGCAAGTTTAAATATAAACTTAGAACC
		chr21:31022032-31022132	GGTAGGCACGCCACCTTGTTGGCACTTTAAGTATCTTGCTCAGTTTAAGAGCTATGCTGGAAACAGCATAGCAAGTTTAAATATAAACTTAGAACC
	Enhancer2	chr21:31029019-31029119	GGTAGGCACGCCACCTTGTTGGCTCATTGCCATCCCGCTAGTGTTTAAGAGCTATGCTGGAAACAGCATAGCAAGTTTAAATATAAACTTAGAACC
		chr21:31029419-31029519	GGTAGGCACGCCACCTTGTTGGGGTCAGCGTGAAGTCTCTAAGTTTAAGAGCTATGCTGGAAACAGCATAGCAAGTTTAAATATAAACTTAGAACC
	Enhancer3	chr22:20046119-20046169	GGTAGGCACGCCACCTTGTTGGACAGTTCTTGCACTACAGAAGTTTAAGAGCTATGCTGGAAACAGCATAGCAAGTTTAAATATAAACTTAGAACC
		chr22:20046444-20046494	GGTAGGCACGCCACCTTGTTGGCTGCGCCTTGCAAATGTATTGTTTAAGAGCTATGCTGGAAACAGCATAGCAAGTTTAAATATAAACTTAGAACC
		chr22:20046680-20046730	GGTAGGCACGCCACCTTGTTGGGTGAAATGTATGGGACAGCCGTTTAAGAGCTATGCTGGAAACAGCATAGCAAGTTTAAATATAAACTTAGAACC
		chr22:20046999-20047099	GGTAGGCACGCCACCTTGTTGGATGTCCACACCCGCGGAAATGTTTAAGAGCTATGCTGGAAACAGCATAGCAAGTTTAAATATAAACTTAGAACC
Super-Enhancer152	Enhancer1	chr22:20058932-20059032	GGTAGGCACGCCACCTTGTTGGGTCCCTGACTTAAAGTATCAGTTTAAGAGCTATGCTGGAAACAGCATAGCAAGTTTAAATATAAACTTAGAACC
		chr22:20059332-20059432	GGTAGGCACGCCACCTTGTTGGGGATTCCACTGACCACGTGCGTTTAAGAGCTATGCTGGAAACAGCATAGCAAGTTTAAATATAAACTTAGAACC
	Enhancer2	chr22:20059503-20059603	GGTAGGCACGCCACCTTGTTGGAGCATCCTCAACATTTTACTGTTTAAGAGCTATGCTGGAAACAGCATAGCAAGTTTAAATATAAACTTAGAACC
		chr22:20059903-20060003	GGTAGGCACGCCACCTTGTTGGTGTCCTCTGTGGGTTTCAGTGTTTAAGAGCTATGCTGGAAACAGCATAGCAAGTTTAAATATAAACTTAGAACC
Super-Enhancer153	Enhancer1	chrX:11359492-11359592	GGTAGGCACGCCACCTTGTTGGTCATTTATCAGTTTAAAGAAGTTTAAGAGCTATGCTGGAAACAGCATAGCAAGTTTAAATATAAACTTAGAACC
		chrX:11359892-11359992	GGTAGGCACGCCACCTTGTTGGCTGAGAAACCCCATCCTATCGTTTAAGAGCTATGCTGGAAACAGCATAGCAAGTTTAAATATAAACTTAGAACC
	Enhancer2	chrX:11370396-11370496	GGTAGGCACGCCACCTTGTTGGAGTGTGTACTTAAGGCTCCCGTTTAAGAGCTATGCTGGAAACAGCATAGCAAGTTTAAATATAAACTTAGAACC
		chrX:11370796-11370896	GGTAGGCACGCCACCTTGTTGGTTCAGATTCCCCATGGGTACGTTTAAGAGCTATGCTGGAAACAGCATAGCAAGTTTAAATATAAACTTAGAACC
	Enhancer3	chrX:11385833-11385883	GGTAGGCACGCCACCTTGTTGGGGCTGGCTAATGAATCACCCGTTTAAGAGCTATGCTGGAAACAGCATAGCAAGTTTAAATATAAACTTAGAACC
		chrX:11386130-11386180	GGTAGGCACGCCACCTTGTTGGAATGAGTCAGACGGCATTTCGTTTAAGAGCTATGCTGGAAACAGCATAGCAAGTTTAAATATAAACTTAGAACC
	Enhancer4	chrX:11393636-11393736	GGTAGGCACGCCACCTTGTTGGGCAGCCAAACTTGAACCTTTGTTTAAGAGCTATGCTGGAAACAGCATAGCAAGTTTAAATATAAACTTAGAACC
		chrX:11394036-11394136	GGTAGGCACGCCACCTTGTTGGCTTATTCATTTGGCTATTTAGTTTAAGAGCTATGCTGGAAACAGCATAGCAAGTTTAAATATAAACTTAGAACC
	Enhancer5	chrX:11399520-11399620	GGTAGGCACGCCACCTTGTTGGTTATATCTTCTATGGTCGTTGTTTAAGAGCTATGCTGGAAACAGCATAGCAAGTTTAAATATAAACTTAGAACC
		chrX:11399920-11399987	GGTAGGCACGCCACCTTGTTGGATAGTTGTTGCTGCAGTGTTGTTTAAGAGCTATGCTGGAAACAGCATAGCAAGTTTAAATATAAACTTAGAACC
	Enhancer6	chrX:11404164-11404264	GGTAGGCACGCCACCTTGTTGGAGCCTCAAGTCTCAGTGAAAGTTTAAGAGCTATGCTGGAAACAGCATAGCAAGTTTAAATATAAACTTAGAACC
		chrX:11404564-11404649	GGTAGGCACGCCACCTTGTTGGTAGACGTGACGAGATGCCTGGTTTAAGAGCTATGCTGGAAACAGCATAGCAAGTTTAAATATAAACTTAGAACC
	Enhancer7	chrX:11412013-11412113	GGTAGGCACGCCACCTTGTTGGTTACTACCAAGCACACTTTCGTTTAAGAGCTATGCTGGAAACAGCATAGCAAGTTTAAATATAAACTTAGAACC
		chrX:11412413-11412513	GGTAGGCACGCCACCTTGTTGGAAGTAGATTAGTGGGTACCTGTTTAAGAGCTATGCTGGAAACAGCATAGCAAGTTTAAATATAAACTTAGAACC
	Enhancer8	chrX:11414094-11414194	GGTAGGCACGCCACCTTGTTGGTGGTATGATAGTACTCCTAGGTTTAAGAGCTATGCTGGAAACAGCATAGCAAGTTTAAATATAAACTTAGAACC
		chrX:11414494-11414594	GGTAGGCACGCCACCTTGTTGGGAGAGAGTTGCTACAGTAAGGTTTAAGAGCTATGCTGGAAACAGCATAGCAAGTTTAAATATAAACTTAGAACC
	Enhancer9	chrX:11425375-11425449	GGTAGGCACGCCACCTTGTTGGGTGCTAAGTCTCTCTTGAGCGTTTAAGAGCTATGCTGGAAACAGCATAGCAAGTTTAAATATAAACTTAGAACC
		chrX:11425749-11425849	GGTAGGCACGCCACCTTGTTGGCTATCCTGGTGGGTGTAAAGGTTTAAGAGCTATGCTGGAAACAGCATAGCAAGTTTAAATATAAACTTAGAACC
	Enhancer10	chrX:11430815-11430915	GGTAGGCACGCCACCTTGTTGGAATGGAGAGAATTCGTACCAGTTTAAGAGCTATGCTGGAAACAGCATAGCAAGTTTAAATATAAACTTAGAACC
		chrX:11431215-11431315	GGTAGGCACGCCACCTTGTTGGTTGAAGCAACGAGTAGGTCGGTTTAAGAGCTATGCTGGAAACAGCATAGCAAGTTTAAATATAAACTTAGAACC
	Enhancer11	chrX:11437152-11437252	GGTAGGCACGCCACCTTGTTGGTCTCTGTATTTTGCCCTTGCGTTTAAGAGCTATGCTGGAAACAGCATAGCAAGTTTAAATATAAACTTAGAACC
		chrX:11437552-11437652	GGTAGGCACGCCACCTTGTTGGATGTTAAGATGCCATTTCGAGTTTAAGAGCTATGCTGGAAACAGCATAGCAAGTTTAAATATAAACTTAGAACC
	Enhancer12	chrX:11441433-11441533	GGTAGGCACGCCACCTTGTTGGGTGAAAACAGGTTCTCTGTCGTTTAAGAGCTATGCTGGAAACAGCATAGCAAGTTTAAATATAAACTTAGAACC
		chrX:11441833-11441933	GGTAGGCACGCCACCTTGTTGGCAGTCACCATCAGGAATCCCGTTTAAGAGCTATGCTGGAAACAGCATAGCAAGTTTAAATATAAACTTAGAACC
	Enhancer13	chrX:11455649-11455749	GGTAGGCACGCCACCTTGTTGGCTAGAAATCACACCCTTACTGTTTAAGAGCTATGCTGGAAACAGCATAGCAAGTTTAAATATAAACTTAGAACC
		chrX:11456049-11456149	GGTAGGCACGCCACCTTGTTGGGACCTTGTTCCTACGTCCAGGTTTAAGAGCTATGCTGGAAACAGCATAGCAAGTTTAAATATAAACTTAGAACC
Super-Enhancer154	Enhancer1	chrX:39942307-39942407	GGTAGGCACGCCACCTTGTTGGGTGCTCCGGGTGTCAAGGAAGTTTAAGAGCTATGCTGGAAACAGCATAGCAAGTTTAAATATAAACTTAGAACC
		chrX:39942707-39942807	GGTAGGCACGCCACCTTGTTGGCCGCTCAGACCCCGACGCCCGTTTAAGAGCTATGCTGGAAACAGCATAGCAAGTTTAAATATAAACTTAGAACC
	Enhancer2	chrX:39949391-39949491	GGTAGGCACGCCACCTTGTTGGGAAGCTCCGGATGTGCGAAAGTTTAAGAGCTATGCTGGAAACAGCATAGCAAGTTTAAATATAAACTTAGAACC
		chrX:39949791-39949865	GGTAGGCACGCCACCTTGTTGGCCAGGTGGCCACAGTAGGCGGTTTAAGAGCTATGCTGGAAACAGCATAGCAAGTTTAAATATAAACTTAGAACC
	Enhancer3	chrX:39976974-39977024	GGTAGGCACGCCACCTTGTTGGCTTTCTTGGTGTGTGACCTTGTTTAAGAGCTATGCTGGAAACAGCATAGCAAGTTTAAATATAAACTTAGAACC
		chrX:39977141-39977241	GGTAGGCACGCCACCTTGTTGGTGCGAGCATAGTATACTTCCGTTTAAGAGCTATGCTGGAAACAGCATAGCAAGTTTAAATATAAACTTAGAACC
		chrX:39977294-39977394	GGTAGGCACGCCACCTTGTTGGAGGCAAGGACCCCCCCTTTCGTTTAAGAGCTATGCTGGAAACAGCATAGCAAGTTTAAATATAAACTTAGAACC
		chrX:39977528-39977578	GGTAGGCACGCCACCTTGTTGGGAGTTTTGCTCTTATCCCCCGTTTAAGAGCTATGCTGGAAACAGCATAGCAAGTTTAAATATAAACTTAGAACC
	Enhancer4	chrX:39991931-39992031	GGTAGGCACGCCACCTTGTTGGCGTGAGAAGGGGCTATGATTGTTTAAGAGCTATGCTGGAAACAGCATAGCAAGTTTAAATATAAACTTAGAACC
		chrX:39992299-39992349	GGTAGGCACGCCACCTTGTTGGTATTTTGAAGAAAACCTTGCGTTTAAGAGCTATGCTGGAAACAGCATAGCAAGTTTAAATATAAACTTAGAACC
Super-Enhancer155	Enhancer1	chrX:40007769-40007859	GGTAGGCACGCCACCTTGTTGGCAGAAGAGAGGGCCCTTCATGTTTAAGAGCTATGCTGGAAACAGCATAGCAAGTTTAAATATAAACTTAGAACC
		chrX:40008159-40008259	GGTAGGCACGCCACCTTGTTGGGAGGGGAAGGACTGCCGGACGTTTAAGAGCTATGCTGGAAACAGCATAGCAAGTTTAAATATAAACTTAGAACC
	Enhancer2	chrX:40014178-40014278	GGTAGGCACGCCACCTTGTTGGAACCCGTCGGCCGGTAATCGGTTTAAGAGCTATGCTGGAAACAGCATAGCAAGTTTAAATATAAACTTAGAACC
		chrX:40014578-40014678	GGTAGGCACGCCACCTTGTTGGGGCGGCGTGGATATCACCCGGTTTAAGAGCTATGCTGGAAACAGCATAGCAAGTTTAAATATAAACTTAGAACC
	Enhancer3	chrX:40028732-40028832	GGTAGGCACGCCACCTTGTTGGCCACACAAAAGCCGTTTAGGGTTTAAGAGCTATGCTGGAAACAGCATAGCAAGTTTAAATATAAACTTAGAACC
		chrX:40029132-40029232	GGTAGGCACGCCACCTTGTTGGTGCCTCGCAGATAGCGAGTAGTTTAAGAGCTATGCTGGAAACAGCATAGCAAGTTTAAATATAAACTTAGAACC
Super-Enhancer156	Enhancer1	chrX:49004934-49005034	GGTAGGCACGCCACCTTGTTGGTCAGGGAACCAAGAAATGTAGTTTAAGAGCTATGCTGGAAACAGCATAGCAAGTTTAAATATAAACTTAGAACC
		chrX:49005334-49005434	GGTAGGCACGCCACCTTGTTGGTTAGACAGGACAAAACACTCGTTTAAGAGCTATGCTGGAAACAGCATAGCAAGTTTAAATATAAACTTAGAACC
	Enhancer2	chrX:49011478-49011578	GGTAGGCACGCCACCTTGTTGGTACCCAAGGTTTTTCACGCCGTTTAAGAGCTATGCTGGAAACAGCATAGCAAGTTTAAATATAAACTTAGAACC
		chrX:49011878-49011978	GGTAGGCACGCCACCTTGTTGGAAACTCCATTCGGCCCACCCGTTTAAGAGCTATGCTGGAAACAGCATAGCAAGTTTAAATATAAACTTAGAACC
		chrX:49011947-49012047	GGTAGGCACGCCACCTTGTTGGCGGTGTGCGATGTTCCCCACGTTTAAGAGCTATGCTGGAAACAGCATAGCAAGTTTAAATATAAACTTAGAACC
		chrX:49012347-49012399	GGTAGGCACGCCACCTTGTTGGAAGGCCCCGCCGACCAGAACGTTTAAGAGCTATGCTGGAAACAGCATAGCAAGTTTAAATATAAACTTAGAACC
	Enhancer3	chrX:49023365-49023465	GGTAGGCACGCCACCTTGTTGGGCACGTAGGCTACCACTCTCGTTTAAGAGCTATGCTGGAAACAGCATAGCAAGTTTAAATATAAACTTAGAACC
		chrX:49023765-49023865	GGTAGGCACGCCACCTTGTTGGAAGCTGTGGTCTGACGGAATGTTTAAGAGCTATGCTGGAAACAGCATAGCAAGTTTAAATATAAACTTAGAACC
Super-Enhancer157	Enhancer1	chrX:65205898-65205998	GGTAGGCACGCCACCTTGTTGGGTGATGCAAGACAGCCTGACGTTTAAGAGCTATGCTGGAAACAGCATAGCAAGTTTAAATATAAACTTAGAACC
		chrX:65206298-65206398	GGTAGGCACGCCACCTTGTTGGGTAAGTGTACCTCCGGTTGTGTTTAAGAGCTATGCTGGAAACAGCATAGCAAGTTTAAATATAAACTTAGAACC
	Enhancer2	chrX:65217867-65217967	GGTAGGCACGCCACCTTGTTGGGCCTCCCCAAAGACTATGTGGTTTAAGAGCTATGCTGGAAACAGCATAGCAAGTTTAAATATAAACTTAGAACC
		chrX:65218267-65218367	GGTAGGCACGCCACCTTGTTGGGCTCAGTTGCCCTTACCTAGGTTTAAGAGCTATGCTGGAAACAGCATAGCAAGTTTAAATATAAACTTAGAACC
	Enhancer3	chrX:65219587-65219687	GGTAGGCACGCCACCTTGTTGGACTCTATGCCTGATTGACCAGTTTAAGAGCTATGCTGGAAACAGCATAGCAAGTTTAAATATAAACTTAGAACC
		chrX:65219975-65220025	GGTAGGCACGCCACCTTGTTGGTTTTTTATTGCTGCAAGAACGTTTAAGAGCTATGCTGGAAACAGCATAGCAAGTTTAAATATAAACTTAGAACC
	Enhancer4	chrX:65225304-65225354	GGTAGGCACGCCACCTTGTTGGCTTGCTTCTTACTACTCCATGTTTAAGAGCTATGCTGGAAACAGCATAGCAAGTTTAAATATAAACTTAGAACC
		chrX:65225628-65225728	GGTAGGCACGCCACCTTGTTGGCTTCCAAGTGGCATGTGGTAGTTTAAGAGCTATGCTGGAAACAGCATAGCAAGTTTAAATATAAACTTAGAACC
	Enhancer5	chrX:65229155-65229205	GGTAGGCACGCCACCTTGTTGGGGTACAAAGTTTCAGACAGAGTTTAAGAGCTATGCTGGAAACAGCATAGCAAGTTTAAATATAAACTTAGAACC
		chrX:65229453-65229503	GGTAGGCACGCCACCTTGTTGGTTCAAGGCTGTAGTGCACTAGTTTAAGAGCTATGCTGGAAACAGCATAGCAAGTTTAAATATAAACTTAGAACC
	Enhancer6	chrX:65235005-65235105	GGTAGGCACGCCACCTTGTTGGGGAAAACCTCCTTGACCCACGTTTAAGAGCTATGCTGGAAACAGCATAGCAAGTTTAAATATAAACTTAGAACC
		chrX:65235405-65235467	GGTAGGCACGCCACCTTGTTGGCTCTTCTTGGATTCTCAAGCGTTTAAGAGCTATGCTGGAAACAGCATAGCAAGTTTAAATATAAACTTAGAACC
	Enhancer7	chrX:65242886-65242986	GGTAGGCACGCCACCTTGTTGGCTGGAGCAGTTTCTCGGTATGTTTAAGAGCTATGCTGGAAACAGCATAGCAAGTTTAAATATAAACTTAGAACC
		chrX:65243286-65243386	GGTAGGCACGCCACCTTGTTGGTAATTTTTCAGGGATGCAACGTTTAAGAGCTATGCTGGAAACAGCATAGCAAGTTTAAATATAAACTTAGAACC
	Enhancer8	chrX:65250759-65250859	GGTAGGCACGCCACCTTGTTGGAAAGGGCTGAGAGTTCCGTAGTTTAAGAGCTATGCTGGAAACAGCATAGCAAGTTTAAATATAAACTTAGAACC
		chrX:65251159-65251246	GGTAGGCACGCCACCTTGTTGGTGTTCATATAACTTTCAGGGGTTTAAGAGCTATGCTGGAAACAGCATAGCAAGTTTAAATATAAACTTAGAACC

## Sheet: Promoter CAPTURE
Gene	Promoter	Targeting Region	Forward	Reverse
Abcb10	TSS12940	chr8 : 123983330 - 123983349	ggagaaCCACCTTGTTGGGGCAGGCCGGGAGTATCCTAGTTTAAGAGCTATGCTGGAAAC	ctagtaCTCGAGAAAAAAAGCACCGACTCGGTGCCAC
		chr8 : 123983393 - 123983412	ggagaaCCACCTTGTTGGTCTGGTCGAGTGAACTATCTGTTTAAGAGCTATGCTGGAAAC	ctagtaCTCGAGAAAAAAAGCACCGACTCGGTGCCAC
		chr8 : 123983333 - 123983352	ggagaaCCACCTTGTTGGAGGCCGGGAGTATCCTATGGGTTTAAGAGCTATGCTGGAAAC	ctagtaCTCGAGAAAAAAAGCACCGACTCGGTGCCAC
Alas2	TSS3289	chrX : 150547127 - 150547146	ggagaaCCACCTTGTTGGCCACTAAAGGCAAGTCCACGGTTTAAGAGCTATGCTGGAAAC	ctagtaCTCGAGAAAAAAAGCACCGACTCGGTGCCAC
		chrX : 150547124 - 150547143	ggagaaCCACCTTGTTGGCCACGTGGACTTGCCTTTAGGTTTAAGAGCTATGCTGGAAAC	ctagtaCTCGAGAAAAAAAGCACCGACTCGGTGCCAC
		chrX : 150547122 - 150547141	ggagaaCCACCTTGTTGGAAAGGCAAGTCCACGTGGAGGTTTAAGAGCTATGCTGGAAAC	ctagtaCTCGAGAAAAAAAGCACCGACTCGGTGCCAC
Atp1b2	TSS7143	chr11 : 69606182 - 69606201	ggagaaCCACCTTGTTGGTCTTGTTTCAGTACTGTACCGTTTAAGAGCTATGCTGGAAAC	ctagtaCTCGAGAAAAAAAGCACCGACTCGGTGCCAC
		chr11 : 69606181 - 69606200	ggagaaCCACCTTGTTGGCTTGTTTCAGTACTGTACCTGTTTAAGAGCTATGCTGGAAAC	ctagtaCTCGAGAAAAAAAGCACCGACTCGGTGCCAC
		chr11 : 69606175 - 69606194	ggagaaCCACCTTGTTGGTCAGTACTGTACCTGGGGTCGTTTAAGAGCTATGCTGGAAAC	ctagtaCTCGAGAAAAAAAGCACCGACTCGGTGCCAC
Bach1	TSS12744	chr16 : 87698711 - 87698730	ggagaaCCACCTTGTTGGAGATAGGGCGACGCGGTTGGGTTTAAGAGCTATGCTGGAAAC	ctagtaCTCGAGAAAAAAAGCACCGACTCGGTGCCAC
		chr16 : 87698708 - 87698727	ggagaaCCACCTTGTTGGCAGAGATAGGGCGACGCGGTGTTTAAGAGCTATGCTGGAAAC	ctagtaCTCGAGAAAAAAAGCACCGACTCGGTGCCAC
		chr16 : 87698683 - 87698702	ggagaaCCACCTTGTTGGGGTGGCAAGGTTACACGTCAGTTTAAGAGCTATGCTGGAAAC	ctagtaCTCGAGAAAAAAAGCACCGACTCGGTGCCAC
Btg2	TSS371	chr1 : 134079388 - 134079407	ggagaaCCACCTTGTTGGCAGAGGAAGCGCGCTACACCGTTTAAGAGCTATGCTGGAAAC	ctagtaCTCGAGAAAAAAAGCACCGACTCGGTGCCAC
		chr1 : 134079418 - 134079437	ggagaaCCACCTTGTTGGGCTGTGCAGAGACGACGTCCGTTTAAGAGCTATGCTGGAAAC	ctagtaCTCGAGAAAAAAAGCACCGACTCGGTGCCAC
		chr1 : 134079409 - 134079428	ggagaaCCACCTTGTTGGAGACGACGTCCGGGCATGCCGTTTAAGAGCTATGCTGGAAAC	ctagtaCTCGAGAAAAAAAGCACCGACTCGGTGCCAC
Btn1a1	TSS989	chr13 : 23466123 - 23466142	ggagaaCCACCTTGTTGGAGCCACAGAGTTAAATTCACGTTTAAGAGCTATGCTGGAAAC	ctagtaCTCGAGAAAAAAAGCACCGACTCGGTGCCAC
		chr13 : 23466118 - 23466137	ggagaaCCACCTTGTTGGAGCCTGTGAATTTAACTCTGGTTTAAGAGCTATGCTGGAAAC	ctagtaCTCGAGAAAAAAAGCACCGACTCGGTGCCAC
		chr13 : 23466116 - 23466135	ggagaaCCACCTTGTTGGGAGTTAAATTCACAGGCTGAGTTTAAGAGCTATGCTGGAAAC	ctagtaCTCGAGAAAAAAAGCACCGACTCGGTGCCAC
Clec10a	TSS1245	chr11 : 70166329 - 70166348	ggagaaCCACCTTGTTGGAGATGATGAGGACTCGTGCTGTTTAAGAGCTATGCTGGAAAC	ctagtaCTCGAGAAAAAAAGCACCGACTCGGTGCCAC
		chr11 : 70166371 - 70166390	ggagaaCCACCTTGTTGGGATGAGATATGGATGATTCTGTTTAAGAGCTATGCTGGAAAC	ctagtaCTCGAGAAAAAAAGCACCGACTCGGTGCCAC
		chr11 : 70166386 - 70166405	ggagaaCCACCTTGTTGGATTCTTGGAAATATATAGGCGTTTAAGAGCTATGCTGGAAAC	ctagtaCTCGAGAAAAAAAGCACCGACTCGGTGCCAC
Cpa3	TSS23487	chr3 : 20242453 - 20242472	ggagaaCCACCTTGTTGGTGAACACACTACTTGCTGAAGTTTAAGAGCTATGCTGGAAAC	ctagtaCTCGAGAAAAAAAGCACCGACTCGGTGCCAC
		chr3 : 20242454 - 20242473	ggagaaCCACCTTGTTGGTTGAACACACTACTTGCTGAGTTTAAGAGCTATGCTGGAAAC	ctagtaCTCGAGAAAAAAAGCACCGACTCGGTGCCAC
		chr3 : 20242453 - 20242472	ggagaaCCACCTTGTTGGTTCAGCAAGTAGTGTGTTCAGTTTAAGAGCTATGCTGGAAAC	ctagtaCTCGAGAAAAAAAGCACCGACTCGGTGCCAC
Cyp11a1	TSS10166	chr9 : 58014756 - 58014775	ggagaaCCACCTTGTTGGTAGTGGTCTTAGGGACCCATGTTTAAGAGCTATGCTGGAAAC	ctagtaCTCGAGAAAAAAAGCACCGACTCGGTGCCAC
		chr9 : 58014757 - 58014776	ggagaaCCACCTTGTTGGAGTGGTCTTAGGGACCCATAGTTTAAGAGCTATGCTGGAAAC	ctagtaCTCGAGAAAAAAAGCACCGACTCGGTGCCAC
		chr9 : 58014746 - 58014765	ggagaaCCACCTTGTTGGGTCTGAAGGATAGTGGTCTTGTTTAAGAGCTATGCTGGAAAC	ctagtaCTCGAGAAAAAAAGCACCGACTCGGTGCCAC
Dhrs11	TSS25950	chr11 : 84829257 - 84829276	ggagaaCCACCTTGTTGGATGGAGGCTCTCCACCGCAAGTTTAAGAGCTATGCTGGAAAC	ctagtaCTCGAGAAAAAAAGCACCGACTCGGTGCCAC
		chr11 : 84829256 - 84829275	ggagaaCCACCTTGTTGGTGGAGGCTCTCCACCGCAAAGTTTAAGAGCTATGCTGGAAAC	ctagtaCTCGAGAAAAAAAGCACCGACTCGGTGCCAC
		chr11 : 84829243 - 84829262	ggagaaCCACCTTGTTGGGTGAGCGCTTCCCTTTGCGGGTTTAAGAGCTATGCTGGAAAC	ctagtaCTCGAGAAAAAAAGCACCGACTCGGTGCCAC
Dmtn	TSS11002	chr14 : 70627297 - 70627316	ggagaaCCACCTTGTTGGATATTGCAGAGCCGGGATATGTTTAAGAGCTATGCTGGAAAC	ctagtaCTCGAGAAAAAAAGCACCGACTCGGTGCCAC
		chr14 : 70627298 - 70627317	ggagaaCCACCTTGTTGGGATATTGCAGAGCCGGGATAGTTTAAGAGCTATGCTGGAAAC	ctagtaCTCGAGAAAAAAAGCACCGACTCGGTGCCAC
		chr14 : 70627227 - 70627246	ggagaaCCACCTTGTTGGCAAACAAGGGGCTCATTCGCGTTTAAGAGCTATGCTGGAAAC	ctagtaCTCGAGAAAAAAAGCACCGACTCGGTGCCAC
Etv5	TSS24708	chr16 : 22439785 - 22439804	ggagaaCCACCTTGTTGGCCATCATCTGCGGCGCCCATGTTTAAGAGCTATGCTGGAAAC	ctagtaCTCGAGAAAAAAAGCACCGACTCGGTGCCAC
		chr16 : 22439796 - 22439815	ggagaaCCACCTTGTTGGGGCGCCCATTGGCTAACGGTGTTTAAGAGCTATGCTGGAAAC	ctagtaCTCGAGAAAAAAAGCACCGACTCGGTGCCAC
		chr16 : 22439804 - 22439823	ggagaaCCACCTTGTTGGGGAGGCCGACCGTTAGCCAAGTTTAAGAGCTATGCTGGAAAC	ctagtaCTCGAGAAAAAAAGCACCGACTCGGTGCCAC
Fam214b	TSS9270	chr4 : 43046373 - 43046392	ggagaaCCACCTTGTTGGAGAGGCAGAGGCAGAGGCAGGTTTAAGAGCTATGCTGGAAAC	ctagtaCTCGAGAAAAAAAGCACCGACTCGGTGCCAC
		chr4 : 43046373 - 43046392	ggagaaCCACCTTGTTGGAGAGGCAGAGGCAGAGGCAGGTTTAAGAGCTATGCTGGAAAC	ctagtaCTCGAGAAAAAAAGCACCGACTCGGTGCCAC
		chr4 : 43046373 - 43046392	ggagaaCCACCTTGTTGGAGAGGCAGAGGCAGAGGCAGGTTTAAGAGCTATGCTGGAAAC	ctagtaCTCGAGAAAAAAAGCACCGACTCGGTGCCAC
Fgf3	TSS5	chr7 : 144838334 - 144838353	ggagaaCCACCTTGTTGGTTGACAACAAAAGGCGGCCGGTTTAAGAGCTATGCTGGAAAC	ctagtaCTCGAGAAAAAAAGCACCGACTCGGTGCCAC
		chr7 : 144838322 - 144838341	ggagaaCCACCTTGTTGGGGCGGCCGTGGTCCCTGGCGGTTTAAGAGCTATGCTGGAAAC	ctagtaCTCGAGAAAAAAAGCACCGACTCGGTGCCAC
		chr7 : 144838327 - 144838346	ggagaaCCACCTTGTTGGCAAAAGGCGGCCGTGGTCCCGTTTAAGAGCTATGCTGGAAAC	ctagtaCTCGAGAAAAAAAGCACCGACTCGGTGCCAC
Gata2	TSS9511	chr6 : 88198372 - 88198391	ggagaaCCACCTTGTTGGCCAGCAACTAGGCACGAATAGTTTAAGAGCTATGCTGGAAAC	ctagtaCTCGAGAAAAAAAGCACCGACTCGGTGCCAC
		chr6 : 88198369 - 88198388	ggagaaCCACCTTGTTGGCCCTATTCGTGCCTAGTTGCGTTTAAGAGCTATGCTGGAAAC	ctagtaCTCGAGAAAAAAAGCACCGACTCGGTGCCAC
		chr6 : 88198408 - 88198427	ggagaaCCACCTTGTTGGAGACCTGAGCGTCTGCCGGAGTTTAAGAGCTATGCTGGAAAC	ctagtaCTCGAGAAAAAAAGCACCGACTCGGTGCCAC
Gpr65	TSS26788	chr12 : 98268367 - 98268386	ggagaaCCACCTTGTTGGGTCACCAGTATGCACTCTTTGTTTAAGAGCTATGCTGGAAAC	ctagtaCTCGAGAAAAAAAGCACCGACTCGGTGCCAC
		chr12 : 98268359 - 98268378	ggagaaCCACCTTGTTGGTATGCACTCTTTTGGAAACCGTTTAAGAGCTATGCTGGAAAC	ctagtaCTCGAGAAAAAAAGCACCGACTCGGTGCCAC
		chr12 : 98268338 - 98268357	ggagaaCCACCTTGTTGGAGGCAAACAGGACAGGTTCCGTTTAAGAGCTATGCTGGAAAC	ctagtaCTCGAGAAAAAAAGCACCGACTCGGTGCCAC
Gzmb	TSS15186	chr14 : 56262487 - 56262506	ggagaaCCACCTTGTTGGAAACACTGATGCTCCACCACGTTTAAGAGCTATGCTGGAAAC	ctagtaCTCGAGAAAAAAAGCACCGACTCGGTGCCAC
		chr14 : 56262486 - 56262505	ggagaaCCACCTTGTTGGAACACTGATGCTCCACCACTGTTTAAGAGCTATGCTGGAAAC	ctagtaCTCGAGAAAAAAAGCACCGACTCGGTGCCAC
		chr14 : 56262504 - 56262523	ggagaaCCACCTTGTTGGTTTTGGATGCTGAGTCCATCGTTTAAGAGCTATGCTGGAAAC	ctagtaCTCGAGAAAAAAAGCACCGACTCGGTGCCAC
Hbb-b1	TSS24415	chr7 : 103828184 - 103828203	ggagaaCCACCTTGTTGGTGCTCAATCAACTACTGAATGTTTAAGAGCTATGCTGGAAAC	ctagtaCTCGAGAAAAAAAGCACCGACTCGGTGCCAC
		chr7 : 103828169 - 103828188	ggagaaCCACCTTGTTGGGAGCAAATGTGTTGCCAAAAGTTTAAGAGCTATGCTGGAAAC	ctagtaCTCGAGAAAAAAAGCACCGACTCGGTGCCAC
		chr7 : 103828152 - 103828171	ggagaaCCACCTTGTTGGTGTCTCTAAAGCATCCTTTTGTTTAAGAGCTATGCTGGAAAC	ctagtaCTCGAGAAAAAAAGCACCGACTCGGTGCCAC
Hbb-bs	TSS24416	chr7 : 103828184 - 103828203	ggagaaCCACCTTGTTGGTGCTCAATCAACTACTGAATGTTTAAGAGCTATGCTGGAAAC	ctagtaCTCGAGAAAAAAAGCACCGACTCGGTGCCAC
		chr7 : 103828169 - 103828188	ggagaaCCACCTTGTTGGGAGCAAATGTGTTGCCAAAAGTTTAAGAGCTATGCTGGAAAC	ctagtaCTCGAGAAAAAAAGCACCGACTCGGTGCCAC
		chr7 : 103828152 - 103828171	ggagaaCCACCTTGTTGGTGTCTCTAAAGCATCCTTTTGTTTAAGAGCTATGCTGGAAAC	ctagtaCTCGAGAAAAAAAGCACCGACTCGGTGCCAC
Hebp1	TSS2221	chr6 : 135168440 - 135168459	ggagaaCCACCTTGTTGGGCTGAAGCGGAGGGATCCTCGTTTAAGAGCTATGCTGGAAAC	ctagtaCTCGAGAAAAAAAGCACCGACTCGGTGCCAC
		chr6 : 135168430 - 135168449	ggagaaCCACCTTGTTGGAGGGATCCTCAGGCCAGCGTGTTTAAGAGCTATGCTGGAAAC	ctagtaCTCGAGAAAAAAAGCACCGACTCGGTGCCAC
		chr6 : 135168449 - 135168468	ggagaaCCACCTTGTTGGGCTCCAGAAGCTGAAGCGGAGTTTAAGAGCTATGCTGGAAAC	ctagtaCTCGAGAAAAAAAGCACCGACTCGGTGCCAC
Il1rl1	TSS18084	chr1 : 40440399 - 40440418	ggagaaCCACCTTGTTGGTGGTAAGGTATAATCAATCAGTTTAAGAGCTATGCTGGAAAC	ctagtaCTCGAGAAAAAAAGCACCGACTCGGTGCCAC
		chr1 : 40440384 - 40440403	ggagaaCCACCTTGTTGGAAATGTTCAAGAGACTGGTAGTTTAAGAGCTATGCTGGAAAC	ctagtaCTCGAGAAAAAAAGCACCGACTCGGTGCCAC
		chr1 : 40440379 - 40440398	ggagaaCCACCTTGTTGGTGAGGAAATGTTCAAGAGACGTTTAAGAGCTATGCTGGAAAC	ctagtaCTCGAGAAAAAAAGCACCGACTCGGTGCCAC
Il9r	TSS12198	chr11 : 32200524 - 32200543	ggagaaCCACCTTGTTGGATCCTCCCGGGCAATGCCACGTTTAAGAGCTATGCTGGAAAC	ctagtaCTCGAGAAAAAAAGCACCGACTCGGTGCCAC
		chr11 : 32200529 - 32200548	ggagaaCCACCTTGTTGGACCCAGTGGCATTGCCCGGGGTTTAAGAGCTATGCTGGAAAC	ctagtaCTCGAGAAAAAAAGCACCGACTCGGTGCCAC
		chr11 : 32200525 - 32200544	ggagaaCCACCTTGTTGGTCCTCCCGGGCAATGCCACTGTTTAAGAGCTATGCTGGAAAC	ctagtaCTCGAGAAAAAAAGCACCGACTCGGTGCCAC
Kit	TSS23266	chr5 : 75574730 - 75574749	ggagaaCCACCTTGTTGGGACTGAAGGACCACCGATGGGTTTAAGAGCTATGCTGGAAAC	ctagtaCTCGAGAAAAAAAGCACCGACTCGGTGCCAC
		chr5 : 75574731 - 75574750	ggagaaCCACCTTGTTGGACTGAAGGACCACCGATGGAGTTTAAGAGCTATGCTGGAAAC	ctagtaCTCGAGAAAAAAAGCACCGACTCGGTGCCAC
		chr5 : 75574743 - 75574762	ggagaaCCACCTTGTTGGTAGCACTCTCCCTCCATCGGGTTTAAGAGCTATGCTGGAAAC	ctagtaCTCGAGAAAAAAAGCACCGACTCGGTGCCAC
Klf10	TSS10137	chr15 : 38300945 - 38300964	ggagaaCCACCTTGTTGGGCGAGGGGCGTCACGGAGTCGTTTAAGAGCTATGCTGGAAAC	ctagtaCTCGAGAAAAAAAGCACCGACTCGGTGCCAC
		chr15 : 38300980 - 38300999	ggagaaCCACCTTGTTGGAGTCCTCCGCCCATGCCCGGGTTTAAGAGCTATGCTGGAAAC	ctagtaCTCGAGAAAAAAAGCACCGACTCGGTGCCAC
		chr15 : 38300923 - 38300942	ggagaaCCACCTTGTTGGGTGGTCCCCGGAGTTCCCCGGTTTAAGAGCTATGCTGGAAAC	ctagtaCTCGAGAAAAAAAGCACCGACTCGGTGCCAC
Lpin2	TSS2361	chr17 : 71183730 - 71183749	ggagaaCCACCTTGTTGGCTTACCTGCGGCACCGCGCGGTTTAAGAGCTATGCTGGAAAC	ctagtaCTCGAGAAAAAAAGCACCGACTCGGTGCCAC
		chr17 : 71183716 - 71183735	ggagaaCCACCTTGTTGGCGCGCGCGGCTCTCACTCGGGTTTAAGAGCTATGCTGGAAAC	ctagtaCTCGAGAAAAAAAGCACCGACTCGGTGCCAC
		chr17 : 71183719 - 71183738	ggagaaCCACCTTGTTGGCACCGCGCGCGGCTCTCACTGTTTAAGAGCTATGCTGGAAAC	ctagtaCTCGAGAAAAAAAGCACCGACTCGGTGCCAC
Mafk	TSS14421	chr5：139791268 139791287	ggagaaCCACCTTGTTGGGACCCCGCCCCGGGTGTGTTGTTTAAGAGCTATGCTGGAAAC	ctagtaCTCGAGAAAAAAAGCACCGACTCGGTGCCAC
		chr5：139791269 139791288	ggagaaCCACCTTGTTGGACCCCGCCCCGGGTGTGTTGGTTTAAGAGCTATGCTGGAAAC	ctagtaCTCGAGAAAAAAAGCACCGACTCGGTGCCAC
		chr5：139791273 139791292	ggagaaCCACCTTGTTGGTCCCCAACACACCCGGGGCGGTTTAAGAGCTATGCTGGAAAC	ctagtaCTCGAGAAAAAAAGCACCGACTCGGTGCCAC
Ms4a2	TSS26144	chr19 : 11623956 - 11623975	ggagaaCCACCTTGTTGGGAAAAAGCAAGGGTGCTCTTGTTTAAGAGCTATGCTGGAAAC	ctagtaCTCGAGAAAAAAAGCACCGACTCGGTGCCAC
		chr19 : 11623999 - 11624018	ggagaaCCACCTTGTTGGAAATGAAGAGCTCATGACATGTTTAAGAGCTATGCTGGAAAC	ctagtaCTCGAGAAAAAAAGCACCGACTCGGTGCCAC
		chr19 : 11623946 - 11623965	ggagaaCCACCTTGTTGGGAGAGCAGAAGAAAAAGCAAGTTTAAGAGCTATGCTGGAAAC	ctagtaCTCGAGAAAAAAAGCACCGACTCGGTGCCAC
Mthfr	TSS5283	chr4 : 148040912 - 148040931	ggagaaCCACCTTGTTGGTCGCCTGGAACGTGTTATATGTTTAAGAGCTATGCTGGAAAC	ctagtaCTCGAGAAAAAAAGCACCGACTCGGTGCCAC
		chr4 : 148040906 - 148040925	ggagaaCCACCTTGTTGGAAGCCTATATAACACGTTCCGTTTAAGAGCTATGCTGGAAAC	ctagtaCTCGAGAAAAAAAGCACCGACTCGGTGCCAC
		chr4 : 148040967 - 148040986	ggagaaCCACCTTGTTGGGGAAATCTAGTGATCCTGAAGTTTAAGAGCTATGCTGGAAAC	ctagtaCTCGAGAAAAAAAGCACCGACTCGGTGCCAC
Olfr178	TSS5476	chr16 : 58890455 - 58890474	ggagaaCCACCTTGTTGGAATCACGCTATACAAATTTAGTTTAAGAGCTATGCTGGAAAC	ctagtaCTCGAGAAAAAAAGCACCGACTCGGTGCCAC
		chr16 : 58890425 - 58890444	ggagaaCCACCTTGTTGGTAACACTTAGATACTTCACAGTTTAAGAGCTATGCTGGAAAC	ctagtaCTCGAGAAAAAAAGCACCGACTCGGTGCCAC
Pcx	TSS305	chr19 : 4510179 - 4510198	ggagaaCCACCTTGTTGGCGGACCACTTCCGCCTATTGGTTTAAGAGCTATGCTGGAAAC	ctagtaCTCGAGAAAAAAAGCACCGACTCGGTGCCAC
		chr19 : 4510195 - 4510214	ggagaaCCACCTTGTTGGGCGCGGCCAGGGCCCGCAATGTTTAAGAGCTATGCTGGAAAC	ctagtaCTCGAGAAAAAAAGCACCGACTCGGTGCCAC
		chr19 : 4510212 - 4510231	ggagaaCCACCTTGTTGGCTCACGTGGGCCGTCTGGCGGTTTAAGAGCTATGCTGGAAAC	ctagtaCTCGAGAAAAAAAGCACCGACTCGGTGCCAC
Plekho2	TSS9013	chr9 : 65580311 - 65580330	ggagaaCCACCTTGTTGGGAGGTTTCCCGGACCAAAGCGTTTAAGAGCTATGCTGGAAAC	ctagtaCTCGAGAAAAAAAGCACCGACTCGGTGCCAC
		chr9 : 65580312 - 65580331	ggagaaCCACCTTGTTGGAGGTTTCCCGGACCAAAGCAGTTTAAGAGCTATGCTGGAAAC	ctagtaCTCGAGAAAAAAAGCACCGACTCGGTGCCAC
		chr9 : 65580300 - 65580319	ggagaaCCACCTTGTTGGGAGGGCGGAGAGAGGTTTCCGTTTAAGAGCTATGCTGGAAAC	ctagtaCTCGAGAAAAAAAGCACCGACTCGGTGCCAC
Rgs1	TSS11645	chr1 : 144249364 - 144249383	ggagaaCCACCTTGTTGGAAGGGGGCCATACACATCTCGTTTAAGAGCTATGCTGGAAAC	ctagtaCTCGAGAAAAAAAGCACCGACTCGGTGCCAC
		chr1 : 144249367 - 144249386	ggagaaCCACCTTGTTGGGGGGCCATACACATCTCTGGGTTTAAGAGCTATGCTGGAAAC	ctagtaCTCGAGAAAAAAAGCACCGACTCGGTGCCAC
		chr1 : 144249374 - 144249393	ggagaaCCACCTTGTTGGCTTTCCTCCAGAGATGTGTAGTTTAAGAGCTATGCTGGAAAC	ctagtaCTCGAGAAAAAAAGCACCGACTCGGTGCCAC
Rgs13	TSS6080	chr1 : 144177621 - 144177640	ggagaaCCACCTTGTTGGATCAATTGACTATTATGAACGTTTAAGAGCTATGCTGGAAAC	ctagtaCTCGAGAAAAAAAGCACCGACTCGGTGCCAC
		chr1 : 144177650 - 144177669	ggagaaCCACCTTGTTGGGAGAGCCCTTAGTTTGTTTCGTTTAAGAGCTATGCTGGAAAC	ctagtaCTCGAGAAAAAAAGCACCGACTCGGTGCCAC
		chr1 : 144177579 - 144177598	ggagaaCCACCTTGTTGGCAAACACTATTATCAAGTCAGTTTAAGAGCTATGCTGGAAAC	ctagtaCTCGAGAAAAAAAGCACCGACTCGGTGCCAC
Sept9	TSS18610	chr11 : 117265971 - 117265990	ggagaaCCACCTTGTTGGGGCCCCGTGCTTATATGCGAGTTTAAGAGCTATGCTGGAAAC	ctagtaCTCGAGAAAAAAAGCACCGACTCGGTGCCAC
		chr11 : 117265974 - 117265993	ggagaaCCACCTTGTTGGCCCGTGCTTATATGCGAAGGGTTTAAGAGCTATGCTGGAAAC	ctagtaCTCGAGAAAAAAAGCACCGACTCGGTGCCAC
		chr11 : 117265950 - 117265969	ggagaaCCACCTTGTTGGCGCTACAGCTTAACCCTTGCGTTTAAGAGCTATGCTGGAAAC	ctagtaCTCGAGAAAAAAAGCACCGACTCGGTGCCAC
Slc25a37	TSS1529	chr14 : 69285354 - 69285373	ggagaaCCACCTTGTTGGGTCTGCAAAACTACCGATTCGTTTAAGAGCTATGCTGGAAAC	ctagtaCTCGAGAAAAAAAGCACCGACTCGGTGCCAC
		chr14 : 69285353 - 69285372	ggagaaCCACCTTGTTGGTCTGCAAAACTACCGATTCTGTTTAAGAGCTATGCTGGAAAC	ctagtaCTCGAGAAAAAAAGCACCGACTCGGTGCCAC
		chr14 : 69285381 - 69285400	ggagaaCCACCTTGTTGGAACCAGCTTTAGCATTCCGAGTTTAAGAGCTATGCTGGAAAC	ctagtaCTCGAGAAAAAAAGCACCGACTCGGTGCCAC
Slc38a5	TSS10803	chrX : 8271161 - 8271180	ggagaaCCACCTTGTTGGGGTATGCGAATGTAACTAGTGTTTAAGAGCTATGCTGGAAAC	ctagtaCTCGAGAAAAAAAGCACCGACTCGGTGCCAC
		chrX : 8271158 - 8271177	ggagaaCCACCTTGTTGGATGCGAATGTAACTAGTTGGGTTTAAGAGCTATGCTGGAAAC	ctagtaCTCGAGAAAAAAAGCACCGACTCGGTGCCAC
		chrX : 8271082 - 8271101	ggagaaCCACCTTGTTGGGAAGTTTAATGAGAGTCCCCGTTTAAGAGCTATGCTGGAAAC	ctagtaCTCGAGAAAAAAAGCACCGACTCGGTGCCAC
Spns2	TSS21861	chr11 : 72490127 - 72490146	ggagaaCCACCTTGTTGGGCGTGACTTGCGCCCCCGTCGTTTAAGAGCTATGCTGGAAAC	ctagtaCTCGAGAAAAAAAGCACCGACTCGGTGCCAC
		chr11 : 72490124 - 72490143	ggagaaCCACCTTGTTGGTGACTTGCGCCCCCGTCAGGGTTTAAGAGCTATGCTGGAAAC	ctagtaCTCGAGAAAAAAAGCACCGACTCGGTGCCAC
		chr11 : 72490174 - 72490193	ggagaaCCACCTTGTTGGGGGATCAGGAAGCGATTGCGGTTTAAGAGCTATGCTGGAAAC	ctagtaCTCGAGAAAAAAAGCACCGACTCGGTGCCAC
Srgn	TSS17730	chr10 : 62508030 - 62508049	ggagaaCCACCTTGTTGGGTGCTGATTCGACTTTTTGAGTTTAAGAGCTATGCTGGAAAC	ctagtaCTCGAGAAAAAAAGCACCGACTCGGTGCCAC
		chr10 : 62508028 - 62508047	ggagaaCCACCTTGTTGGGCTGATTCGACTTTTTGATGGTTTAAGAGCTATGCTGGAAAC	ctagtaCTCGAGAAAAAAAGCACCGACTCGGTGCCAC
		chr10 : 62508029 - 62508048	ggagaaCCACCTTGTTGGTGCTGATTCGACTTTTTGATGTTTAAGAGCTATGCTGGAAAC	ctagtaCTCGAGAAAAAAAGCACCGACTCGGTGCCAC
Susd1	TSS2078	chr4 : 59438844 - 59438863	ggagaaCCACCTTGTTGGCCCACCTTAAAACGGTCCCTGTTTAAGAGCTATGCTGGAAAC	ctagtaCTCGAGAAAAAAAGCACCGACTCGGTGCCAC
		chr4 : 59438841 - 59438860	ggagaaCCACCTTGTTGGCCGAGGGACCGTTTTAAGGTGTTTAAGAGCTATGCTGGAAAC	ctagtaCTCGAGAAAAAAAGCACCGACTCGGTGCCAC
		chr4 : 59438837 - 59438856	ggagaaCCACCTTGTTGGGAAACCGAGGGACCGTTTTAGTTTAAGAGCTATGCTGGAAAC	ctagtaCTCGAGAAAAAAAGCACCGACTCGGTGCCAC
Tespa1	TSS14580	chr10 : 130322625 - 130322644	ggagaaCCACCTTGTTGGGGGTATTGCCCACTAGACAAGTTTAAGAGCTATGCTGGAAAC	ctagtaCTCGAGAAAAAAAGCACCGACTCGGTGCCAC
		chr10 : 130322624 - 130322643	ggagaaCCACCTTGTTGGGGTATTGCCCACTAGACAATGTTTAAGAGCTATGCTGGAAAC	ctagtaCTCGAGAAAAAAAGCACCGACTCGGTGCCAC
		chr10 : 130322614 - 130322633	ggagaaCCACCTTGTTGGCCAGATTCCCATTGTCTAGTGTTTAAGAGCTATGCTGGAAAC	ctagtaCTCGAGAAAAAAAGCACCGACTCGGTGCCAC
Tmem44	TSS5003	chr16 : 30550854 - 30550873	ggagaaCCACCTTGTTGGTTGCGCCACCCCGGCCAGAAGTTTAAGAGCTATGCTGGAAAC	ctagtaCTCGAGAAAAAAAGCACCGACTCGGTGCCAC
		chr16 : 30550845 - 30550864	ggagaaCCACCTTGTTGGGGGCACGCCTTGCGCCACCCGTTTAAGAGCTATGCTGGAAAC	ctagtaCTCGAGAAAAAAAGCACCGACTCGGTGCCAC
		chr16 : 30550855 - 30550874	ggagaaCCACCTTGTTGGTGCGCCACCCCGGCCAGAAAGTTTAAGAGCTATGCTGGAAAC	ctagtaCTCGAGAAAAAAAGCACCGACTCGGTGCCAC
Tst	TSS11518	chr15 : 78406110 - 78406129	ggagaaCCACCTTGTTGGTACTATAGCAGCAAATTGGTGTTTAAGAGCTATGCTGGAAAC	ctagtaCTCGAGAAAAAAAGCACCGACTCGGTGCCAC
		chr15 : 78406113 - 78406132	ggagaaCCACCTTGTTGGTATAGCAGCAAATTGGTGGGGTTTAAGAGCTATGCTGGAAAC	ctagtaCTCGAGAAAAAAAGCACCGACTCGGTGCCAC
		chr15 : 78406082 - 78406101	ggagaaCCACCTTGTTGGGTGGGCGTGGCTAAGAGCTTGTTTAAGAGCTATGCTGGAAAC	ctagtaCTCGAGAAAAAAAGCACCGACTCGGTGCCAC

## Sheet: Other Primers
Name	Forward	Reverse	Application
HBG_Promoter	AAACGGTCCCTGGCTAAACT	GCTGAAGGGTGCTTCCTTTT	ChIP-qPCR
HBB_Promoter	TGCTCCTGGGAGTAGATTGG	TGGTATGGGGCCAAGAGATA
Mafk_RT	ATGACGACTAATCCCAAGCCC	CGTAGCCTCTGTTCTTGAGTGT	qRT-PCR
Tmem184a_RT	ATGAGGAATGCGTCAGGGTTT	AGGAACGTAGGTGGGAGTAGA
Gata2_RT	GCAGAGAAGCAAGGCTCGC	CAGTTGACACACTCCCGGC
sgRNA_subpool_Arrary_pSLQ-7	GGATGCATGATCTAGCCACCTTG	GCTTGATGTATTTAAACTTGCTATGCT	sgRNA subpool amplification
Oligo_Array_sgRNA_subpool_cloning	cccttggagaaCCAcctTGTTGG	gatcctagtactcgaGAAAAAAAGCACCGACTCGGTGCCACTTTTTCAAGTTGATAACGGACTAGCCTTATTTAAACTTGCTATGCTG	sgRNA subpool Infusion cloning
sgLCR_HS1_sg1	ggagaaCCACCTTGTTGGCAATAGGTATATGAGGAGACGTTTAAGAGCTATGCTGGAAACAGCA	ctagtaCTCGAGAAAAAAAGCACCGACTCGGTGCCAC	Primers used to clone sgRNA into pSLQ1651 for beta-globin LCR
sgLCR_HS1_sg2	ggagaaCCACCTTGTTGGTTGTGTAGAAACCAAGCGTGGTTTAAGAGCTATGCTGGAAACAGCA	ctagtaCTCGAGAAAAAAAGCACCGACTCGGTGCCAC
sgLCR_HS2_sg1	ggagaaCCACCTTGTTGGAGTCCAAGCATGAGCAGTTCGTTTAAGAGCTATGCTGGAAACAGCA	ctagtaCTCGAGAAAAAAAGCACCGACTCGGTGCCAC
sgLCR_HS2_sg2	ggagaaCCACCTTGTTGGTGGCCTCTATACCTAGAAGGTTTAAGAGCTATGCTGGAAACAGCA	ctagtaCTCGAGAAAAAAAGCACCGACTCGGTGCCAC
sgLCR_HS3_sg1	ggagaaCCACCTTGTTGGAGAGATAGACCATGAGTAGGTTTAAGAGCTATGCTGGAAACAGCA	ctagtaCTCGAGAAAAAAAGCACCGACTCGGTGCCAC
sgLCR_HS3_sg2	ggagaaCCACCTTGTTGGAGGAATCATTCTGTGGATAAGTTTAAGAGCTATGCTGGAAACAGCA	ctagtaCTCGAGAAAAAAAGCACCGACTCGGTGCCAC
sgLCR_HS4_sg1	ggagaaCCACCTTGTTGGCCCACTCAGCAGCTATGAGAGTTTAAGAGCTATGCTGGAAACAGCA	ctagtaCTCGAGAAAAAAAGCACCGACTCGGTGCCAC
sgLCR_HS4_sg2	ggagaaCCACCTTGTTGGTCTCCCTCCCATTCCCGAGCGTTTAAGAGCTATGCTGGAAACAGCA	ctagtaCTCGAGAAAAAAAGCACCGACTCGGTGCCAC
sgLCR_HS5_sg1	ggagaaCCACCTTGTTGGTGCCCCCACCTTACAGGGACGTTTAAGAGCTATGCTGGAAACAGCA	ctagtaCTCGAGAAAAAAAGCACCGACTCGGTGCCAC
sgLCR_HS5_sg2	ggagaaCCACCTTGTTGGGAGCCCTTTTGATTGAAGGGTTTAAGAGCTATGCTGGAAACAGCA	ctagtaCTCGAGAAAAAAAGCACCGACTCGGTGCCAC
