# Supplementary material for: Multiplexed capture of spatial configuration and temporal dynamics of locus-specific 3D chromatin by biotinylated dCas9
Source: Genome Biol. 2020 Mar 5;21:59. doi: 10.1186/s13059-020-01973-w (PMC7059722; doi:10.1186/s13059-020-01973-w)
Supplement: Supplementary file 3 — Additional file 3:Table S2. List of genomic datasets. The name, data type, cell type, GEO accession number and citation are shown. [file 13059_2020_1973_MOESM3_ESM.xlsx]

## Sheet: Sheet1
Datasets	Data Type	Cell Type	GEO Accession Number	Citation
ATAC-seq_G1E-ER4_0hr_rep1	ATAC-seq	G1E-ER4	GSM4131032	This study
ATAC-seq_G1E-ER4_0hr_rep2	ATAC-seq	G1E-ER4	GSM4131033	This study
ATAC-seq_G1E-ER4_2hr_rep1	ATAC-seq	G1E-ER4	GSM4131034	This study
ATAC-seq_G1E-ER4_2hr_rep2	ATAC-seq	G1E-ER4	GSM4131035	This study
ATAC-seq_G1E-ER4_6hr_rep1	ATAC-seq	G1E-ER4	GSM4131036	This study
ATAC-seq_G1E-ER4_6hr_rep2	ATAC-seq	G1E-ER4	GSM4131037	This study
ATAC-seq_G1E-ER4_12hr_rep1	ATAC-seq	G1E-ER4	GSM4131038	This study
ATAC-seq_G1E-ER4_12hr_rep2	ATAC-seq	G1E-ER4	GSM4131039	This study
ATAC-seq_G1E-ER4_24hr_rep1	ATAC-seq	G1E-ER4	GSM4131040	This study
ATAC-seq_G1E-ER4_24hr_rep2	ATAC-seq	G1E-ER4	GSM4131041	This study
CAPTURE-3C-seq_K562_sgHS1-5_rep1	CAPTURE-3C-seq	K562 lenti-dCas9-Cbio infected	GSM4131114	This study
CAPTURE-3C-seq_K562_sgHS1-5_rep2	CAPTURE-3C-seq	K562 lenti-dCas9-Cbio infected	GSM4131115	This study
CAPTURE-3C-seq_K562_sgHS1-5-combined	CAPTURE-3C-seq	K562 lenti-dCas9-Cbio infected	GSM4131116	This study
CAPTURE-3C-seq_K562_sgSE_rep1	CAPTURE-3C-seq	K562 lenti-dCas9-Cbio infected	GSM4131117	This study
CAPTURE-3C-seq_K562_sgSE_rep2	CAPTURE-3C-seq	K562 lenti-dCas9-Cbio infected	GSM4131118	This study
CAPTURE-3C-seq_K562_sgSE-combined	CAPTURE-3C-seq	K562 lenti-dCas9-Cbio infected	GSM4131119	This study
CAPTURE-3C-seq_G1E-ER4_sgPromoter_0hr_rep1	CAPTURE-3C-seq	G1E-ER4 lenti-dCas9-Cbio infected	GSM4131120	This study
CAPTURE-3C-seq_G1E-ER4_sgPromoter_0hr_rep2	CAPTURE-3C-seq	G1E-ER4 lenti-dCas9-Cbio infected	GSM4131121	This study
CAPTURE-3C-seq_G1E-ER4_sgPromoter_0hr_rep3	CAPTURE-3C-seq	G1E-ER4 lenti-dCas9-Cbio infected	GSM4131122	This study
CAPTURE-3C-seq_G1E-ER4_sgPromoter_0hr_rep4	CAPTURE-3C-seq	G1E-ER4 lenti-dCas9-Cbio infected	GSM4150539	This study
CAPTURE-3C-seq_G1E-ER4_sgPromoter_0hr-combined	CAPTURE-3C-seq	G1E-ER4 lenti-dCas9-Cbio infected	GSM4150540	This study
CAPTURE-3C-seq_G1E-ER4_sgPromoter_2hr_rep1	CAPTURE-3C-seq	G1E-ER4 lenti-dCas9-Cbio infected	GSM4131125	This study
CAPTURE-3C-seq_G1E-ER4_sgPromoter_2hr_rep2	CAPTURE-3C-seq	G1E-ER4 lenti-dCas9-Cbio infected	GSM4131126	This study
CAPTURE-3C-seq_G1E-ER4_sgPromoter_2hr_rep3	CAPTURE-3C-seq	G1E-ER4 lenti-dCas9-Cbio infected	GSM4131127	This study
CAPTURE-3C-seq_G1E-ER4_sgPromoter_2hr_rep4	CAPTURE-3C-seq	G1E-ER4 lenti-dCas9-Cbio infected	GSM4150541	This study
CAPTURE-3C-seq_G1E-ER4_sgPromoter_2hr-combined	CAPTURE-3C-seq	G1E-ER4 lenti-dCas9-Cbio infected	GSM4150542	This study
CAPTURE-3C-seq_G1E-ER4_sgPromoter_6hr_rep1	CAPTURE-3C-seq	G1E-ER4 lenti-dCas9-Cbio infected	GSM4131130	This study
CAPTURE-3C-seq_G1E-ER4_sgPromoter_6hr_rep2	CAPTURE-3C-seq	G1E-ER4 lenti-dCas9-Cbio infected	GSM4131131	This study
CAPTURE-3C-seq_G1E-ER4_sgPromoter_6hr_rep3	CAPTURE-3C-seq	G1E-ER4 lenti-dCas9-Cbio infected	GSM4131132	This study
CAPTURE-3C-seq_G1E-ER4_sgPromoter_6hr_rep4	CAPTURE-3C-seq	G1E-ER4 lenti-dCas9-Cbio infected	GSM4150543	This study
CAPTURE-3C-seq_G1E-ER4_sgPromoter_6hr-combined	CAPTURE-3C-seq	G1E-ER4 lenti-dCas9-Cbio infected	GSM4150544	This study
CAPTURE-3C-seq_G1E-ER4_sgPromoter_12hr_rep1	CAPTURE-3C-seq	G1E-ER4 lenti-dCas9-Cbio infected	GSM4131135	This study
CAPTURE-3C-seq_G1E-ER4_sgPromoter_12hr_rep2	CAPTURE-3C-seq	G1E-ER4 lenti-dCas9-Cbio infected	GSM4131136	This study
CAPTURE-3C-seq_G1E-ER4_sgPromoter_12hr_rep3	CAPTURE-3C-seq	G1E-ER4 lenti-dCas9-Cbio infected	GSM4131137	This study
CAPTURE-3C-seq_G1E-ER4_sgPromoter_12hr_rep4	CAPTURE-3C-seq	G1E-ER4 lenti-dCas9-Cbio infected	GSM4150545	This study
CAPTURE-3C-seq_G1E-ER4_sgPromoter_12hr-combined	CAPTURE-3C-seq	G1E-ER4 lenti-dCas9-Cbio infected	GSM4150546	This study
CAPTURE-3C-seq_G1E-ER4_sgPromoter_24hr_rep1	CAPTURE-3C-seq	G1E-ER4 lenti-dCas9-Cbio infected	GSM4131140	This study
CAPTURE-3C-seq_G1E-ER4_sgPromoter_24hr_rep2	CAPTURE-3C-seq	G1E-ER4 lenti-dCas9-Cbio infected	GSM4131141	This study
CAPTURE-3C-seq_G1E-ER4_sgPromoter_24hr_rep3	CAPTURE-3C-seq	G1E-ER4 lenti-dCas9-Cbio infected	GSM4131142	This study
CAPTURE-3C-seq_G1E-ER4_sgPromoter_24hr_rep4	CAPTURE-3C-seq	G1E-ER4 lenti-dCas9-Cbio infected	GSM4150547	This study
CAPTURE-3C-seq_G1E-ER4_sgPromoter_24hr-combined	CAPTURE-3C-seq	G1E-ER4 lenti-dCas9-Cbio infected	GSM4150548	This study
ChIP-seq_G1E-ER4_0hr_H3K4m3_rep1	ChIP-seq	G1E-ER4	GSM4131155	This study
ChIP-seq_G1E-ER4_0hr_H3K4m3_rep2	ChIP-seq	G1E-ER4	GSM4131156	This study
ChIP-seq_G1E-ER4_2hr_H3K4m3_rep1	ChIP-seq	G1E-ER4	GSM4131157	This study
ChIP-seq_G1E-ER4_2hr_H3K4m3_rep2	ChIP-seq	G1E-ER4	GSM4131158	This study
ChIP-seq_G1E-ER4_6hr_H3K4m3_rep1	ChIP-seq	G1E-ER4	GSM4131159	This study
ChIP-seq_G1E-ER4_6hr_H3K4m3_rep2	ChIP-seq	G1E-ER4	GSM4131160	This study
ChIP-seq_G1E-ER4_12hr_H3K4m3_rep1	ChIP-seq	G1E-ER4	GSM4131161	This study
ChIP-seq_G1E-ER4_12hr_H3K4m3_rep2	ChIP-seq	G1E-ER4	GSM4131162	This study
ChIP-seq_G1E-ER4_24hr_H3K4m3_rep1	ChIP-seq	G1E-ER4	GSM4131163	This study
ChIP-seq_G1E-ER4_24hr_H3K4m3_rep2	ChIP-seq	G1E-ER4	GSM4131164	This study
ChIP-seq_G1E-ER4_0hr_H3K27ac_rep1	ChIP-seq	G1E-ER4	GSM4131165	This study
ChIP-seq_G1E-ER4_0hr_H3K27ac_rep2	ChIP-seq	G1E-ER4	GSM4131166	This study
ChIP-seq_G1E-ER4_2hr_H3K27ac_rep1	ChIP-seq	G1E-ER4	GSM4131167	This study
ChIP-seq_G1E-ER4_2hr_H3K27ac_rep2	ChIP-seq	G1E-ER4	GSM4131168	This study
ChIP-seq_G1E-ER4_6hr_H3K27ac_rep1	ChIP-seq	G1E-ER4	GSM4131169	This study
ChIP-seq_G1E-ER4_6hr_H3K27ac_rep2	ChIP-seq	G1E-ER4	GSM4131170	This study
ChIP-seq_G1E-ER4_12hr_H3K27ac_rep1	ChIP-seq	G1E-ER4	GSM4131171	This study
ChIP-seq_G1E-ER4_12hr_H3K27ac_rep2	ChIP-seq	G1E-ER4	GSM4131172	This study
ChIP-seq_G1E-ER4_24hr_H3K27ac_rep1	ChIP-seq	G1E-ER4	GSM4131173	This study
ChIP-seq_G1E-ER4_24hr_H3K27ac_rep2	ChIP-seq	G1E-ER4	GSM4131174	This study
ChIP-seq_G1E_GATA1	ChIP-seq	G1E	GSM923581	Jain D, et al. Genomics Data 2015
ChIP-seq_G1E-ER4_0hr_GATA1	ChIP-seq	G1E-ER4	GSM995445	Jain D, et al. Genomics Data 2015
ChIP-seq_G1E-ER4_24hr_GATA1	ChIP-seq	G1E-ER4	GSM923572	Jain D, et al. Genomics Data 2015
ChIP-seq_G1E-ER4_0h_CTCF	ChIP-seq	G1E-ER4	GSM4294309	This study
ChIP-seq_G1E-ER4_24hr_CTCF	ChIP-seq	G1E-ER4	GSM4294310	This study
CAPTURE-ChIP-seq_K562_dCas9-Cbio-sgLCR_HS1-5_rep1	CAPTURE-ChIP-seq	K562 lenti-dCas9-Cbio infected	GSM4131175	This study
CAPTURE-ChIP-seq_K562_dCas9-Cbio-sgLCR_HS1-5_rep2	CAPTURE-ChIP-seq	K562 lenti-dCas9-Cbio infected	GSM4131176	This study
CAPTURE-ChIP-seq_K562_dCas9-Cbio-sgSE_rep1	CAPTURE-ChIP-seq	K562 lenti-dCas9-Cbio infected	GSM4131177	This study
CAPTURE-ChIP-seq_K562_dCas9-Cbio-sgSE_rep2	CAPTURE-ChIP-seq	K562 lenti-dCas9-Cbio infected	GSM4131178	This study
CAPTURE-ChIP-seq_K562_dCas9-Cbio-sgGAL4_rep1	CAPTURE-ChIP-seq	K562 lenti-dCas9-Cbio infected	GSM4131179	This study
CAPTURE-ChIP-seq_K562_dCas9-Cbio-sgGAL4_rep2	CAPTURE-ChIP-seq	K562 lenti-dCas9-Cbio infected	GSM4131180	This study
CAPTURE-ChIP-seq_K562_dCas9-Cbio-sgGAL4_rep3	CAPTURE-ChIP-seq	K562 lenti-dCas9-Cbio infected	GSM4131181	This study
CAPTURE-ChIP-seq_K562_dCas9-Cbio-sgGAL4_rep4	CAPTURE-ChIP-seq	K562 lenti-dCas9-Cbio infected	GSM4131182	This study
RNA-seq_K562_WT_rep1	RNA-seq	K562	GSM4150549	This study
RNA-seq_K562_WT_rep2	RNA-seq	K562	GSM4150550	This study
RNA-seq_K562_dCas9-cBio-sgLCR-HS1-5_rep1	RNA-seq	K562 lenti-dCas9-Cbio infected	GSM4150551	This study
RNA-seq_K562_dCas9-cBio-sgLCR-HS1-5_rep2	RNA-seq	K562 lenti-dCas9-Cbio infected	GSM4150552	This study
RNA-seq_K562_dCas9-cBio-sgSE_rep1	RNA-seq	K562 lenti-dCas9-Cbio infected	GSM4150553	This study
RNA-seq_K562_dCas9-cBio-sgSE_rep2	RNA-seq	K562 lenti-dCas9-Cbio infected	GSM4150554	This study
RNA-seq_G1E-ER4_dCas9-sgGAL4_0hr_rep1	RNA-seq	G1E-ER4 lenti-dCas9-Cbio infected	GSM4150555	This study
RNA-seq_G1E-ER4_dCas9-sgGAL4_0hr_rep2	RNA-seq	G1E-ER4 lenti-dCas9-Cbio infected	GSM4150556	This study
RNA-seq_G1E-ER4_dCas9-sgGAL4_0hr_rep3	RNA-seq	G1E-ER4 lenti-dCas9-Cbio infected	GSM4150557	This study
RNA-seq_G1E-ER4_dCas9-sgGAL4_24hr_rep1	RNA-seq	G1E-ER4 lenti-dCas9-Cbio infected	GSM4150558	This study
RNA-seq_G1E-ER4_dCas9-sgGAL4_24hr_rep2	RNA-seq	G1E-ER4 lenti-dCas9-Cbio infected	GSM4150559	This study
RNA-seq_G1E-ER4_dCas9-sgGAL4_24hr_rep3	RNA-seq	G1E-ER4 lenti-dCas9-Cbio infected	GSM4150560	This study
RNA-seq_G1E-ER4_dCas9-cBIO_sgAct_0hr_rep1	RNA-seq	G1E-ER4 lenti-dCas9-Cbio infected	GSM4150561	This study
RNA-seq_G1E-ER4_dCas9-cBIO_sgAct_0hr_rep2	RNA-seq	G1E-ER4 lenti-dCas9-Cbio infected	GSM4150562	This study
RNA-seq_G1E-ER4_dCas9-cBIO_sgAct_0hr_rep3	RNA-seq	G1E-ER4 lenti-dCas9-Cbio infected	GSM4150563	This study
RNA-seq_G1E-ER4_dCas9-cBIO_sgRep_0hr_rep1	RNA-seq	G1E-ER4 lenti-dCas9-Cbio infected	GSM4150564	This study
RNA-seq_G1E-ER4_dCas9-cBIO_sgRep_0hr_rep2	RNA-seq	G1E-ER4 lenti-dCas9-Cbio infected	GSM4150565	This study
RNA-seq_G1E-ER4_dCas9-cBIO_sgRep_0hr_rep3	RNA-seq	G1E-ER4 lenti-dCas9-Cbio infected	GSM4150566	This study
RNA-seq_G1E-ER4_dCas9-cBIO_sgAct_24hr_rep1	RNA-seq	G1E-ER4 lenti-dCas9-Cbio infected	GSM4150567	This study
RNA-seq_G1E-ER4_dCas9-cBIO_sgAct_24hr_rep2	RNA-seq	G1E-ER4 lenti-dCas9-Cbio infected	GSM4150568	This study
RNA-seq_G1E-ER4_dCas9-cBIO_sgAct_24hr_rep3	RNA-seq	G1E-ER4 lenti-dCas9-Cbio infected	GSM4150569	This study
RNA-seq_G1E-ER4_dCas9-cBIO_sgRep_24hr_rep1	RNA-seq	G1E-ER4 lenti-dCas9-Cbio infected	GSM4150570	This study
RNA-seq_G1E-ER4_dCas9-cBIO_sgRep_24hr_rep2	RNA-seq	G1E-ER4 lenti-dCas9-Cbio infected	GSM4150571	This study
RNA-seq_G1E-ER4_dCas9-cBIO_sgRep_24hr_rep3	RNA-seq	G1E-ER4 lenti-dCas9-Cbio infected	GSM4150572	This study
RNA-seq_G1E-ER4_0hr_rep1	RNA-seq	G1E-ER4	GSM4150573	This study
RNA-seq_G1E-ER4_0hr_rep2	RNA-seq	G1E-ER4	GSM4150574	This study
RNA-seq_G1E-ER4_2hr_rep1	RNA-seq	G1E-ER4	GSM4150575	This study
RNA-seq_G1E-ER4_2hr_rep2	RNA-seq	G1E-ER4	GSM4150576	This study
RNA-seq_G1E-ER4_6hr_rep1	RNA-seq	G1E-ER4	GSM4150577	This study
RNA-seq_G1E-ER4_6hr_rep2	RNA-seq	G1E-ER4	GSM4150578	This study
RNA-seq_G1E-ER4_12hr_rep1	RNA-seq	G1E-ER4	GSM4150579	This study
RNA-seq_G1E-ER4_12hr_rep2	RNA-seq	G1E-ER4	GSM4150580	This study
RNA-seq_G1E-ER4_24hr_rep1	RNA-seq	G1E-ER4	GSM4150581	This study
RNA-seq_G1E-ER4_24hr_rep2	RNA-seq	G1E-ER4	GSM4150582	This study
RNA-seq_G1E_rep1	RNA-seq	G1E	GSM995536	Jain D, et al. Genomics Data 2015
RNA-seq_G1E_rep2	RNA-seq	G1E	GSM995536	Jain D, et al. Genomics Data 2015
RNA-seq_G1E-ER4_untreated_0hr_rep1	RNA-seq	G1E-ER4	GSM995532	Jain D, et al. Genomics Data 2015
RNA-seq_G1E-ER4_untreated_0hr_rep2	RNA-seq	G1E-ER4	GSM995532	Jain D, et al. Genomics Data 2015
RNA-seq_G1E-ER4_treated_24hr_rep1	RNA-seq	G1E-ER4	GSM995539	Jain D, et al. Genomics Data 2015
RNA-seq_G1E-ER4_treated_24hr_rep2	RNA-seq	G1E-ER4	GSM995539	Jain D, et al. Genomics Data 2015
ChIP-seq_K562_DNase	ChIP-seq	K562	GSM1008558	ENCODE Project Consortium, et al. Nature 2012
ChIP-seq_K562_H3K4me3	ChIP-seq	K562	GSM733680	ENCODE Project Consortium, et al. Nature 2012
ChIP-seq_K562_H3K4me1	ChIP-seq	K562	GSM733692	ENCODE Project Consortium, et al. Nature 2012
ChIP-seq_K562_H3K27ac	ChIP-seq	K562	GSM733656	ENCODE Project Consortium, et al. Nature 2012
ChIP-seq_K562_p300	ChIP-seq	K562	GSM935494	ENCODE Project Consortium, et al. Nature 2012
ChIP-seq_K562_CTCF	ChIP-seq	K562	GSM733719	ENCODE Project Consortium, et al. Nature 2012
ChIP-seq_K562_SMC3	ChIP-seq	K562	GSM935310	ENCODE Project Consortium, et al. Nature 2012
ChIP-seq_K562_RAD21	ChIP-seq	K562	GSM935319	ENCODE Project Consortium, et al. Nature 2012
ChIP-seq_K562_RNAPII	ChIP-seq	K562	GSM831016	ENCODE Project Consortium, et al. Nature 2012
ChIP-seq_K562_GATA1	ChIP-seq	K562	GSM1003608	ENCODE Project Consortium, et al. Nature 2012
ChIP-seq_K562_TAL1	ChIP-seq	K562	GSM935496	ENCODE Project Consortium, et al. Nature 2012
ChIP-seq_G1E-ER4_0hr_Gata1	ChIP-seq	G1E-ER4	GSM995445	Beer MA, et al. Nature 2014
ChIP-seq_G1E-ER4_3hr_Gata1	ChIP-seq	G1E-ER4	GSM995443	Beer MA, et al. Nature 2014
ChIP-seq_G1E-ER4_7hr_Gata1	ChIP-seq	G1E-ER4	GSM995442	Beer MA, et al. Nature 2014
ChIP-seq_G1E-ER4_14hr_Gata1	ChIP-seq	G1E-ER4	GSM995444	Beer MA, et al. Nature 2014
ChIP-seq_G1E-ER4_24hr_Gata1	ChIP-seq	G1E-ER4	GSM995449	Beer MA, et al. Nature 2014
ChIP-seq_G1E-ER4_30hr_Gata1	ChIP-seq	G1E-ER4	GSM995448	Beer MA, et al. Nature 2014
ChIP-seq_G1E-ER4_0hr_Tal1	ChIP-seq	G1E-ER4	GSM1689024	Han GC, et al. Mol. Cell. Biol. 2015
ChIP-seq_G1E-ER4_3hr_Tal1	ChIP-seq	G1E-ER4	GSM1689029	Han GC, et al. Mol. Cell. Biol. 2015
ChIP-seq_G1E-ER4_24hr_Tal1	ChIP-seq	G1E-ER4	GSM1689032	Han GC, et al. Mol. Cell. Biol. 2015
ChIA-PET_K562_RNAPII	ChIA-PET	K562	GSM970213	ENCODE Project Consortium, et al. Nature 2012
ChIA-PET_K562_CTCF	ChIA-PET	K562	GSM970216	ENCODE Project Consortium, et al. Nature 2012
In Situ Hi-C_K562	In Situ Hi-C	K562	GSE63525	Rao S, et al. Cell 2014
DNase-HiC_K562	DNase HiC	K562	GSM1370434	Ma W, et al. Nat Methods 2015
HiChIP_K562_H3K27ac_rep1	HiChIP	K562	GSM2705043	Mumbach MR, et al. Nature Genet 2017
HiChIP_K562_H3K27ac_rep2	HiChIP	K562	GSM2705044	Mumbach MR, et al. Nature Genet 2017
HiChIP_K562_H3K27ac_rep3	HiChIP	K562	GSM2705045	Mumbach MR, et al. Nature Genet 2017
