# Supplementary material for: Multiplexed capture of spatial configuration and temporal dynamics of locus-specific 3D chromatin by biotinylated dCas9
Source: Genome Biol. 2020 Mar 5;21:59. doi: 10.1186/s13059-020-01973-w (PMC7059722; doi:10.1186/s13059-020-01973-w)
Supplement: Supplementary file 4 — Additional file 4:Table S3. List of identified locus-specific chromatin interactions at β-globin LCR. The list of locus-specific inter- and intra-chromosomal DNA interactions identified by multiplexed CAPTURE-3C-seq analysis of β-globin LCR is shown. Data processing and statistical analyses were performed as described in Methods. Results compiled from two or three independent CAPTURE-3C-seq experiments are shown. [file 13059_2020_1973_MOESM4_ESM.xlsx]

## Sheet: sgLCR
Bait Region	Interacting Region	Score
chr11:5299457-5299532	chr11:5299744-5299818	150
chr11:5297074-5297149	chr12:57873432-57873507	8
chr11:5296974-5297049	chr11:5306613-5306688	150
chr11:5296652-5296727	chr11:5581140-5581215	11
chr11:5296999-5297074	chr10:69178370-69178444	150
chr11:5296944-5297019	chr11:5158425-5158499	1
chr11:5299006-5299080	chr11:5514037-5514083	11
chr11:5297052-5297126	chr11:6672054-6672111	1
chr11:5296926-5297001	chr1:62616260-62616316	5
chr11:5296554-5296628	chr3:69715390-69715435	3
chr11:5296974-5297049	chr11:5294761-5294809	150
chr11:5297013-5297088	chr9:97586806-97586861	3
chr11:5296997-5297072	chr2:152829865-152829907	3
chr11:5297018-5297092	chr11:30993542-30993591	11
chr11:5296808-5296883	chr11:5292117-5292170	150
chr11:5296972-5297047	chr11:5748207-5748261	11
chr11:5296972-5297047	chr11:5748207-5748261	11
chr11:5296974-5297048	chr11:28237541-28237597	1
chr11:5296958-5297032	chr11:28285428-28285486	1
chr11:5297016-5297091	chrX:72250152-72250207	-1
chr11:5297024-5297098	chr11:8425708-8425753	133
chr11:5296991-5297066	chr3:46122770-46122825	150
chr11:5296972-5297047	chr11:5748207-5748261	11
chr11:5297001-5297076	chr11:5134459-5134504	11
chr11:5296766-5296841	chr1:186075479-186075535	21
chr11:5297003-5297078	chr11:5312941-5312992	1
chr11:5297004-5297079	chr13:48619894-48619944	4
chr11:5297045-5297083	chr6:31301919-31301944	1
chr11:5296872-5296907	chr8:93093021-93093045	2
chr11:5295567-5295642	chr11:5295110-5295183	150
chr11:5296985-5297060	chr11:37701809-37701884	1
chr11:5299569-5299644	chr11:5299828-5299903	150
chr11:5297040-5297114	chr10:94107340-94107413	2
chr11:5296952-5297026	chrX:16783904-16783977	-1
chr11:5295567-5295642	chr11:5295110-5295183	150
chr11:5296856-5296931	chr11:5249886-5249961	1
chr11:5296349-5296424	chr11:117707607-117707680	1
chr11:5296744-5296819	chr2:70532730-70532805	3
chr11:5299170-5299245	chr11:5299599-5299674	150
chr11:5297022-5297097	chr11:13168004-13168078	1
chr11:5296960-5297035	chr5:119167506-119167580	1
chr11:5297001-5297075	chr11:4582440-4582515	11
chr11:5297045-5297120	chr11:6462455-6462530	1
chr11:5296974-5297048	chr17:48769692-48769767	1
chr11:5296996-5297070	chr20:42937597-42937672	1
chr11:5296984-5297058	chr11:9167370-9167445	1
chr11:5297522-5297595	chr11:6257292-6257367	1
chr11:5295545-5295620	chr11:5295114-5295189	150
chr11:5296336-5296410	chr11:5152470-5152545	133
chr11:5295752-5295827	chr11:113960933-113961006	1
chr11:5296072-5296147	chr8:112048658-112048733	1
chr11:5296946-5297021	chr1:26619154-26619227	1
chr11:5296999-5297073	chr1:211430409-211430484	94
chr11:5297800-5297875	chr11:5299821-5299896	150
chr11:5295516-5295591	chr11:5295285-5295360	150
chr11:5297034-5297106	chr11:5172436-5172511	1
chr11:5296960-5297035	chr5:119167506-119167580	1
chr11:5295622-5295696	chr15:30056954-30057029	1
chr11:5299574-5299649	chr11:5299903-5299978	150
chr11:5296944-5297019	chr11:6349363-6349438	1
chr11:5297967-5298042	chr10:71135909-71135984	2
chr11:5296768-5296843	chr22:41024584-41024658	1
chr11:5297018-5297093	chr11:3625308-3625383	11
chr11:5297005-5297080	chr11:5213364-5213439	1
chr11:5295955-5296030	chr11:5306039-5306114	150
chr11:5297013-5297088	chr11:7980375-7980448	11
chr11:5296806-5296880	chr1:51099832-51099906	1
chr11:5295407-5295480	chr11:5295161-5295235	150
chr11:5295514-5295589	chr11:5301452-5301527	150
chr11:5296730-5296804	chr11:35371322-35371396	11
chr11:5296500-5296575	chr11:4989799-4989873	11
chr11:5296999-5297073	chr1:211430409-211430484	94
chr11:5299529-5299604	chr11:5299978-5300053	150
chr11:5296573-5296648	chr11:41371287-41371362	1
chr11:5296945-5297020	chr11:5196393-5196468	1
chr11:5296942-5297015	chr11:5491991-5492066	1
chr11:5296609-5296683	chr19:36190564-36190639	1
chr11:5296968-5297042	chr11:27426521-27426595	1
chr11:5297029-5297103	chr14:21495676-21495750	150
chr11:5296972-5297045	chr8:11891495-11891569	2
chr11:5298774-5298849	chr11:5150142-5150216	133
chr11:5296804-5296877	chr11:5293202-5293277	150
chr11:5296958-5297031	chr11:6309305-6309380	1
chr11:5297013-5297088	chr11:7980375-7980448	11
chr11:5296960-5297035	chr11:63140890-63140965	11
chr11:5296979-5297054	chr11:78114031-78114106	1
chr11:5296988-5297062	chr1:192321489-192321563	1
chr11:5296609-5296683	chr19:36190564-36190639	1
chr11:5296507-5296552	chr11:5300947-5301022	150
chr11:5297027-5297101	chr11:5283499-5283573	150
chr11:5299566-5299641	chr6:154320266-154320341	1
chr11:5296937-5297008	chr11:88543486-88543561	1
chr11:5297013-5297087	chr2:109760532-109760607	3
chr11:5295700-5295770	chr11:5295158-5295233	150
chr11:5297013-5297087	chr11:5275258-5275333	1
chr11:5296964-5297039	chr2:195709195-195709269	1
chr11:5296937-5297008	chr17:43219455-43219530	1
chr11:5296072-5296147	chr8:112048658-112048733	1
chr11:5296952-5297026	chr11:5111869-5111943	1
chr11:5296945-5297020	chr11:93435438-93435513	11
chr11:5296913-5296988	chr11:5261865-5261939	1
chr11:5296856-5296931	chr11:5512907-5512981	1
chr11:5295775-5295849	chr11:6762509-6762584	1
chr11:5296560-5296634	chr6:38782754-38782828	1
chr11:5296944-5297019	chr11:5158425-5158499	1
chr11:5296950-5297025	chr13:33383897-33383972	122
chr11:5299421-5299496	chr11:5299745-5299819	150
chr11:5296858-5296933	chr1:34540380-34540455	5
chr11:5296950-5297025	chr11:30732006-30732080	11
chr11:5297484-5297559	chr11:35770667-35770742	1
chr11:5296942-5297015	chr11:5491991-5492066	1
chr11:5297001-5297075	chr2:44243832-44243907	3
chr11:5296952-5297026	chr11:5300009-5300083	150
chr11:5296979-5297054	chr11:5630995-5631069	1
chr11:5296932-5297007	chr20:2280742-2280817	2
chr11:5299457-5299532	chr11:5299744-5299818	150
chr11:5295619-5295691	chr11:4999779-4999854	1
chr11:5296652-5296727	chr11:5581145-5581217	11
chr11:5297967-5298042	chr10:71135909-71135984	2
chr11:5296937-5297012	chr2:18770433-18770507	3
chr11:5297019-5297094	chr11:5293237-5293312	150
chr11:5296943-5297018	chr11:10037270-10037345	1
chr11:5296554-5296628	chr13:106918866-106918941	1
chr11:5296942-5297014	chr3:174015602-174015677	86
chr11:5296965-5297038	chr11:5293811-5293886	150
chr11:5298621-5298696	chr6:160772415-160772489	7
chr11:5298621-5298696	chr6:160772415-160772489	7
chr11:5297034-5297069	chr11:5123438-5123476	1
chr11:5297018-5297056	chr15:91385805-91385843	3
chr11:5298774-5298812	chr11:5150142-5150180	133
chr11:5297062-5297099	chr11:4643566-4643604	1
chr11:5297138-5297176	chr11:5306612-5306648	150
chr11:5296962-5296999	chr6:109376195-109376230	2
chr11:5299415-5299453	chr11:5299671-5299708	150
chr11:5297025-5297063	chr3:128767074-128767111	14
chr11:5296766-5296804	chr11:35371322-35371360	11
chr11:5297029-5297066	chr3:46122770-46122808	150
chr11:5296620-5296658	chr18:43334122-43334160	2
chr11:5296047-5296085	chr11:5293634-5293672	150
chr11:5296990-5297028	chrX:132054687-132054725	-1
chr11:5297040-5297075	chr11:4582477-4582515	11
chr11:5296783-5296821	chr4:28789548-28789586	1
chr11:5296977-5297014	chr5:11806721-11806759	2
chr11:5296500-5296538	chr11:4989836-4989873	11
chr11:5297010-5297047	chr11:5748207-5748245	11
chr11:5297247-5297285	chr4:347264-347300	150
chr11:5297062-5297098	chr11:8425708-8425746	133
chr11:5296965-5297001	chr1:62616278-62616316	5
chr11:5296974-5297012	chr2:18770433-18770471	3
chr11:5296972-5297009	chrX:103334067-103334104	-1
chr11:5296222-5296260	chrX:69871525-69871563	-1
chr11:5297095-5297132	chr11:5288278-5288316	150
chr11:5299556-5299593	chr11:5299870-5299908	150
chr11:5296846-5296884	chr11:5243649-5243687	11
chr11:5299006-5299044	chr11:5808523-5808559	1
chr11:5297121-5297159	chr11:44523669-44523706	1
chr11:5296833-5296870	chr11:5520522-5520559	1
chr11:5296904-5296942	chr3:121405454-121405490	1
chr11:5296023-5296061	chr18:29238299-29238337	1
chr11:5296972-5297007	chr11:6027260-6027297	1
chr11:5296997-5297035	chr11:6783887-6783925	1
chr11:5295894-5295931	chr11:4937415-4937453	11
chr11:5295591-5295628	chr11:5295288-5295325	150
chr11:5296903-5296941	chr11:5270422-5270458	2
chr11:5296652-5296690	chr1:6222055-6222093	1
chr11:5296988-5297026	chr1:241390742-241390779	21
chr11:5297025-5297063	chr11:6300699-6300736	1
chr11:5297018-5297056	chr1:157691047-157691085	1
chr11:5295913-5295950	chr11:20320728-20320766	1
chr11:5296942-5296979	chr19:11322539-11322577	1
chr11:5299416-5299454	chr11:5299881-5299919	150
chr11:5296040-5296062	chr11:47591581-47591619
chr11:5296932-5296970	chr1:34587026-34587063	5
chr11:5296507-5296545	chr11:5326628-5326666
chr11:5295695-5295731	chr22:34335379-34335417	0
chr11:5295695-5295731	chr22:34335379-34335417	0
chr11:5299407-5299445	chr11:5299672-5299710	150
chr11:5299476-5299514	chr11:5299577-5299614	150
chr11:5298879-5298954	chr11:10478716-10478791
chr11:5295339-5295413	chr11:5295198-5295273	150
chr11:5297088-5297162	chr11:5310242-5310317	11
chr11:5299389-5299464	chr11:5299760-5299834	150
chr11:5299471-5299544	chr11:5299618-5299693	150
chr11:5295417-5295491	chr3:185747525-185747600	1
chr11:5295747-5295822	chr3:120873614-120873689	1
chr11:5297100-5297175	chr4:12026155-12026230	0
chr11:5299507-5299582	chr11:5299627-5299701	150
chr11:5299445-5299482	chr11:5299658-5299694	150
chr11:5295402-5295439	chr11:5295012-5295048	150
chr11:5296972-5297047	chr17:63093608-63093656	1
chr11:5296762-5296837	chr11:5309386-5309461	11
chr11:5296996-5297070	chr15:81187079-81187153	60
chr11:5296895-5296970	chr11:5027972-5028021	1
chr11:5296918-5296992	chr11:5243426-5243471	11
chr11:5296930-5297005	chr11:6496267-6496317	1
chr11:5299006-5299080	chr11:5514037-5514083	11
chr11:5297163-5297238	chr3:163100178-163100218	1
chr11:5296942-5297014	chr14:71485788-71485837	1
chr11:5296937-5297010	chr10:13608633-13608684	1
chr11:5297083-5297158	chr11:5106567-5106609	1
chr11:5297083-5297158	chr11:5106567-5106609	1
chr11:5296969-5297043	chr11:5134030-5134080	11
chr11:5296926-5297001	chr1:62616260-62616316	5
chr11:5296969-5297043	chr11:5134030-5134080	11
chr11:5296955-5297030	chr11:5427938-5427986	1
chr11:5297086-5297160	chr15:92087645-92087698	1
chr11:5297836-5297909	chr11:5229262-5229312	1
chr11:5297031-5297105	chr11:6366651-6366698	1
chr11:5296991-5297066	chr3:46122770-46122825	150
chr11:5297831-5297906	chr11:5311050-5311089	11
chr11:5297004-5297079	chr13:48619894-48619944	4
chr11:5295567-5295642	chr11:5295110-5295183	150
chr11:5295510-5295584	chr11:5295132-5295207	150
chr11:5295301-5295375	chr11:5295063-5295134	150
chr11:5296389-5296463	chr11:6394729-6394802	1
chr11:5296999-5297074	chr10:69178370-69178444	150
chr11:5296945-5297020	chr11:4630629-4630704	1
chr11:5296336-5296410	chr11:5290610-5290685	150
chr11:5296558-5296632	chr11:5278230-5278305	1
chr11:5297019-5297094	chr11:6411662-6411737	1
chr11:5296967-5297041	chr11:6696650-6696725	1
chr11:5296918-5296991	chr11:33864666-33864739	1
chr11:5295518-5295593	chrX:11680817-11680892	-1
chr11:5296858-5296933	chr1:34540380-34540455	5
chr11:5296288-5296363	chr2:123070145-123070220	1
chr11:5296760-5296835	chr11:5254071-5254146	1
chr11:5296123-5296198	chr11:6317761-6317836	1
chr11:5296981-5297056	chr15:91385769-91385843	3
chr11:5296945-5297020	chr11:93435438-93435513	11
chr11:5297024-5297098	chr11:8425708-8425753	133
chr11:5296918-5296992	chr11:5243426-5243471	11
chr11:5296988-5297026	chr11:5732645-5732671	1
chr11:5296232-5296269	chr13:20575874-20575900	1
chr11:5297126-5297163	chr7:1335998-1336031	1
chr11:5296236-5296273	chr1:104569516-104569538	1
chr11:5296985-5297023	chr11:19248517-19248543	1
chr11:5296937-5296973	chr11:9849288-9849313	1
chr11:5296484-5296511	chr11:5599118-5599147	1
chr11:5296988-5297063	chr11:10717683-10717757	1
chr11:5297029-5297103	chr11:4915580-4915655	1
chr11:5296955-5297028	chrX:132054653-132054725	-1
chr11:5296972-5297044	chr19:41721623-41721698	1
chr11:5296665-5296738	chr11:5216536-5216611	1
chr11:5296558-5296632	chr4:84609916-84609990	1
chr11:5296242-5296317	chr10:18416842-18416917	1
chr11:5299514-5299588	chr1:83446198-83446273	1
chr11:5297795-5297870	chr11:5306167-5306242	150
chr11:5296952-5297026	chrX:16783904-16783977	-1
chr11:5295301-5295375	chr11:5295063-5295134	150
chr11:5296558-5296632	chr4:84609916-84609990	1
chr11:5297018-5297093	chr11:3625308-3625383	11
chr11:5298973-5299047	chr11:5305623-5305698	150
chr11:5295462-5295537	chr11:5295231-5295305	150
chr11:5296960-5297035	chr11:5293404-5293479	150
chr11:5299217-5299292	chr11:5299590-5299665	150
chr11:5298895-5298970	chr11:5305862-5305937	150
chr11:5298106-5298181	chr11:64380992-64381067	1
chr11:5297018-5297093	chr11:3625308-3625383	11
chr11:5296972-5297045	chr11:66529932-66530003	1
chr11:5296791-5296866	chr11:10028925-10029000	1
chr11:5296977-5297052	chr11:5283388-5283463	150
chr11:5296858-5296933	chr1:34540380-34540455	5
chr11:5296960-5297035	chr11:63140890-63140965	11
chr11:5295903-5295978	chr11:5303070-5303145	150
chr11:5296947-5297022	chr11:5144287-5144362	11
chr11:5296937-5297012	chr17:41327117-41327192	1
chr11:5295956-5296030	chr11:6702405-6702480	1
chr11:5296744-5296819	chr11:5206201-5206275	1
chr11:5296937-5297010	chr19:17133829-17133904	1
chr11:5296974-5297049	chr17_gl000204_random:59216-59291	2
chr11:5296134-5296209	chr1:194565088-194565162	1
chr11:5295356-5295430	chr11:11685086-11685160	1
chr11:5297055-5297130	chr12:107004540-107004614	8
chr11:5295407-5295480	chr11:5295161-5295235	150
chr11:5296514-5296588	chr11:5285538-5285612	150
chr11:5296410-5296482	chr11:5305875-5305950	150
chr11:5295911-5295986	chr20:45898107-45898182	2
chr11:5296950-5297025	chr11:30732006-30732080	11
chr11:5296924-5296999	chr3:38441714-38441788	1
chr11:5296740-5296815	chr15:63907784-63907858	3
chr11:5298621-5298696	chr6:160772415-160772489	7
chr11:5295303-5295377	chr11:5294820-5294895	150
chr11:5297025-5297099	chr10:27423673-27423748	1
chr11:5296950-5297025	chr11:123993803-123993878	1
chr11:5297967-5298042	chr10:71135909-71135984	2
chr11:5298749-5298823	chr11:4093279-4093353	11
chr11:5295877-5295952	chr7:20290317-20290392	6
chr11:5297044-5297118	chr6:40602563-40602636	7
chr11:5296918-5296991	chr11:33864666-33864739	1
chr11:5296558-5296632	chr4:84609916-84609990	1
chr11:5296583-5296658	chr8:43017832-43017907	1
chr11:5296924-5296999	chr6:109376155-109376230	2
chr11:5295594-5295668	chr11:5294887-5294962	150
chr11:5296752-5296827	chr11:5330751-5330826	1
chr11:5296540-5296614	chr17:28060800-28060873	1
chr11:5297041-5297116	chr5:172797482-172797557	1
chr11:5296399-5296472	chr12:109304865-109304940	8
chr11:5296288-5296363	chr2:123070145-123070220	1
chr11:5296288-5296363	chr2:123070145-123070220	1
chr11:5296960-5297035	chr11:119831411-119831485	1
chr11:5296950-5297025	chr11:5095993-5096067	1
chr11:5297013-5297088	chr11:7980375-7980448	11
chr11:5296960-5297035	chr11:5293404-5293479	150
chr11:5297027-5297101	chr11:5144089-5144164	11
chr11:5295356-5295430	chr11:11685086-11685160	1
chr11:5296942-5297014	chr3:174015602-174015677	86
chr11:5297168-5297243	chr11:3752031-3752105	1
chr11:5296711-5296781	chr12:110671016-110671091	1
chr11:5295773-5295846	chr11:5299702-5299777	150
chr11:5296906-5296981	chr11:5200916-5200989	1
chr11:5297044-5297117	chr7:10487637-10487712	1
chr11:5297034-5297069	chr3:151367104-151367140	1
chr11:5296985-5297023	chr4:132484138-132484175	1
chr11:5297105-5297143	chr11:10321425-10321463	1
chr11:5297010-5297047	chr11:69686614-69686652	1
chr11:5297047-5297084	chr11:11637172-11637206	1
chr11:5296968-5297005	chr11:46446776-46446811	1
chr11:5299380-5299415	chr11:5299744-5299781	150
chr11:5296974-5297011	chr11:4740272-4740309	1
chr11:5297070-5297108	chr19:40991248-40991286	1
chr11:5296789-5296825	chr12:105570865-105570902	1
chr11:5297037-5297074	chr10:69178406-69178444	150
chr11:5297055-5297092	chr11:30993554-30993591	11
chr11:5296758-5296796	chr12:131162283-131162321	8
chr11:5295960-5295997	chr8:124858798-124858836	11
chr11:5295691-5295728	chr11:5295260-5295297	150
chr11:5295528-5295565	chr11:5295248-5295286	150
chr11:5297049-5297087	chr11:5408852-5408889	1
chr11:5297025-5297063	chr11:76440233-76440271	1
chr11:5297005-5297043	chr10:80642443-80642479	2
chr11:5298621-5298658	chr6:160772452-160772489	7
chr11:5298749-5298786	chr11:4093315-4093353	11
chr11:5297030-5297067	chr11:5966185-5966223	11
chr11:5295877-5295914	chr7:20290354-20290392	6
chr11:5295434-5295470	chr11:5293736-5293774	150
chr11:5299314-5299352	chr11:5299613-5299650	150
chr11:5297173-5297211	chr11:5151290-5151325	133
chr11:5295442-5295480	chr11:5295161-5295199	150
chr11:5297070-5297108	chr11:5797020-5797058	1
chr11:5296960-5296996	chr6:39307696-39307733	2
chr11:5296653-5296691	chr11:4099036-4099074	1
chr11:5296859-5296897	chr11:12159938-12159973	1
chr11:5296437-5296475	chr11:5237987-5238024	1
chr11:5296603-5296641	chr11:5301525-5301563	150
chr11:5296755-5296792	chr7:104852992-104853030	6
chr11:5296336-5296374	chr11:5290647-5290685	150
chr11:5295894-5295931	chr11:4937415-4937453	11
chr11:5296522-5296560	chr11:5287585-5287623	150
chr11:5296996-5297032	chr17:49584606-49584644	1
chr11:5296977-5297015	chr11:5293866-5293904	150
chr11:5296950-5296988	chr12:22805000-22805038	1
chr11:5297063-5297101	chr6:28278712-28278750	2
chr11:5297836-5297870	chr11:5306167-5306202	150
chr11:5296893-5296931	chr11:5963191-5963227	11
chr11:5296977-5297014	chr5:11806721-11806759	2
chr11:5296134-5296172	chr11:5703497-5703535
chr11:5295798-5295835	chr11:5254237-5254275	1
chr11:5299065-5299103	chr16:81158317-81158355	1
chr11:5295695-5295731	chr1:88997613-88997651	0
chr11:5295883-5295920	chr11:23410966-23410987
chr11:5297606-5297680	chr10:123228590-123228640	2
chr11:5296734-5296763	chr11:20446640-20446678
chr11:5299387-5299424	chr11:5299600-5299638	150
chr11:5299537-5299575	chr11:5299787-5299825	150
chr11:5299469-5299507	chr11:5299627-5299664	150
chr11:5299309-5299347	chr11:5299577-5299614	150
chr11:5297064-5297139	chr4:58373939-58374014	0
chr11:5297768-5297822	chr8:29118181-29118256	1
chr11:5296996-5297069	chr11:5287152-5287227	150
chr11:5296747-5296821	chr2:157118415-157118490	0
chr11:5295913-5295988	chr11:5285381-5285456	150
chr11:5296956-5297031	chrM:11762-11837	-1
chr11:5296419-5296492	chr10:100278106-100278181	0
chr11:5296981-5297056	chr2:158166556-158166631	1
chr11:5299081-5299155	chrM:9842-9917	-1
chr11:5299471-5299544	chr11:5299618-5299693	150
chr11:5297907-5297982	chr8:15161026-15161101	0
chr11:5299487-5299562	chr11:5299831-5299905	150
chr11:5302714-5302789	chr11:11059937-11060012	1
chr11:5302085-5302158	chr11:4188974-4189048	11
chr11:5302094-5302169	chr11:5527144-5527194	133
chr11:5302680-5302755	chr11:5795171-5795214	133
chr11:5302222-5302297	chr11:5257993-5258040	1
chr11:5302071-5302146	chr11:5279698-5279746	11
chr11:5303196-5303270	chr11:5392163-5392213	1
chr11:5302040-5302115	chr7:138517310-138517355	1
chr11:5302990-5303065	chr11:5530516-5530576	133
chr11:5302141-5302216	chr11:4857480-4857537	133
chr11:5302058-5302131	chr11:5306219-5306272	150
chr11:5302104-5302178	chr11:7264789-7264829	1
chr11:5302141-5302216	chr11:4857480-4857537	133
chr11:5302222-5302297	chr11:5257993-5258040	1
chr11:5302164-5302238	chr11:45577711-45577757	1
chr11:5302130-5302205	chr11:5562351-5562400	1
chr11:5302116-5302190	chr11:5312950-5312992	133
chr11:5301879-5301953	chr16:3466967-3467010	1
chr11:5302680-5302755	chr11:5795171-5795214	133
chr11:5301195-5301233	chr7:432019-432042	2
chr11:5301885-5301923	chr11:5247796-5247825	11
chr11:5303555-5303593	chr1:37906847-37906871	1
chr11:5302029-5302067	chr6:161828071-161828100	1
chr11:5303840-5303913	chr11:5304069-5304144	150
chr11:5303858-5303932	chr11:5304256-5304331	150
chr11:5301882-5301957	chr1:159460178-159460253	1
chr11:5302029-5302104	chr11:4142359-4142434	1
chr11:5302021-5302095	chr11:42230089-42230164	1
chr11:5302666-5302740	chr15:50539273-50539347	12
chr11:5304004-5304079	chr11:5304152-5304227	150
chr11:5302050-5302125	chr15:82122270-82122344	3
chr11:5303262-5303337	chr11:12988686-12988761	11
chr11:5303391-5303466	chr4:143910534-143910609	1
chr11:5302116-5302190	chr11:4766009-4766083	1
chr11:5303750-5303825	chr11:5304103-5304178	150
chr11:5303876-5303949	chr11:5304334-5304409	150
chr11:5303858-5303932	chr11:5304256-5304331	150
chr11:5302906-5302981	chr20:32306460-32306535	1
chr11:5302094-5302169	chr20:37350978-37351053	1
chr11:5303949-5304024	chr11:5304213-5304287	150
chr11:5302161-5302234	chr11:5304497-5304572	150
chr11:5302282-5302356	chr11:4903725-4903799	1
chr11:5302047-5302122	chr11:4928350-4928423	1
chr11:5299944-5300000	chr11:4070108-4070183	1
chr11:5303008-5303083	chr11:5309306-5309381	150
chr11:5302641-5302716	chr1:225644562-225644636	5
chr11:5302588-5302663	chr11:4855468-4855540	133
chr11:5302034-5302109	chr11:4145628-4145703	1
chr11:5303833-5303907	chr11:5304110-5304185	150
chr11:5303999-5304073	chr11:5304156-5304230	150
chr11:5302819-5302894	chr11:4449241-4449315	1
chr11:5302361-5302410	chr11:5305879-5305954	150
chr11:5302186-5302260	chr12:15983358-15983433	2
chr11:5299996-5300049	chr11:5305967-5306042	150
chr11:5301891-5301965	chr11:35267050-35267125	1
chr11:5299706-5299781	chr17:27636225-27636299	2
chr11:5303120-5303195	chr11:5228096-5228170	150
chr11:5303761-5303836	chr11:5304147-5304221	150
chr11:5303008-5303083	chr11:5305882-5305956	150
chr11:5302666-5302740	chr15:50539273-50539347	12
chr11:5300032-5300106	chr11:5274489-5274563	11
chr11:5303924-5303998	chr11:5304136-5304211	150
chr11:5302660-5302735	chr11:5266368-5266443	133
chr11:5301137-5301212	chr11:5305870-5305945	150
chr11:5303384-5303459	chr11:5285395-5285469	11
chr11:5303384-5303459	chr11:5285395-5285469	11
chr11:5299590-5299665	chr11:5299217-5299292	5
chr11:5302476-5302551	chr11:5305888-5305962	150
chr11:5303930-5304003	chr11:5304135-5304209	150
chr11:5302272-5302346	chr11:4999612-4999686	11
chr11:5303965-5304038	chr11:5304378-5304452	150
chr11:5301467-5301542	chr7:99015406-99015481	6
chr11:5302114-5302185	chr18:46325889-46325963	1
chr11:5303348-5303423	chr11:28554219-28554294	11
chr11:5302049-5302123	chr14:100722559-100722632	1
chr11:5302288-5302363	chr9:134691335-134691410	11
chr11:5303352-5303427	chr11:5578820-5578894	1
chr11:5303317-5303392	chr12:59459798-59459873	2
chr11:5302845-5302919	chr11:5149377-5149452	1
chr11:5303284-5303358	chr11:5700649-5700724	1
chr11:5302661-5302736	chr11:12867662-12867737	1
chr11:5303070-5303145	chr11:5295903-5295978	5
chr11:5302048-5302123	chr11:4635236-4635310	1
chr11:5303177-5303252	chr11:5305865-5305940	150
chr11:5303177-5303252	chr11:5305865-5305940	150
chr11:5302076-5302150	chr11:5371516-5371591	1
chr11:5302067-5302139	chr2:103339627-103339702	1
chr11:5301912-5301987	chr1:90428508-90428583	1
chr11:5302028-5302102	chr11:5745105-5745180	11
chr11:5302024-5302099	chr11:16811855-16811929	11
chr11:5302113-5302185	chr11:5312988-5313062	133
chr11:5300051-5300126	chr11:8100077-8100152	11
chr11:5303824-5303899	chr11:5304043-5304118	150
chr11:5302442-5302517	chr5:54060657-54060732	1
chr11:5302254-5302328	chr12:6100605-6100680	1
chr11:5303853-5303928	chr11:5304071-5304145	150
chr11:5302259-5302334	chr6:139502693-139502768	1
chr11:5303177-5303252	chr11:5305865-5305940	150
chr11:5302080-5302154	chr1:18733997-18734072	1
chr11:5303184-5303258	chr11:7421177-7421252	1
chr11:5303999-5304073	chr11:5304194-5304269	150
chr11:5302116-5302190	chr11:4766009-4766083	1
chr11:5302460-5302535	chr11:5309403-5309477	150
chr11:5303008-5303083	chr11:5305882-5305956	150
chr11:5302749-5302824	chr11:5248648-5248723	11
chr11:5302077-5302150	chr4:8422936-8423011	4
chr11:5303869-5303944	chr11:5304313-5304387	150
chr11:5303384-5303459	chr11:5285395-5285469	11
chr11:5302056-5302131	chr11:5229775-5229850	133
chr11:5303078-5303152	chr11:5119413-5119485	11
chr11:5302197-5302272	chr11:5181293-5181367	1
chr11:5303027-5303099	chr11:5650459-5650534	1
chr11:5299780-5299855	chr11:4153352-4153427	1
chr11:5302113-5302185	chr11:5312988-5313062	133
chr11:5301447-5301518	chr11:5309542-5309616	150
chr11:5303699-5303774	chr11:5304021-5304096	150
chr11:5299950-5300000	chr11:5309404-5309479	150
chr11:5299950-5300000	chr11:5309404-5309479	150
chr11:5302275-5302349	chr11:117309667-117309741	1
chr11:5299944-5300000	chr11:4070108-4070183	1
chr11:5303904-5303978	chr11:5304281-5304356	150
chr11:5299702-5299777	chr11:5295773-5295846	5
chr11:5302269-5302344	chr11:5311279-5311354	150
chr11:5303888-5303962	chr11:5304160-5304235	150
chr11:5303976-5304051	chr11:5304068-5304143	150
chr11:5302104-5302179	chr11:34447008-34447083	1
chr11:5303348-5303423	chr11:28554219-28554294	11
chr11:5303856-5303893	chr11:5304123-5304160	150
chr11:5303787-5303825	chr11:5304044-5304082	150
chr11:5303915-5303952	chr11:5304245-5304282	150
chr11:5302083-5302121	chr8:141040953-141040991	1
chr11:5303397-5303435	chr11:5305967-5306004	150
chr11:5301987-5302025	chr1:68652822-68652859	1
chr11:5302675-5302712	chr11:5198990-5199026	133
chr11:5302002-5302040	chr11:5324315-5324353	1
chr11:5303224-5303262	chr11:5305943-5305978	150
chr11:5299744-5299781	chr11:5299380-5299415	5
chr11:5303856-5303893	chr11:5304123-5304160	150
chr11:5302112-5302150	chr11:5310229-5310266	150
chr11:5303949-5303986	chr11:5304250-5304287	150
chr11:5302115-5302153	chr1:150639658-150639694	5
chr11:5302079-5302117	chr11:5261807-5261843	1
chr11:5301520-5301558	chr15:61091947-61091983	1
chr11:5303282-5303319	chr11:32275211-32275249	11
chr11:5302015-5302050	chr11:4149483-4149521	1
chr11:5302172-5302207	chr11:5729949-5729985	1
chr11:5302747-5302785	chr11:4676823-4676861	1
chr11:5302254-5302290	chr17:924507-924545	2
chr11:5302028-5302066	chr11:5745143-5745180	11
chr11:5302050-5302088	chr11:5142326-5142363	1
chr11:5302615-5302653	chr11:68926612-68926650	1
chr11:5303974-5304012	chr11:5304449-5304486	150
chr11:5302232-5302270	chr11:114258437-114258475	1
chr11:5302772-5302810	chr11:5266530-5266568	133
chr11:5303833-5303871	chr11:5304024-5304062	150
chr11:5303713-5303751	chr11:5304047-5304085	150
chr11:5299613-5299650	chr11:5299314-5299352	5
chr11:5299963-5300000	chr11:5305850-5305888	150
chr11:5303192-5303230	chr11:5229615-5229653	133
chr11:5303006-5303044	chr11:5306020-5306058	150
chr11:5303862-5303899	chr11:5304268-5304306	150
chr11:5301964-5302002	chr11:5179545-5179583	11
chr11:5301525-5301563	chr11:5296603-5296641	5
chr11:5302717-5302755	chr11:5795171-5795209	133
chr11:5303214-5303252	chr11:17714756-17714792	1
chr11:5301815-5301850	chr11:5269054-5269092	2
chr11:5303466-5303504	chr8:23519375-23519412	11
chr11:5303938-5303976	chr11:5304251-5304289	150
chr11:5303800-5303838	chr11:5304235-5304272	150
chr11:5303853-5303891	chr11:5304107-5304145	150
chr11:5303251-5303289	chr11:5305686-5305722	150
chr11:5301672-5301710	chr11:4223454-4223491	1
chr11:5302930-5302967	chr11:5304458-5304495	150
chr11:5303236-5303274	chr11:5131327-5131365
chr11:5303927-5303965	chr11:5304121-5304159	150
chr11:5301558-5301596	chr11:17702080-17702118
chr11:5300006-5300044	chr11:37093011-37093048
chr11:5299892-5299929	chr11:6219526-6219563
chr11:5303985-5304020	chr11:5304085-5304123	150
chr11:5299600-5299638	chr11:5299387-5299424	5
chr11:5299787-5299825	chr11:5299537-5299575	5
chr11:5299627-5299664	chr11:5299469-5299507	5
chr11:5299577-5299614	chr11:5299309-5299347	5
chr11:5302021-5302095	chr13:108119657-108119732	0
chr11:5303791-5303866	chr11:5304101-5304175	150
chr11:5303959-5304034	chr11:5304051-5304126	150
chr11:5303959-5304034	chr11:5304051-5304126	150
chr11:5303959-5304034	chr11:5304075-5304150	150
chr11:5303743-5303817	chr11:5304105-5304180	150
chr11:5303589-5303663	chr11:91259703-91259778
chr11:5302723-5302798	chr9:101001638-101001713	1
chr11:5299618-5299693	chr11:5299471-5299544	5
chr11:5302021-5302095	chr13:108119657-108119732	0
chr11:5303925-5303999	chr11:5304151-5304226	150
chr11:5299831-5299905	chr11:5299487-5299562	5
chr11:5303856-5303931	chr11:5304023-5304098	150
chr11:5299744-5299818	chr11:5299457-5299532	5
chr11:5302070-5302145	chr11:16466996-16467071	1
chr11:5302054-5302129	chr11:4820741-4820791	1
chr11:5302058-5302133	chr11:5306219-5306272	150
chr11:5301507-5301582	chr11:4978204-4978248	1
chr11:5302637-5302712	chr11:5198985-5199026	133
chr11:5302094-5302169	chr11:5527144-5527194	133
chr11:5302133-5302207	chr6:156269404-156269447	34
chr11:5302094-5302169	chr19:831276-831320	1
chr11:5302063-5302137	chr4:39983230-39983277	1
chr11:5302823-5302898	chr11:5305762-5305802	150
chr11:5301709-5301784	chr11:5772337-5772387	1
chr11:5300947-5301022	chr11:5296507-5296552	5
chr11:5302094-5302169	chr19:831276-831320	1
chr11:5302189-5302263	chr11:5311035-5311089	150
chr11:5301507-5301582	chr11:4978204-4978248	1
chr11:5302189-5302263	chr11:5311035-5311089	150
chr11:5302637-5302712	chr11:5198985-5199026	133
chr11:5300112-5300187	chr6:167497359-167497411	1
chr11:5302868-5302943	chr11:5145746-5145797	1
chr11:5302325-5302398	chr11:5273405-5273480	11
chr11:5302147-5302222	chr3:186198629-186198703	1
chr11:5303257-5303332	chr11:5304498-5304572	150
chr11:5302226-5302301	chr11:5065899-5065974	1
chr11:5299828-5299903	chr11:5299569-5299644	5
chr11:5303155-5303230	chr11:5229615-5229689	133
chr11:5303837-5303912	chr11:5304166-5304240	150
chr11:5303979-5304053	chr11:5304169-5304243	150
chr11:5302058-5302131	chr11:96009712-96009784	1
chr11:5303856-5303931	chr11:5304085-5304160	150
chr11:5303798-5303873	chr11:5304083-5304157	150
chr11:5299599-5299674	chr11:5299170-5299245	5
chr11:5302828-5302903	chr11:6762534-6762609	1
chr11:5302641-5302716	chr1:225644562-225644636	5
chr11:5302427-5302502	chr11:5849524-5849598	1
chr11:5302226-5302301	chr8:139670951-139671026	1
chr11:5302889-5302964	chr12:107160840-107160914	8
chr11:5302231-5302305	chr11:5210193-5210268	1
chr11:5303798-5303873	chr11:5304083-5304157	150
chr11:5301949-5302022	chr3:46593469-46593543	150
chr11:5303120-5303195	chr11:5228096-5228170	150
chr11:5302995-5303052	chr11:5304689-5304762	150
chr11:5302105-5302179	chr11:5172097-5172172	11
chr11:5302368-5302410	chr11:5177797-5177872	11
chr11:5303244-5303319	chr11:32275174-32275249	11
chr11:5303302-5303376	chr11:5306776-5306850	150
chr11:5303918-5303993	chr11:5304235-5304309	150
chr11:5303008-5303083	chr11:5305882-5305956	150
chr11:5302162-5302237	chr17:56462984-56463058	5
chr11:5302070-5302145	chr11:16466996-16467071	1
chr11:5302680-5302755	chr11:5795171-5795214	133
chr11:5301195-5301233	chr7:432019-432042	2
chr11:5302040-5302078	chr11:5587297-5587322	1
chr11:5302101-5302139	chr11:5072577-5072598	1
chr11:5301996-5302032	chr3:34103656-34103686	86
chr11:5303924-5303999	chr11:5304136-5304211	150
chr11:5302187-5302260	chr11:6031546-6031620	1
chr11:5303079-5303154	chr22:48271476-48271550	1
chr11:5303999-5304073	chr11:5304156-5304230	150
chr11:5302588-5302663	chr11:4855468-4855542	133
chr11:5299821-5299896	chr11:5297800-5297875	5
chr11:5302158-5302232	chr10:116184703-116184778	1
chr11:5303008-5303083	chr11:5305882-5305956	150
chr11:5302107-5302182	chr11:5214024-5214099	1
chr11:5303683-5303758	chr11:5304153-5304228	150
chr11:5302080-5302154	chr11:5227011-5227085	150
chr11:5302621-5302696	chr11:5304565-5304639	150
chr11:5303920-5303995	chr11:5304190-5304264	150
chr11:5299903-5299978	chr11:5299574-5299649	5
chr11:5303081-5303155	chr11:5305954-5306029	150
chr11:5303823-5303898	chr11:5304191-5304266	150
chr11:5304011-5304085	chr11:5304240-5304314	150
chr11:5302455-5302529	chr13:50024835-50024910	4
chr11:5303733-5303807	chr11:5304096-5304171	150
chr11:5303006-5303081	chr11:6626924-6626999	1
chr11:5301887-5301962	chr11:5277727-5277802	11
chr11:5302024-5302099	chr11:16811855-16811929	11
chr11:5302019-5302092	chr8:20689085-20689159	2
chr11:5303994-5304069	chr11:5304210-5304284	150
chr11:5303972-5304046	chr11:5304464-5304537	150
chr11:5303979-5304053	chr11:5304141-5304214	150
chr11:5303027-5303099	chrX:69679056-69679128	-1
chr11:5299950-5300000	chr11:5309404-5309479	150
chr11:5301452-5301527	chr11:5295514-5295589	5
chr11:5302272-5302346	chr11:4999612-4999686	11
chr11:5303743-5303817	chr11:5304020-5304095	150
chr11:5303823-5303898	chr11:5304191-5304266	150
chr11:5299978-5300053	chr11:5299529-5299604	5
chr11:5302200-5302275	chr11:5314111-5314186	133
chr11:5303769-5303844	chr11:5304043-5304118	150
chr11:5302001-5302076	chr11:99234270-99234344	1
chr11:5303926-5304001	chr11:5304207-5304280	150
chr11:5302226-5302301	chr8:139670951-139671026	1
chr11:5303913-5303988	chr11:5304104-5304179	150
chr11:5303984-5304059	chr11:5304113-5304188	150
chr11:5303380-5303454	chr11:5266783-5266858	133
chr11:5302593-5302668	chr11:5595081-5595156	11
chr11:5300105-5300180	chr11:5305850-5305925	150
chr11:5303987-5304062	chr11:5304465-5304540	150
chr11:5299821-5299869	chr6:152038794-152038869	1
chr11:5303078-5303152	chr11:5119413-5119485	11
chr11:5302945-5303019	chr11:5319668-5319743	1
chr11:5302833-5302906	chr11:5683730-5683803	1
chr11:5301892-5301967	chr11:3846266-3846341	1
chr11:5303120-5303195	chr11:5228096-5228170	150
chr11:5303856-5303931	chr11:5304085-5304160	150
chr11:5303967-5304042	chr11:5304196-5304271	150
chr11:5303856-5303931	chr11:5304023-5304098	150
chr11:5303253-5303328	chr11:5304997-5305071	150
chr11:5302059-5302131	chr13:93915900-93915974	4
chr11:5303979-5304053	chr11:5304141-5304214	150
chr11:5302920-5302994	chr11:5285281-5285355	11
chr11:5302034-5302109	chr4:56343827-56343902	1
chr11:5303498-5303573	chr11:5304033-5304108	150
chr11:5303939-5304013	chr11:5304216-5304289	150
chr11:5303590-5303664	chr11:5304131-5304206	150
chr11:5302214-5302289	chr11:4916729-4916804	11
chr11:5301639-5301713	chr11:5171306-5171381	11
chr11:5302863-5302938	chr11:5733806-5733881	1
chr11:5301812-5301886	chr11:5154181-5154255	1
chr11:5303099-5303152	chr19:14041953-14042028	1
chr11:5303797-5303872	chr11:5304192-5304267	150
chr11:5303244-5303319	chr11:32275174-32275249	11
chr11:5303148-5303189	chr11:5306612-5306686	150
chr11:5299745-5299819	chr11:5299421-5299496	5
chr11:5303348-5303423	chr11:28554219-28554294	11
chr11:5302272-5302346	chr11:4999612-4999686	11
chr11:5300009-5300083	chr11:5296952-5297026	5
chr11:5303361-5303435	chr11:5305809-5305884	150
chr11:5301955-5302030	chr2:232228912-232228986	14
chr11:5299744-5299818	chr11:5299457-5299532	5
chr11:5303416-5303490	chr13:41424311-41424386	1
chr11:5302619-5302694	chr6:53073550-53073624	34
chr11:5303026-5303099	chr11:5309447-5309522	150
chr11:5302099-5302174	chr11:5595652-5595727	11
chr11:5303848-5303923	chr11:5304240-5304314	150
chr11:5302085-5302158	chr11:4188974-4189048	11
chr11:5303032-5303070	chr11:5233260-5233298	1
chr11:5303777-5303815	chr11:5304046-5304084	150
chr11:5302094-5302131	chr11:5219633-5219670	1
chr11:5302214-5302252	chr11:4916767-4916804	11
chr11:5301914-5301950	chr14:54636946-54636983	1
chr11:5299671-5299708	chr11:5299415-5299453	5
chr11:5303987-5304025	chr11:5304254-5304291	150
chr11:5303026-5303062	chr11:5309485-5309522	150
chr11:5303930-5303967	chr11:5304171-5304209	150
chr11:5303930-5303967	chr11:5304171-5304209	150
chr11:5303014-5303052	chr11:5304689-5304727	150
chr11:5303300-5303337	chr11:12988723-12988761	11
chr11:5302079-5302117	chr11:6575712-6575748	1
chr11:5302301-5302338	chr11:5227784-5227822	150
chr11:5303798-5303836	chr11:5304042-5304080	150
chr11:5302095-5302131	chr16:86434412-86434450	2
chr11:5302091-5302129	chr12:75744275-75744313	1
chr11:5302298-5302335	chr11:116745984-116746019	1
chr11:5303757-5303795	chr11:5304038-5304076	150
chr11:5303976-5304013	chr11:5304431-5304469	150
chr11:5302004-5302042	chr12:15914012-15914048	2
chr11:5301982-5302019	chr11:5311293-5311330	150
chr11:5302361-5302398	chr11:5305919-5305954	150
chr11:5303974-5304012	chr11:5304300-5304338	150
chr11:5303956-5303994	chr11:5304282-5304320	150
chr11:5301480-5301518	chr11:5309578-5309616	150
chr11:5302324-5302362	chr11:5305156-5305194	150
chr11:5299870-5299908	chr11:5299556-5299593	5
chr11:5302102-5302139	chr11:5198632-5198670	133
chr11:5304009-5304046	chr11:5304186-5304222	150
chr11:5301912-5301950	chr1:90428508-90428546	1
chr11:5303720-5303758	chr11:5304167-5304205	150
chr11:5303989-5304026	chr11:5304514-5304552	150
chr11:5303184-5303220	chr11:6152814-6152852	1
chr11:5303743-5303781	chr11:5304057-5304095	150
chr11:5300090-5300126	chr11:8100114-8100152	11
chr11:5301988-5302026	chr11:5505428-5505466	1
chr11:5303924-5303961	chr11:5304296-5304334	150
chr11:5302988-5303024	chr11:5328505-5328542	1
chr11:5302071-5302109	chr19:4119079-4119117	1
chr11:5299788-5299826	chr15:46056587-46056624	1
chr11:5302935-5302973	chr11:20484952-20484989	1
chr11:5303888-5303926	chr11:5304197-5304235	150
chr11:5304000-5304038	chr11:5304367-5304405	150
chr11:5304000-5304038	chr11:5304367-5304405	150
chr11:5301531-5301569	chr6:34026898-34026936	2
chr11:5300085-5300122	chr11:5293863-5293901
chr11:5299881-5299919	chr11:5299416-5299454	5
chr11:5301616-5301652	chr9:133989844-133989881	11
chr11:5303104-5303141	chr11:13166668-13166706
chr11:5301531-5301569	chr6:34026898-34026936	2
chr11:5301616-5301652	chr9:133989844-133989881	11
chr11:5301616-5301652	chr9:133989844-133989881	11
chr11:5299672-5299710	chr11:5299407-5299445	5
chr11:5303836-5303873	chr11:5304354-5304392	150
chr11:5299577-5299614	chr11:5299476-5299514	5
chr11:5303881-5303918	chr11:5304030-5304068	150
chr11:5302620-5302695	chr8:137511465-137511540	0
chr11:5303770-5303844	chr5:44335236-44335311	0
chr11:5302578-5302653	chr13:33921355-33921430	122
chr11:5303872-5303945	chr11:5304023-5304098	150
chr11:5299760-5299834	chr11:5299389-5299464	5
chr11:5303861-5303936	chr11:5304023-5304098	150
chr11:5299618-5299693	chr11:5299471-5299544	5
chr11:5299772-5299825	chr11:5378542-5378617
chr11:5302620-5302695	chr8:137511465-137511540	0
chr11:5303978-5304052	chr11:5304069-5304144	150
chr11:5299627-5299701	chr11:5299507-5299582	5
chr11:5302620-5302695	chr8:137511465-137511540	0
chr11:5303715-5303787	chr11:5304069-5304144	150
chr11:5299658-5299694	chr11:5299445-5299482	5
chr11:5303997-5304034	chr11:5304153-5304190	150
chr11:5305109-5305183	chr11:5309279-5309353	150
chr11:5305885-5305960	chr11:5333867-5333941	1
chr11:5305851-5305926	chr10:72303942-72304017	2
chr11:5305979-5306054	chr7:27918309-27918384	6
chr11:5304023-5304098	chr11:5303856-5303931	150
chr11:5305844-5305919	chr11:5256793-5256868	133
chr11:5305885-5305959	chr16:83060083-83060157	7
chr11:5307842-5307917	chr11:5308068-5308143	150
chr11:5305937-5306010	chr11:5249988-5250062	150
chr11:5304398-5304471	chr15:99128470-99128519	1
chr11:5306585-5306660	chr17:59358179-59358227	98
chr11:5305867-5305941	chr8:86781814-86781858	2
chr11:5306400-5306475	chr18:40531985-40532035	11
chr11:5304689-5304762	chr11:5302995-5303052	150
chr11:5305943-5306016	chr11:5223310-5223354	150
chr11:5305834-5305909	chr11:6884785-6884843	11
chr11:5305477-5305552	chr11:58720506-58720554	1
chr11:5305919-5305993	chr11:73836440-73836486	1
chr11:5305216-5305291	chr2:101327475-101327527	1
chr11:5305662-5305737	chr11:10417797-10417847	11
chr11:5305542-5305616	chr11:5788552-5788605	11
chr11:5305477-5305552	chr11:58720506-58720554	1
chr11:5305978-5306053	chr11:5224852-5224904	150
chr11:5305946-5306020	chr11:5364453-5364500	1
chr11:5305987-5306061	chr11:6551744-6551795	11
chr11:5305930-5306005	chr10:135324339-135324389	2
chr11:5305848-5305923	chr11:5330676-5330737	150
chr11:5305981-5306056	chr11:5554920-5554978	11
chr11:5305483-5305558	chrX:16924412-16924452	-1
chr11:5305943-5306016	chr11:5223310-5223354	150
chr11:5306811-5306883	chr1:52425346-52425395	1
chr11:5306004-5306078	chr11:4690306-4690363	1
chr11:5306073-5306148	chr11:5625732-5625778	1
chr11:5305934-5306009	chr15:58288632-58288688	1
chr11:5306067-5306142	chr11:14524274-14524331	1
chr11:5305842-5305917	chr11:8717266-8717314	1
chr11:5306612-5306686	chr11:5303148-5303189	150
chr11:5306886-5306944	chr11:5311161-5311203	150
chr11:5305980-5306055	chr11:95890826-95890884	1
chr11:5305662-5305737	chr11:10417797-10417847	11
chr11:5305511-5305585	chr11:5188333-5188386	11
chr11:5305662-5305737	chr11:10417797-10417847	11
chr11:5305913-5305988	chr1:213934262-213934315	1
chr11:5305870-5305945	chr10:94288969-94289025	2
chr11:5304250-5304325	chr12:95926182-95926231	2
chr11:5307269-5307307	chr11:6278963-6278983	1
chr11:5305962-5305999	chr11:5131150-5131173	1
chr11:5306051-5306089	chr11:15881891-15881922	1
chr11:5306004-5306038	chr11:5518781-5518806	1
chr11:5305474-5305512	chr6:42336259-42336282	2
chr11:5304498-5304572	chr11:5303257-5303332	150
chr11:5305867-5305941	chr19:4482812-4482887	1
chr11:5305846-5305920	chr11:21341918-21341991	150
chr11:5304166-5304240	chr11:5303837-5303912	150
chr11:5305862-5305936	chr11:65978135-65978209	1
chr11:5305919-5305993	chr11:12659022-12659097	1
chr11:5305862-5305937	chr6:27298378-27298453	1
chr11:5306621-5306695	chr11:5309299-5309374	150
chr11:5304169-5304243	chr11:5303979-5304053	150
chr11:5305937-5306010	chr11:5249988-5250062	150
chr11:5304085-5304160	chr11:5303856-5303931	150
chr11:5304083-5304157	chr11:5303798-5303873	150
chr11:5304355-5304429	chr11:5283417-5283492	81
chr11:5305893-5305967	chr11:16901281-16901356	11
chr11:5305912-5305987	chr11:5412363-5412438	1
chr11:5305968-5306043	chr2:207188186-207188261	1
chr11:5305908-5305981	chr11:3216233-3216308	1
chr11:5305524-5305596	chr11:6673531-6673606	1
chr11:5306556-5306631	chr9:130047879-130047954	11
chr11:5306036-5306110	chr11:5742495-5742570	1
chr11:5305816-5305891	chr11:5309037-5309112	150
chr11:5305972-5306047	chr7:101785503-101785578	2
chr11:5305953-5306028	chr8:1874805-1874880	1
chr11:5307803-5307876	chr11:5308249-5308323	150
chr11:5307178-5307253	chr11:5274354-5274429	150
chr11:5304083-5304157	chr11:5303798-5303873	150
chr11:5305859-5305934	chr11:5224400-5224475	150
chr11:5305943-5306015	chr11:5660620-5660694	1
chr11:5305747-5305822	chr11:110171426-110171499	11
chr11:5306219-5306272	chr11:5302058-5302133	150
chr11:5307857-5307932	chr11:5308001-5308076	150
chr11:5305932-5306006	chr11:2439882-2439956	1
chr11:5306052-5306127	chr4:185913869-185913943	1
chr11:5306610-5306684	chr12:133127833-133127908	1
chr11:5305862-5305936	chr11:5015021-5015096	1
chr11:5305834-5305908	chr11:12691106-12691180	11
chr11:5305885-5305958	chr11:5340699-5340774	1
chr11:5305926-5306001	chr11:9261874-9261949	1
chr11:5305199-5305274	chr9:99270441-99270516	1
chr11:5306186-5306260	chr16:55445438-55445513	1
chr11:5306000-5306074	chr7:129623732-129623806	2
chr11:5307734-5307808	chr11:5308036-5308111	150
chr11:5306776-5306850	chr11:5303302-5303376	150
chr11:5305943-5306015	chr11:5212382-5212457	11
chr11:5305862-5305936	chr12:115240624-115240680	1
chr11:5305502-5305577	chr11:5485991-5486065	1
chr11:5307782-5307857	chr11:5308236-5308311	150
chr11:5304235-5304309	chr11:5303918-5303993	150
chr11:5305882-5305956	chr11:5303008-5303083	150
chr11:5305992-5306065	chr5:153323677-153323752	1
chr11:5305980-5306055	chr11:5840521-5840596	1
chr11:5306516-5306591	chr12:61983498-61983573	1
chr11:5304136-5304211	chr11:5303924-5303999	150
chr11:5305967-5306040	chr15:41667774-41667848	1
chr11:5304156-5304230	chr11:5303999-5304073	150
chr11:5306166-5306241	chr10:82157173-82157248	1
chr11:5305858-5305933	chr11:35247390-35247464	133
chr11:5305950-5306025	chr11:5788300-5788375	11
chr11:5305882-5305956	chr11:5303008-5303083	150
chr11:5305864-5305939	chr11:4975078-4975152	11
chr11:5304153-5304228	chr11:5303683-5303758	150
chr11:5305908-5305982	chr11:5324277-5324351	150
chr11:5305909-5305983	chr9:129879376-129879450	3
chr11:5306473-5306548	chr11:5220198-5220272	1
chr11:5304565-5304639	chr11:5302621-5302696	150
chr11:5307812-5307885	chr11:5308164-5308239	150
chr11:5306029-5306101	chr8:120950997-120951072	1
chr11:5306337-5306411	chr11:5309386-5309460	150
chr11:5305912-5305987	chr11:5314079-5314154	150
chr11:5307685-5307758	chr11:5308092-5308167	150
chr11:5304190-5304264	chr11:5303920-5303995	150
chr11:5305912-5305987	chr11:5412363-5412438	1
chr11:5305954-5306029	chr11:5303081-5303155	150
chr11:5305950-5306023	chr1:182239078-182239153	1
chr11:5304191-5304266	chr11:5303823-5303898	150
chr11:5307220-5307295	chr11:5241158-5241233	11
chr11:5304240-5304314	chr11:5304011-5304085	150
chr11:5304096-5304171	chr11:5303733-5303807	150
chr11:5305867-5305941	chr9:134075572-134075647	51
chr11:5305872-5305946	chr10:49634608-49634683	150
chr11:5306419-5306493	chr11:5353241-5353316	1
chr11:5306073-5306147	chr16:85541883-85541958	35
chr11:5305932-5306007	chr11:5139870-5139945	150
chr11:5307734-5307808	chr11:5308036-5308111	150
chr11:5305984-5306059	chr9:107862728-107862803	3
chr11:5306876-5306951	chr11:5313080-5313155	150
chr11:5305900-5305975	chr11:5309354-5309429	150
chr11:5304210-5304284	chr11:5303994-5304069	150
chr11:5304464-5304537	chr11:5303972-5304046	150
chr11:5304141-5304214	chr11:5303979-5304053	150
chr11:5305883-5305958	chr11:5171329-5171403	150
chr11:5305862-5305937	chr3:33768682-33768757	14
chr11:5306167-5306242	chr11:5297795-5297870	150
chr11:5306431-5306506	chr11:5386045-5386120	1
chr11:5305937-5306010	chr11:5249988-5250062	150
chr11:5306775-5306849	chr11:6013771-6013845	11
chr11:5305885-5305960	chr11:5333867-5333941	1
chr11:5305868-5305943	chr4:74931693-74931767	1
chr11:5305915-5305990	chr11:5314000-5314075	150
chr11:5307817-5307891	chr11:5308087-5308162	150
chr11:5306473-5306548	chr11:5220198-5220272	1
chr11:5304020-5304095	chr11:5303743-5303817	150
chr11:5305943-5306018	chr11:4858378-4858452	1
chr11:5305623-5305698	chr11:5298973-5299047	150
chr11:5304191-5304266	chr11:5303823-5303898	150
chr11:5307013-5307087	chr11:22185537-22185612	1
chr11:5305653-5305728	chr11:5309052-5309127	150
chr11:5306775-5306849	chr11:6013770-6013845	11
chr11:5305821-5305896	chr10:1099563-1099638	2
chr11:5305946-5306021	chr11:10619254-10619328	11
chr11:5307229-5307302	chr11:5096631-5096706	11
chr11:5305877-5305952	chr11:5169866-5169938	150
chr11:5305875-5305950	chr2:34364175-34364249	3
chr11:5305834-5305908	chr11:12691106-12691180	11
chr11:5305888-5305963	chr3:133328766-133328841	1
chr11:5305862-5305937	chr11:5298895-5298970	150
chr11:5304043-5304118	chr11:5303769-5303844	150
chr11:5305943-5306018	chr11:5227957-5228030	133
chr11:5307763-5307838	chr11:5307974-5308049	150
chr11:5305979-5306054	chr7:27918309-27918384	6
chr11:5305473-5305548	chr3:14533985-14534060	1
chr11:5307618-5307693	chr11:5307904-5307975	150
chr11:5305864-5305938	chr11:5255490-5255565	133
chr11:5305953-5306026	chr11:5150499-5150573	11
chr11:5304207-5304280	chr11:5303926-5304001	150
chr11:5307850-5307924	chr11:5307963-5308037	150
chr11:5307832-5307907	chr11:5307971-5308046	150
chr11:5305962-5306037	chr11:18355345-18355420	11
chr11:5304907-5304981	chr11:5228322-5228397	133
chr11:5305983-5306058	chr11:24738280-24738355	1
chr11:5306354-5306429	chr7:98136386-98136460	2
chr11:5304104-5304179	chr11:5303913-5303988	150
chr11:5305900-5305975	chr11:5309354-5309429	150
chr11:5304113-5304188	chr11:5303984-5304059	150
chr11:5306421-5306495	chr1:180595529-180595604	1
chr11:5305853-5305928	chr11:4980094-4980168	11
chr11:5305853-5305928	chr11:4980094-4980168	11
chr11:5305662-5305737	chr11:36249725-36249800	11
chr11:5305850-5305925	chr11:5300105-5300180	150
chr11:5304465-5304540	chr11:5303987-5304062	150
chr11:5307826-5307900	chr11:5308233-5308308	150
chr11:5307850-5307924	chr11:5307963-5308037	150
chr11:5305762-5305802	chr11:5302823-5302898	150
chr11:5305857-5305931	chr11:5139872-5139947	150
chr11:5305912-5305987	chr11:105344203-105344277	1
chr11:5306799-5306874	chr11:6942246-6942321	11
chr11:5307763-5307838	chr11:5307974-5308049	150
chr11:5306289-5306363	chr19:401048-401123	1
chr11:5305746-5305802	chr11:5514002-5514077	11
chr11:5305932-5306007	chr11:6609611-6609683	1
chr11:5305921-5305996	chr11:17891681-17891756	1
chr11:5305908-5305981	chr11:3216233-3216308	1
chr11:5305885-5305958	chr11:5171329-5171403	150
chr11:5304638-5304713	chr11:5292391-5292466	11
chr11:5305792-5305867	chr8:79225530-79225605	1
chr11:5307756-5307830	chr11:5307890-5307964	150
chr11:5307750-5307822	chr11:5307977-5308052	150
chr11:5305984-5306059	chr9:107862728-107862803	3
chr11:5306357-5306430	chr11:5368693-5368765	11
chr11:5305109-5305183	chr11:5309279-5309353	150
chr11:5305647-5305720	chr11:5311325-5311400	150
chr11:5305747-5305822	chr11:110171426-110171497	11
chr11:5304361-5304436	chr11:9680416-9680491	1
chr11:5307734-5307808	chr11:5308202-5308276	150
chr11:5305846-5305920	chr11:21341918-21341991	150
chr11:5304987-5305062	chr21:39383449-39383524	1
chr11:5305882-5305957	chr11:49938750-49938825	1
chr11:5305875-5305949	chr11:5142832-5142907	150
chr11:5306113-5306188	chr8:102431253-102431328	2
chr11:5305835-5305910	chr11:5709862-5709937	1
chr11:5305609-5305684	chr11:5268274-5268349	11
chr11:5305609-5305684	chr11:5268274-5268349	11
chr11:5307601-5307676	chr11:5307999-5308070	150
chr11:5307819-5307894	chr11:5308191-5308266	150
chr11:5305912-5305987	chr16:75729084-75729158	2
chr11:5307842-5307917	chr11:5308068-5308143	150
chr11:5304085-5304160	chr11:5303856-5303931	150
chr11:5304196-5304271	chr11:5303967-5304042	150
chr11:5305919-5305993	chr11:6367015-6367090	11
chr11:5305982-5306057	chr1:93806315-93806390	1
chr11:5305967-5306040	chr11:5311166-5311240	150
chr11:5305875-5305950	chr11:5296410-5296482	150
chr11:5304023-5304098	chr11:5303856-5303931	150
chr11:5304997-5305071	chr11:5303253-5303328	150
chr11:5304141-5304214	chr11:5303979-5304053	150
chr11:5305973-5306048	chr11:5336210-5336285	85
chr11:5305827-5305900	chr11:5235210-5235285	1
chr11:5306114-5306188	chr8:115758724-115758799	2
chr11:5307835-5307910	chr11:5308242-5308317	150
chr11:5305118-5305192	chr17:12526045-12526120	1
chr11:5305870-5305944	chr11:105158279-105158353	1
chr11:5304033-5304108	chr11:5303498-5303573	150
chr11:5304216-5304289	chr11:5303939-5304013	150
chr11:5304131-5304206	chr11:5303590-5303664	150
chr11:5305838-5305911	chr11:5116854-5116928	150
chr11:5305885-5305958	chr11:5340699-5340774	1
chr11:5305854-5305929	chr11:5253057-5253131	133
chr11:5305851-5305926	chr5:33247664-33247739	1
chr11:5305645-5305720	chr1:148656757-148656832	1
chr11:5305645-5305720	chr1:148656757-148656832	1
chr11:5305878-5305953	chr1:198576605-198576680	1
chr11:5306046-5306120	chr10:73285618-73285693	68
chr11:5306567-5306642	chr11:5249234-5249309	150
chr11:5305893-5305968	chr11:2678835-2678910	1
chr11:5306268-5306343	chr1:40285551-40285626	1
chr11:5305765-5305839	chr11:5311320-5311395	150
chr11:5305812-5305886	chr2:128630621-128630696	1
chr11:5305868-5305943	chr11:5270542-5270616	150
chr11:5305975-5306050	chr2:44562394-44562469	3
chr11:5304192-5304267	chr11:5303797-5303872	150
chr11:5305861-5305935	chr11:5156913-5156986	11
chr11:5307782-5307857	chr11:5308146-5308220	150
chr11:5304987-5305062	chr21:39383449-39383524	1
chr11:5305799-5305874	chr14:22252005-22252079	26
chr11:5305857-5305931	chr19:11126472-11126547	1
chr11:5306515-5306589	chr12:16521453-16521528	1
chr11:5305515-5305588	chr11:5025052-5025125	11
chr11:5305864-5305939	chr9:125852608-125852683	1
chr11:5305875-5305949	chr16:5068853-5068928	2
chr11:5307709-5307784	chr11:5307895-5307969	150
chr11:5307857-5307932	chr11:5308042-5308117	150
chr11:5305476-5305550	chr11:5533363-5533438	11
chr11:5307805-5307878	chr11:5308125-5308200	150
chr11:5304987-5305062	chr21:39383449-39383524	1
chr11:5305864-5305938	chrX:53030200-53030275	-1
chr11:5306106-5306181	chr20:34120591-34120666	1
chr11:5305973-5306048	chr11:4533730-4533804	1
chr11:5305799-5305874	chr14:22252005-22252079	26
chr11:5307004-5307077	chr11:5287681-5287756	133
chr11:5306112-5306187	chr11:5126773-5126847	11
chr11:5307822-5307896	chr11:5307987-5308061	150
chr11:5306777-5306822	chr11:5309399-5309474	150
chr11:5305971-5306046	chr2:230926098-230926173	1
chr11:5306302-5306377	chr5:68816919-68816993	2
chr11:5305937-5306011	chr5:72473619-72473693	1
chr11:5304595-5304642	chr11:3772817-3772892	1
chr11:5304595-5304642	chr11:3772817-3772892	1
chr11:5305910-5305984	chr11:5475117-5475192	1
chr11:5305809-5305884	chr11:5303361-5303435	150
chr11:5305504-5305578	chr13:34480663-34480738	21
chr11:5306869-5306944	chr11:5141861-5141936	150
chr11:5304524-5304599	chr11:5292092-5292167	11
chr11:5305857-5305932	chr11:4661958-4662032	1
chr11:5305910-5305984	chr11:5475117-5475192	1
chr11:5305977-5306052	chr11:44940729-44940804	1
chr11:5305871-5305946	chr11:59289467-59289542	1
chr11:5304816-5304890	chr5:80276117-80276192	2
chr11:5305971-5306046	chr12:118432467-118432541	38
chr11:5305672-5305747	chr20:43141710-43141785	1
chr11:5306515-5306589	chr3:128893817-128893892	14
chr11:5307753-5307827	chr11:5307949-5308023	150
chr11:5307709-5307784	chr11:5307895-5307969	150
chr11:5304638-5304713	chr11:5397774-5397849	11
chr11:5305864-5305939	chr9:125852608-125852683	1
chr11:5305919-5305993	chr11:12659022-12659097	1
chr11:5305946-5306019	chr13:56655610-56655685	1
chr11:5304532-5304607	chr11:5144475-5144550	150
chr11:5305929-5306003	chr11:98908170-98908245	11
chr11:5307159-5307233	chrX:17138645-17138719	-1
chr11:5306632-5306707	chr1:41509344-41509419	5
chr11:5305878-5305953	chr11:5144522-5144596	150
chr11:5305899-5305973	chr21:34122715-34122790	1
chr11:5305882-5305956	chr11:6925281-6925354	1
chr11:5307801-5307876	chr11:5307963-5308037	150
chr11:5305834-5305908	chr11:5480064-5480138	11
chr11:5305913-5305988	chr11:6388572-6388646	1
chr11:5306702-5306777	chr11:5309357-5309432	150
chr11:5305912-5305987	chr11:5412363-5412438	1
chr11:5307817-5307891	chr11:5308016-5308089	150
chr11:5304240-5304314	chr11:5303848-5303923	150
chr11:5307593-5307667	chr11:5307910-5307985	150
chr11:5306140-5306215	chr4:8469514-8469589	4
chr11:5305876-5305951	chr9:108393206-108393281	3
chr11:5306421-5306495	chr1:180595529-180595604	1
chr11:5305181-5305219	chr17:17091502-17091538	1
chr11:5306024-5306062	chr11:5163860-5163898	1
chr11:5305858-5305896	chr10:1099563-1099601	2
chr11:5305941-5305975	chr11:6088983-6089021	133
chr11:5304046-5304084	chr11:5303777-5303815	150
chr11:5307656-5307693	chr11:5308058-5308096	150
chr11:5307525-5307563	chr11:5308000-5308038	150
chr11:5305937-5305974	chr11:14544351-14544389	1
chr11:5307664-5307700	chr11:5307911-5307949	150
chr11:5306160-5306198	chr21:37594937-37594974	7
chr11:5305941-5305975	chr11:6088983-6089021	133
chr11:5305937-5305974	chr11:46991247-46991284	1
chr11:5306650-5306688	chr11:5294940-5294978	150
chr11:5306408-5306446	chr11:6362720-6362758	1
chr11:5306004-5306041	chr11:5952910-5952948	1
chr11:5306721-5306759	chr11:5309517-5309553	150
chr11:5305992-5306029	chr11:6515257-6515295	1
chr11:5304254-5304291	chr11:5303987-5304025	150
chr11:5305924-5305960	chr11:5282556-5282594	81
chr11:5305890-5305928	chr11:7061092-7061130	1
chr11:5305901-5305939	chr11:4975117-4975152	11
chr11:5307432-5307469	chr11:5307914-5307952	150
chr11:5307849-5307885	chr11:5308036-5308074	150
chr11:5305941-5305975	chr11:6088983-6089021	133
chr11:5304171-5304209	chr11:5303930-5303967	150
chr11:5304171-5304209	chr11:5303930-5303967	150
chr11:5306043-5306081	chr11:47154973-47155011	1
chr11:5305899-5305937	chr3:33768682-33768720	14
chr11:5305992-5306029	chr11:5175064-5175099	1
chr11:5304689-5304727	chr11:5303014-5303052	150
chr11:5306117-5306155	chr21:36048344-36048382	7
chr11:5306032-5306070	chr11:56093559-56093597	1
chr11:5305910-5305947	chr11:5269380-5269417	150
chr11:5305919-5305956	chr11:5514477-5514515	11
chr11:5305974-5306012	chr21:22817289-22817326	1
chr11:5306144-5306182	chr17:69973200-69973238	1
chr11:5305933-5305971	chr11:4391471-4391509	1
chr11:5305950-5305987	chr11:5314116-5314154	150
chr11:5306010-5306046	chr11:24677187-24677224	1
chr11:5304042-5304080	chr11:5303798-5303836	150
chr11:5306067-5306105	chr11:14524274-14524312	1
chr11:5305946-5305984	chr11:4647596-4647634	11
chr11:5305648-5305686	chr11:5280556-5280594	150
chr11:5306010-5306046	chr6:159491927-159491963	1
chr11:5305979-5306017	chr11:44805597-44805634	1
chr11:5306621-5306659	chr11:5309336-5309374	150
chr11:5305967-5306005	chr5:151337056-151337094	1
chr11:5305915-5305953	chr11:5144558-5144596	150
chr11:5305896-5305934	chr11:5593813-5593850	1
chr11:5305507-5305543	chr16:333481-333519	1
chr11:5305507-5305543	chr16:333481-333519	1
chr11:5307805-5307842	chr11:5308163-5308200	150
chr11:5305086-5305124	chr11:5536213-5536250	1
chr11:5306000-5306037	chr11:18355345-18355383	11
chr11:5307564-5307601	chr11:5307964-5308001	150
chr11:5304038-5304076	chr11:5303757-5303795	150
chr11:5305967-5306005	chr17:1553928-1553965	1
chr11:5305967-5306005	chr17:1553928-1553965	1
chr11:5304176-5304214	chr11:5974920-5974958	133
chr11:5305976-5306014	chr20:33471346-33471384	2
chr11:5304431-5304469	chr11:5303976-5304013	150
chr11:5305974-5306012	chr11:4496261-4496298	1
chr11:5306869-5306905	chr11:5141861-5141899	150
chr11:5304500-5304538	chr6:156664758-156664796	34
chr11:5306024-5306062	chr12:70812221-70812259	2
chr11:5305919-5305954	chr11:5302361-5302398	150
chr11:5307069-5307107	chr11:6445255-6445291	133
chr11:5306145-5306183	chr11:5845295-5845333	1
chr11:5305912-5305950	chr2:34364175-34364212	3
chr11:5305022-5305060	chr15:78103728-78103766	1
chr11:5305870-5305908	chr11:12691106-12691144	11
chr11:5306160-5306198	chr11:5407714-5407752	11
chr11:5304300-5304338	chr11:5303974-5304012	150
chr11:5304282-5304320	chr11:5303956-5303994	150
chr11:5305798-5305821	chr11:5358954-5358992	1
chr11:5305926-5305964	chr17:70653114-70653151	1
chr11:5306029-5306064	chr11:4908268-4908306	1
chr11:5305156-5305194	chr11:5302324-5302362	150
chr11:5305875-5305912	chr11:5399179-5399216	11
chr11:5306374-5306411	chr10:111245998-111246035	2
chr11:5305929-5305965	chr11:18668088-18668126	11
chr11:5306149-5306187	chr9:106953615-106953652	1
chr11:5306073-5306111	chr11:5416395-5416433	1
chr11:5304186-5304222	chr11:5304009-5304046	150
chr11:5305919-5305957	chr1:152041855-152041893	1
chr11:5305967-5306005	chr17:1553928-1553965	1
chr11:5306567-5306605	chr11:5249234-5249272	150
chr11:5307657-5307695	chr11:5307895-5307932	150
chr11:5305900-5305938	chr11:5255528-5255565	133
chr11:5305515-5305553	chr11:5025087-5025125	11
chr11:5305870-5305908	chr11:5480100-5480137	11
chr11:5305631-5305669	chr2:238242851-238242889	1
chr11:5305890-5305928	chr11:4980094-4980132	11
chr11:5305895-5305933	chr11:35247390-35247428	133
chr11:5305926-5305962	chr10:70063207-70063245	68
chr11:5305848-5305886	chr11:5136527-5136565	11
chr11:5305873-5305911	chr11:5116854-5116892	150
chr11:5304167-5304205	chr11:5303720-5303758	150
chr11:5305027-5305064	chr11:5410758-5410796	1
chr11:5306143-5306181	chr11:4659460-4659498	1
chr11:5306004-5306039	chr11:5153740-5153777	11
chr11:5307863-5307900	chr11:5308013-5308050	150
chr11:5305903-5305941	chr9:134075572-134075610	51
chr11:5305950-5305987	chr16:75729084-75729122	2
chr11:5305972-5306010	chr11:5250024-5250062	133
chr11:5305989-5306027	chr11:5348354-5348392	1
chr11:5304514-5304552	chr11:5303989-5304026	150
chr11:5305758-5305794	chr17:47381847-47381885	2
chr11:5306113-5306150	chr8:102431290-102431328	2
chr11:5306245-5306281	chr11:5239555-5239593	11
chr11:5306013-5306051	chr11:6543783-6543821	1
chr11:5306424-5306461	chr2:43241475-43241512	3
chr11:5305954-5305992	chr11:6768518-6768556	1
chr11:5307632-5307670	chr11:5307883-5307920	150
chr11:5304057-5304095	chr11:5303743-5303781	150
chr11:5306959-5306997	chr11:5327553-5327591	150
chr11:5306119-5306157	chr1:150991183-150991220	5
chr11:5307772-5307810	chr11:5308032-5308069	150
chr11:5304296-5304334	chr11:5303924-5303961	150
chr11:5306676-5306702	chr1:109953519-109953557	1
chr11:5305943-5305980	chr11:76139607-76139644	1
chr11:5306585-5306623	chr11:5309452-5309490	150
chr11:5305905-5305943	chr11:5273714-5273751	150
chr11:5306185-5306221	chr11:5762450-5762486	1
chr11:5307625-5307661	chr11:5308068-5308106	150
chr11:5307538-5307574	chr11:5307885-5307923	150
chr11:5305901-5305939	chr17:67155160-67155198	1
chr11:5306167-5306202	chr11:5297836-5297870	150
chr11:5304197-5304235	chr11:5303888-5303926	150
chr11:5305815-5305853	chr11:35288407-35288444	1
chr11:5306959-5306997	chr11:5327553-5327591	150
chr11:5305977-5306015	chr11:5212382-5212420	11
chr11:5305920-5305958	chr11:4960065-4960100	1
chr11:5305924-5305960	chr11:5282556-5282594	81
chr11:5304367-5304405	chr11:5304000-5304038	150
chr11:5304367-5304405	chr11:5304000-5304038	150
chr11:5306708-5306736	chr15:58480433-58480471	1
chr11:5306136-5306172	chr11:5269310-5269347	150
chr11:5306663-5306697	chr2:102252487-102252524	1
chr11:5307112-5307150	chr11:5115562-5115600	150
chr11:5307799-5307837	chr11:5308202-5308239	150
chr11:5307702-5307739	chr11:5307999-5308035	150
chr11:5304354-5304392	chr11:5303836-5303873	150
chr11:5307803-5307841	chr11:5308114-5308150	150
chr11:5304030-5304068	chr11:5303881-5303918	150
chr11:5305750-5305825	chr11:5643811-5643886
chr11:5307842-5307917	chr11:5308081-5308155	150
chr11:5304023-5304098	chr11:5303872-5303945	150
chr11:5306869-5306944	chr20:57264441-57264516	1
chr11:5305867-5305941	chr11:5321715-5321790
chr11:5304023-5304098	chr11:5303861-5303936	150
chr11:5307700-5307775	chr11:5307908-5307983	150
chr11:5306663-5306738	chr12:52495050-52495125	1
chr11:5306659-5306702	chr11:5755300-5755374
chr11:5305875-5305950	chr11:5310125-5310200	150
chr11:5304069-5304144	chr11:5303978-5304052	150
chr11:5305847-5305922	chr11:6603091-6603165
chr11:5306869-5306944	chr20:57264441-57264516	1
chr11:5307842-5307917	chr11:5308081-5308155	150
chr11:5304069-5304144	chr11:5303715-5303787	150
chr11:5304153-5304190	chr11:5303997-5304034	150
chr11:5306400-5306475	chr18:40531985-40532035	11
chr11:5305981-5306056	chr11:5554920-5554978	11
chr11:5305855-5305930	chr15:40817465-40817511	3
chr11:5306010-5306085	chr11:4647199-4647247	11
chr11:5305870-5305944	chr11:33675447-33675492	1
chr11:5305930-5306005	chr11:116563383-116563433	1
chr11:5305946-5306020	chr11:3996799-3996844	1
chr11:5305834-5305909	chr11:6884785-6884843	11
chr11:5305900-5305975	chr11:6088946-6089021	133
chr11:5306077-5306152	chr21:35560773-35560847	1
chr11:5307799-5307873	chr11:5307968-5308042	150
chr11:5307857-5307932	chr11:5308042-5308117	150
chr11:5305929-5306002	chr11:4865897-4865948	1
chr11:5305483-5305558	chrX:16924412-16924452	-1
chr11:5305839-5305914	chr1:184950679-184950733	1
chr11:5305879-5305954	chr11:5302361-5302410	150
chr11:5305967-5306042	chr11:5299996-5300049	150
chr11:5306555-5306630	chr11:5972589-5972631	133
chr11:5305912-5305987	chr11:5115955-5116007	150
chr11:5305909-5305983	chr15:83314570-83314619	60
chr11:5306004-5306079	chr11:5094046-5094097	1
chr11:5305976-5306051	chr11:2200705-2200754	1
chr11:5305929-5306002	chr11:66544035-66544079	1
chr11:5305915-5305990	chr11:89186746-89186795	1
chr11:5305919-5305994	chr11:5428236-5428281	133
chr11:5305919-5305994	chr11:5428236-5428281	133
chr11:5306811-5306882	chr1:52425346-52425395	1
chr11:5305867-5305941	chr8:86781814-86781858	2
chr11:5305926-5306000	chr11:5658852-5658911	1
chr11:5305893-5305968	chr11:5226218-5226265	150
chr11:5305967-5306040	chr5:174316435-174316494	2
chr11:5305871-5305946	chr16:73944181-73944232	1
chr11:5305868-5305943	chr8:59993198-59993253	1
chr11:5305943-5306016	chr17:31734293-31734338	2
chr11:5305662-5305737	chr11:10417797-10417847	11
chr11:5306613-5306688	chr11:5296974-5297049	150
chr11:5307739-5307814	chr11:5307977-5308052	150
chr11:5305862-5305936	chr11:57812372-57812446	1
chr11:5306799-5306874	chr11:6942246-6942321	11
chr11:5305091-5305164	chr11:5294944-5295019	150
chr11:5304820-5304895	chr18:72084697-72084771	1
chr11:5307875-5307950	chr11:5308357-5308432	150
chr11:5304069-5304144	chr11:5303840-5303913	150
chr11:5305904-5305979	chr11:5287433-5287508	133
chr11:5305946-5306021	chr11:10619254-10619328	11
chr11:5304256-5304331	chr11:5303858-5303932	150
chr11:5305904-5305979	chr11:93034877-93034952	1
chr11:5305913-5305988	chr11:5252911-5252986	133
chr11:5305918-5305992	chr11:5309091-5309164	150
chr11:5307229-5307302	chr11:5096631-5096706	11
chr11:5305747-5305822	chr11:110171426-110171499	11
chr11:5306217-5306272	chr7:122518449-122518523	1
chr11:5305962-5306036	chr11:5335755-5335827	85
chr11:5306818-5306892	chr2:191338435-191338510	3
chr11:5305973-5306048	chr6:49903508-49903582	1
chr11:5307874-5307949	chr11:5308024-5308099	150
chr11:5307857-5307932	chr11:5308042-5308117	150
chr11:5307835-5307910	chr11:5307999-5308073	150
chr11:5305210-5305285	chr11:5582465-5582540	1
chr11:5305855-5305930	chr19:8945491-8945566	1
chr11:5304152-5304227	chr11:5304004-5304079	150
chr11:5305893-5305966	chr11:5308963-5309037	150
chr11:5305905-5305980	chr11:5309264-5309338	150
chr11:5305858-5305933	chr11:6021218-6021293	1
chr11:5306871-5306946	chr17:26020384-26020459	1
chr11:5305234-5305309	chr5:135759816-135759891	2
chr11:5304494-5304569	chr11:5532053-5532127	11
chr11:5305593-5305667	chr11:5068888-5068963	1
chr11:5305870-5305945	chr1:9501729-9501804	1
chr11:5304103-5304178	chr11:5303750-5303825	150
chr11:5304334-5304409	chr11:5303876-5303949	150
chr11:5305444-5305518	chr2:206815364-206815438	1
chr11:5305662-5305737	chr11:36249725-36249800	11
chr11:5304256-5304331	chr11:5303858-5303932	150
chr11:5305920-5305995	chr11:6454827-6454901	1
chr11:5304213-5304287	chr11:5303949-5304024	150
chr11:5304497-5304572	chr11:5302161-5302234	150
chr11:5306096-5306171	chr11:5309452-5309527	150
chr11:5307537-5307612	chr11:5307940-5308015	150
chr11:5304777-5304852	chr11:12717226-12717300	1
chr11:5307727-5307801	chr11:5307999-5308070	150
chr11:5306010-5306046	chr10:67585354-67585376	1
chr11:5306005-5306043	chr11:6242555-6242583	1
chr11:5305941-5305975	chr18:8509482-8509507	2
chr11:5306062-5306100	chr1:222058692-222058713	1
chr11:5306062-5306100	chr1:222058692-222058713	1
chr11:5305870-5305945	chrX:101447439-101447513	-1
chr11:5305950-5306025	chr11:5280187-5280262	150
chr11:5304500-5304572	chr6:156664721-156664796	34
chr11:5305871-5305946	chr10:49634608-49634683	150
chr11:5305876-5305951	chr9:108393206-108393281	3
chr11:5305870-5305944	chr10:6267386-6267461	1
chr11:5304110-5304185	chr11:5303833-5303907	150
chr11:5306940-5306997	chr11:5327516-5327591	150
chr11:5305862-5305936	chr11:57812372-57812446	1
chr11:5305926-5306000	chr11:5276930-5277004	150
chr11:5304156-5304230	chr11:5303999-5304073	150
chr11:5305964-5306039	chr11:46672352-46672427	1
chr11:5306073-5306147	chr16:85541883-85541958	35
chr11:5305462-5305537	chr11:36062011-36062085	1
chr11:5305852-5305927	chr11:4148245-4148320	11
chr11:5305535-5305609	chr11:19060434-19060508	1
chr11:5305656-5305731	chr10:45995168-45995242	1
chr11:5307826-5307900	chr11:5308210-5308285	150
chr11:5307858-5307933	chr11:5308044-5308118	150
chr11:5305865-5305940	chr12:69979652-69979727	2
chr11:5305926-5305998	chr11:5037603-5037678	1
chr11:5305844-5305919	chr11:21341918-21341991	150
chr11:5307032-5307107	chr11:6445255-6445330	133
chr11:5306039-5306114	chr11:5295955-5296030	150
chr11:5307593-5307667	chr11:5307910-5307985	150
chr11:5305964-5306039	chr10:132983307-132983382	1
chr11:5305775-5305850	chr10:49950119-49950193	150
chr11:5304675-5304750	chr11:4931161-4931235	11
chr11:5305882-5305957	chr11:5115862-5115937	150
chr11:5305740-5305783	chr11:18657609-18657684	1
chr11:5307629-5307704	chr11:5307906-5307980	150
chr11:5306702-5306777	chr11:5309357-5309432	150
chr11:5307803-5307876	chr11:5308249-5308323	150
chr11:5306119-5306194	chr1:150991183-150991258	5
chr11:5305926-5305998	chr6:51779673-51779748	1
chr11:5304147-5304221	chr11:5303761-5303836	150
chr11:5306219-5306272	chr11:5302058-5302131	150
chr11:5305865-5305940	chr11:5323568-5323643	150
chr11:5305946-5306019	chr11:36027542-36027617	1
chr11:5306647-5306702	chr11:5357809-5357884	1
chr11:5307756-5307830	chr11:5307890-5307964	150
chr11:5305882-5305956	chr11:5303008-5303083	150
chr11:5306112-5306187	chr11:5126773-5126847	11
chr11:5305502-5305577	chr11:5521567-5521642	1
chr11:5304136-5304211	chr11:5303924-5303998	150
chr11:5305929-5306003	chr11:98908170-98908245	11
chr11:5305644-5305719	chr21:31612907-31612980	1
chr11:5306813-5306888	chr8:136931561-136931635	1
chr11:5305870-5305945	chr11:5301137-5301212	150
chr11:5305909-5305983	chr11:3766723-3766798	1
chr11:5306117-5306192	chr21:36048344-36048419	7
chr11:5307837-5307912	chr11:5308083-5308158	150
chr11:5305996-5306071	chr11:5560314-5560389	1
chr11:5305864-5305939	chr11:4553517-4553592	1
chr11:5305878-5305953	chr11:6368807-6368882	11
chr11:5305876-5305951	chr11:2517036-2517111	1
chr11:5305943-5306017	chr19:52646834-52646908	1
chr11:5305888-5305962	chr11:5302476-5302551	150
chr11:5307749-5307822	chr11:5307926-5308001	150
chr11:5305870-5305945	chr5:62167259-62167332	1
chr11:5307601-5307676	chr11:5307999-5308070	150
chr11:5305851-5305926	chr14:78195323-78195396	1
chr11:5307703-5307778	chr11:5308026-5308101	150
chr11:5305950-5306025	chr11:5280187-5280262	150
chr11:5305919-5305992	chr11:5199615-5199689	1
chr11:5304135-5304209	chr11:5303930-5304003	150
chr11:5305375-5305450	chr11:4792975-4793050	1
chr11:5307835-5307910	chr11:5307999-5308073	150
chr11:5304378-5304452	chr11:5303965-5304038	150
chr11:5305929-5306003	chr11:5428288-5428362	133
chr11:5305992-5306067	chr11:45952964-45953039	1
chr11:5305899-5305973	chrX:48713777-48713851	-1
chr11:5306940-5306996	chr11:5450832-5450907	1
chr11:5305879-5305954	chr11:3387858-3387933	11
chr11:5305505-5305579	chr12:109540393-109540468	8
chr11:5307432-5307506	chr11:5307877-5307952	150
chr11:5307629-5307703	chr11:5307906-5307980	150
chr11:5306112-5306187	chr7:47943172-47943247	1
chr11:5305822-5305897	chr2:70292246-70292321	3
chr11:5306012-5306087	chr11:5318723-5318798	1
chr11:5305865-5305940	chr12:69979652-69979727	2
chr11:5307728-5307801	chr11:5308130-5308205	150
chr11:5306112-5306187	chr7:47943172-47943247	1
chr11:5305868-5305943	chr11:754290-754365	1
chr11:5305846-5305920	chr11:21341918-21341991	150
chr11:5307772-5307847	chr11:5307955-5308030	150
chr11:5305865-5305940	chr11:5303177-5303252	150
chr11:5305865-5305940	chr11:5303177-5303252	150
chr11:5307826-5307900	chr11:5308210-5308285	150
chr11:5307817-5307891	chr11:5308087-5308162	150
chr11:5305979-5306054	chr11:4931675-4931750	11
chr11:5304638-5304682	chr11:5277522-5277593	150
chr11:5304432-5304506	chr11:5190062-5190136	11
chr11:5305932-5306007	chr11:5139870-5139945	150
chr11:5305895-5305969	chr1:203644243-203644318	1
chr11:5307835-5307910	chr11:5307999-5308073	150
chr11:5305969-5306044	chr11:5269271-5269345	11
chr11:5305868-5305943	chr11:754290-754365	1
chr11:5306782-5306857	chr11:2822010-2822085	1
chr11:5307857-5307932	chr11:5308001-5308076	150
chr11:5305872-5305947	chr16:20153975-20154049	1
chr11:5305871-5305946	chr11:5282565-5282640	81
chr11:5307739-5307814	chr11:5307977-5308052	150
chr11:5305810-5305885	chr11:4233522-4233597	1
chr11:5305851-5305926	chr1:220695155-220695230	1
chr11:5305893-5305967	chr11:16901281-16901356	11
chr11:5306125-5306200	chr11:70604301-70604376	1
chr11:5306095-5306170	chr11:5260384-5260459	1
chr11:5305535-5305609	chr11:19060434-19060508	1
chr11:5305946-5306019	chr11:7629914-7629988	1
chr11:5304674-5304749	chr11:5784809-5784882	1
chr11:5307829-5307904	chr11:5307953-5308028	150
chr11:5307799-5307873	chr11:5307968-5308042	150
chr11:5305647-5305720	chr11:5311325-5311400	150
chr11:5305740-5305794	chr17:47381847-47381922	2
chr11:5304043-5304118	chr11:5303824-5303899	150
chr11:5305862-5305937	chr11:5123364-5123439	1
chr11:5307178-5307253	chr11:5274354-5274429	150
chr11:5305841-5305916	chr11:5146018-5146092	1
chr11:5305896-5305971	chr11:20818789-20818864	1
chr11:5307825-5307900	chr11:5307904-5307978	150
chr11:5305859-5305934	chr11:5407684-5407759	11
chr11:5305619-5305694	chr11:5286936-5287007	133
chr11:5305870-5305944	chr11:5819026-5819101	1
chr11:5305867-5305941	chr3:184198296-184198371	1
chr11:5305937-5306010	chr11:5249988-5250062	150
chr11:5304071-5304145	chr11:5303853-5303928	150
chr11:5305988-5306063	chr21:11177897-11177972	1
chr11:5307863-5307937	chr11:5307975-5308050	150
chr11:5305865-5305940	chr11:5303177-5303252	150
chr11:5307711-5307785	chr11:5308098-5308173	150
chr11:5306112-5306187	chr11:5126773-5126847	11
chr11:5305947-5306021	chr11:5529487-5529562	1
chr11:5305760-5305835	chr11:5681531-5681606	1
chr11:5306018-5306092	chr11:5228330-5228402	133
chr11:5305926-5306000	chr11:5278175-5278250	150
chr11:5304194-5304269	chr11:5303999-5304073	150
chr11:5305896-5305971	chr16:4253439-4253514	2
chr11:5305967-5306042	chr1:183904391-183904466	21
chr11:5305882-5305956	chr11:5303008-5303083	150
chr11:5305875-5305950	chr7:91540543-91540617	6
chr11:5306965-5307040	chr11:5312902-5312976	150
chr11:5305898-5305973	chrX:48713777-48713851	-1
chr11:5305950-5306025	chr11:5280187-5280262	150
chr11:5304835-5304910	chr11:14956136-14956210	1
chr11:5306409-5306484	chr11:5272041-5272115	150
chr11:5307772-5307847	chr11:5307994-5308069	150
chr11:5305609-5305684	chr11:4987318-4987392	1
chr11:5305508-5305582	chr11:6331619-6331694	1
chr11:5307791-5307866	chr11:5307937-5308012	150
chr11:5305876-5305951	chr11:2517036-2517111	1
chr11:5305971-5306046	chr12:118432467-118432541	38
chr11:5307618-5307693	chr11:5307904-5307975	150
chr11:5305950-5306023	chr11:89789388-89789463	1
chr11:5305899-5305973	chr11:112093572-112093647	1
chr11:5304313-5304387	chr11:5303869-5303944	150
chr11:5305885-5305960	chr11:5279389-5279464	150
chr11:5306883-5306958	chr1:247752009-247752083	1
chr11:5307756-5307830	chr11:5307890-5307964	150
chr11:5306114-5306188	chr11:5309444-5309519	150
chr11:5305871-5305946	chr10:49634608-49634683	150
chr11:5305091-5305164	chr11:5294944-5295019	150
chr11:5305439-5305513	chr15:88362311-88362386	1
chr11:5304750-5304824	chr11:46941131-46941206	1
chr11:5305871-5305946	chr11:5272584-5272658	150
chr11:5306301-5306376	chr12:48216619-48216694	2
chr11:5305812-5305886	chr11:5136527-5136601	11
chr11:5307842-5307917	chr11:5307922-5307997	150
chr11:5305539-5305614	chr5:164806141-164806215	2
chr11:5305921-5305996	chr14:52118198-52118272	1
chr11:5306430-5306505	chr11:5325810-5325885	150
chr11:5305953-5306028	chr11:111121345-111121418	1
chr11:5305860-5305935	chr11:5325992-5326067	150
chr11:5305946-5306021	chr11:10619254-10619328	11
chr11:5306425-5306499	chr11:9761650-9761724	1
chr11:5307546-5307620	chr11:5308000-5308075	150
chr11:5305984-5306059	chr7:101931642-101931717	2
chr11:5304588-5304642	chr11:6552445-6552520	11
chr11:5304021-5304096	chr11:5303699-5303774	150
chr11:5305635-5305710	chr3:32591843-32591918	14
chr11:5305084-5305159	chr11:5152710-5152784	11
chr11:5305851-5305926	chr10:72303942-72304017	2
chr11:5305888-5305963	chr15:32310325-32310399	3
chr11:5305932-5306007	chr11:5223480-5223555	150
chr11:5305878-5305953	chr11:6368807-6368882	11
chr11:5305937-5306010	chr11:5249988-5250062	150
chr11:5304835-5304910	chr11:14956136-14956210	1
chr11:5305722-5305796	chr2:208314280-208314355	3
chr11:5305975-5306050	chr11:17691871-17691945	1
chr11:5305974-5306049	chr11:5247549-5247623	150
chr11:5304281-5304356	chr11:5303904-5303978	150
chr11:5305504-5305578	chr13:34480663-34480738	21
chr11:5307739-5307814	chr11:5307977-5308052	150
chr11:5304160-5304235	chr11:5303888-5303962	150
chr11:5305858-5305933	chr1:191236420-191236495	1
chr11:5307679-5307753	chr11:5307976-5308051	150
chr11:5304068-5304143	chr11:5303976-5304051	150
chr11:5305502-5305577	chr11:5521567-5521642	1
chr11:5305747-5305822	chr11:110171426-110171499	11
chr11:5305877-5305952	chr4:166986765-166986840	1
chr11:5304123-5304160	chr11:5303856-5303893	150
chr11:5304044-5304082	chr11:5303787-5303825	150
chr11:5306555-5306593	chr11:5972594-5972631	133
chr11:5304245-5304282	chr11:5303915-5303952	150
chr11:5305957-5305995	chr1:242565025-242565062	1
chr11:5306072-5306108	chr8:109137260-109137297	1
chr11:5306959-5306997	chr11:5327553-5327591	150
chr11:5307085-5307123	chr11:5344371-5344409	1
chr11:5306104-5306142	chr11:4775257-4775294	1
chr11:5305929-5305965	chr11:18668088-18668126	11
chr11:5306136-5306172	chr11:5085729-5085767	1
chr11:5306471-5306509	chr19:45230418-45230456	1
chr11:5307069-5307107	chr11:6445255-6445291	133
chr11:5306612-5306648	chr11:5297138-5297176	150
chr11:5305919-5305954	chr11:3387858-3387896	11
chr11:5307004-5307040	chr11:5312902-5312938	150
chr11:5305902-5305940	chr11:5323568-5323606	150
chr11:5305967-5306004	chr11:5303397-5303435	150
chr11:5307711-5307749	chr11:5308135-5308173	150
chr11:5305973-5306011	chr11:5309355-5309393	150
chr11:5305973-5306011	chr11:5309355-5309393	150
chr11:5307835-5307872	chr11:5308036-5308073	150
chr11:5305911-5305949	chr11:6241300-6241338	1
chr11:5307776-5307814	chr11:5308048-5308086	150
chr11:5307709-5307745	chr11:5307898-5307936	150
chr11:5306374-5306411	chr10:111245997-111246035	2
chr11:5305943-5305978	chr11:5303224-5303262	150
chr11:5305946-5305984	chr22:19060206-19060244	7
chr11:5307703-5307740	chr11:5308208-5308246	150
chr11:5305926-5305963	chr11:8225892-8225930	1
chr11:5304123-5304160	chr11:5303856-5303893	150
chr11:5306000-5306036	chr11:22230058-22230096	1
chr11:5304250-5304287	chr11:5303949-5303986	150
chr11:5305941-5305975	chr11:6088983-6089021	133
chr11:5305920-5305958	chr11:5171366-5171403	150
chr11:5306412-5306449	chr11:5441404-5441442	1
chr11:5306976-5307014	chr9:579640-579677	1
chr11:5305971-5306009	chr19:12962007-12962045	1
chr11:5306012-5306050	chr17:79864637-79864675	1
chr11:5304234-5304271	chrX:75097447-75097484	-1
chr11:5306156-5306194	chr11:45894302-45894338	1
chr11:5305896-5305934	chr11:5984756-5984794	1
chr11:5305946-5305983	chr15:83314582-83314619	60
chr11:5307776-5307814	chr11:5308048-5308086	150
chr11:5306010-5306048	chr11:5336249-5336285	85
chr11:5305946-5305983	chr15:83314582-83314619	60
chr11:5305967-5306003	chr11:5428288-5428326	133
chr11:5305915-5305953	chr11:6368847-6368882	1
chr11:5305895-5305933	chr11:35247390-35247428	133
chr11:5305868-5305906	chr6:17858865-17858903	1
chr11:5304449-5304486	chr11:5303974-5304012	150
chr11:5307267-5307305	chr11:5375027-5375065	1
chr11:5304024-5304062	chr11:5303833-5303871	150
chr11:5305882-5305920	chr11:21341953-21341991	150
chr11:5305895-5305932	chr12:9504481-9504519	1
chr11:5304047-5304085	chr11:5303713-5303751	150
chr11:5305850-5305888	chr11:5299963-5300000	150
chr11:5306021-5306059	chr9:107862765-107862803	3
chr11:5305547-5305585	chr6:73644192-73644228	1
chr11:5306073-5306111	chr16:85541920-85541958	35
chr11:5306020-5306058	chr11:5303006-5303044	150
chr11:5304268-5304306	chr11:5303862-5303899	150
chr11:5305594-5305631	chr11:4631600-4631638	1
chr11:5305919-5305956	chr10:123422529-123422567	2
chr11:5305910-5305948	chr11:5482351-5482389	1
chr11:5306114-5306152	chr8:115758724-115758762	2
chr11:5307826-5307862	chr11:5308271-5308308	150
chr11:5307225-5307263	chr11:4055171-4055209	1
chr11:5306020-5306057	chr1:93806315-93806353	1
chr11:5306392-5306430	chr11:5368727-5368765	11
chr11:5305943-5305979	chr11:6561030-6561068	1
chr11:5305456-5305493	chr9:113128584-113128621	11
chr11:5305924-5305960	chr11:19129029-19129067	1
chr11:5304251-5304289	chr11:5303938-5303976	150
chr11:5305908-5305945	chr11:4438218-4438256	1
chr11:5304235-5304272	chr11:5303800-5303838	150
chr11:5305890-5305927	chr11:4148245-4148282	11
chr11:5304107-5304145	chr11:5303853-5303891	150
chr11:5305918-5305956	chr11:5309091-5309129	150
chr11:5305967-5306003	chr11:5428288-5428326	133
chr11:5307790-5307827	chr11:5308252-5308290	150
chr11:5306030-5306068	chr1:109865244-109865282	1
chr11:5305919-5305955	chr11:10703916-10703954	1
chr11:5305686-5305722	chr11:5303251-5303289	150
chr11:5307813-5307850	chr11:5307913-5307951	150
chr11:5305812-5305850	chr10:49950155-49950193	150
chr11:5304458-5304495	chr11:5302930-5302967	150
chr11:5306024-5306062	chr12:70812221-70812259	2
chr11:5306896-5306934	chr11:5472157-5472195	1
chr11:5307822-5307860	chr11:5308024-5308061	150
chr11:5305201-5305239	chr1:114568943-114568981	0
chr11:5304121-5304159	chr11:5303927-5303965	150
chr11:5306167-5306242	chr10:99836822-99836878	2
chr11:5306176-5306251	chr1:26722231-26722282	1
chr11:5306979-5307016	chr11:5545720-5545754
chr11:5307663-5307700	chr11:5307961-5307999	150
chr11:5304085-5304123	chr11:5303985-5304020	150
chr11:5305951-5306025	chr11:5509900-5509975
chr11:5305804-5305878	chr11:6739416-6739490
chr11:5305849-5305924	chr11:5186896-5186968
chr11:5304101-5304175	chr11:5303791-5303866	150
chr11:5304051-5304126	chr11:5303959-5304034	150
chr11:5307824-5307898	chr11:5308036-5308111	150
chr11:5304051-5304126	chr11:5303959-5304034	150
chr11:5305880-5305955	chrM:4976-5051	-1
chr11:5304075-5304150	chr11:5303959-5304034	150
chr11:5305871-5305946	chr11:14918232-14918306
chr11:5305715-5305789	chr17:43066029-43066103	1
chr11:5304105-5304180	chr11:5303743-5303817	150
chr11:5306869-5306944	chr20:57264441-57264516	1
chr11:5305868-5305943	chr11:502568-502643
chr11:5305868-5305943	chr11:502568-502643
chr11:5306867-5306941	chr11:5372781-5372855
chr11:5306654-5306727	chr11:5314045-5314120	150
chr11:5305890-5305965	chr7:103509629-103509704	6
chr11:5306654-5306727	chr11:5314045-5314120	150
chr11:5307700-5307775	chr11:5307908-5307983	150
chr11:5305915-5305990	chr11:5311132-5311207	150
chr11:5304151-5304226	chr11:5303925-5303999	150
chr11:5306167-5306242	chr11:5369675-5369749
chr11:5309340-5309415	chr13:44913681-44913756	1
chr11:5309386-5309461	chr11:5296762-5296837	133
chr11:5308863-5308937	chr1:211932001-211932076	94
chr11:5307968-5308042	chr11:5307799-5307873	150
chr11:5309399-5309473	chr16:84176553-84176627	2
chr11:5310423-5310497	chr1:33095264-33095338	1
chr11:5308042-5308117	chr11:5307857-5307932	150
chr11:5309140-5309214	chr11:78557244-78557317	1
chr11:5309349-5309424	chr11:45183029-45183102	1
chr11:5307977-5308052	chr11:5307739-5307814	150
chr11:5309578-5309653	chr12:56289568-56289621	1
chr11:5309348-5309423	chr11:5145950-5146006	11
chr11:5308923-5308998	chr11:5480829-5480878	1
chr11:5308962-5309036	chr11:5311153-5311200	150
chr11:5309550-5309625	chr11:5696148-5696197	1
chr11:5309374-5309447	chr11:5215186-5215229	133
chr11:5309435-5309510	chr11:5123527-5123568	11
chr11:5309397-5309472	chr11:5962207-5962250	11
chr11:5308891-5308966	chr11:5311153-5311205	150
chr11:5308828-5308903	chr11:5075164-5075207	1
chr11:5309435-5309510	chr11:5123527-5123568	11
chr11:5309404-5309479	chr11:5299950-5300000	150
chr11:5309397-5309472	chr11:5962207-5962250	11
chr11:5309334-5309408	chr11:5384625-5384679	1
chr11:5309341-5309416	chr11:7333766-7333823	1
chr11:5309434-5309509	chr11:5631870-5631917	1
chr11:5309365-5309440	chr11:6323493-6323536	1
chr11:5309383-5309458	chr11:5313997-5314049	150
chr11:5309367-5309441	chr5:135311121-135311173	2
chr11:5310155-5310230	chr11:5259490-5259549	11
chr11:5309383-5309458	chr11:5313997-5314049	150
chr11:5309388-5309462	chr11:23352236-23352287	1
chr11:5309403-5309478	chr11:8713752-8713796	1
chr11:5309367-5309441	chr5:135311121-135311173	2
chr11:5309616-5309653	chr11:5152850-5152873	133
chr11:5309400-5309438	chr20:31652394-31652415	2
chr11:5309365-5309401	chr11:40146263-40146288	1
chr11:5309503-5309541	chr11:5151272-5151301	133
chr11:5308923-5308961	chr11:5256553-5256576	1
chr11:5309362-5309436	chr11:4616357-4616431	1
chr11:5309315-5309390	chr11:9888966-9889040	1
chr11:5308357-5308432	chr11:5307875-5307950	150
chr11:5309464-5309539	chr11:9582493-9582566	1
chr11:5309091-5309164	chr11:5305918-5305992	150
chr11:5309405-5309480	chr11:21542808-21542882	11
chr11:5308024-5308099	chr11:5307874-5307949	150
chr11:5309554-5309629	chr11:5266964-5267037	133
chr11:5309265-5309340	chr11:5346906-5346981	1
chr11:5308042-5308117	chr11:5307857-5307932	150
chr11:5307999-5308073	chr11:5307835-5307910	150
chr11:5309327-5309402	chr11:5098321-5098395	11
chr11:5308963-5309037	chr11:5305893-5305966	150
chr11:5309362-5309437	chr10:81693637-81693712	1
chr11:5309264-5309338	chr11:5305905-5305980	150
chr11:5309393-5309467	chr11:5154825-5154900	1
chr11:5309485-5309558	chr11:5756483-5756558	1
chr11:5310882-5310957	chr5:64712393-64712468	1
chr11:5310882-5310957	chr5:64712393-64712468	1
chr11:5309496-5309569	chr11:3805638-3805713	1
chr11:5309485-5309560	chr11:16808764-16808839	1
chr11:5309717-5309792	chr20:41192838-41192892	0
chr11:5309428-5309502	chr11:6737721-6737796	1
chr11:5309098-5309173	chr11:6584455-6584530	1
chr11:5309452-5309527	chr11:5306096-5306171	150
chr11:5307940-5308015	chr11:5307537-5307612	150
chr11:5309304-5309379	chr9:77718832-77718905	1
chr11:5307999-5308070	chr11:5307727-5307801	150
chr11:5309303-5309378	chr22:20300494-20300569	7
chr11:5309362-5309435	chr11:5721223-5721298	1
chr11:5309496-5309571	chr2:99551060-99551135	1
chr11:5308210-5308285	chr11:5307826-5307900	150
chr11:5308044-5308118	chr11:5307858-5307933	150
chr11:5309343-5309418	chr11:86725320-86725394	11
chr11:5309386-5309461	chr11:5135908-5135983	1
chr11:5309343-5309418	chr11:86725320-86725394	11
chr11:5307910-5307985	chr11:5307593-5307667	150
chr11:5309140-5309214	chr11:78557244-78557317	1
chr11:5307906-5307980	chr11:5307629-5307704	150
chr11:5309357-5309432	chr11:5306702-5306777	150
chr11:5308249-5308323	chr11:5307803-5307876	150
chr11:5309374-5309446	chr11:5242026-5242100	1
chr11:5309362-5309436	chr14:21969955-21970029	150
chr11:5307890-5307964	chr11:5307756-5307830	150
chr11:5309140-5309214	chr11:78557244-78557317	1
chr11:5308083-5308158	chr11:5307837-5307912	150
chr11:5309343-5309418	chr11:86725320-86725394	11
chr11:5309418-5309491	chr11:5607247-5607322	11
chr11:5307926-5308001	chr11:5307749-5307822	150
chr11:5307999-5308070	chr11:5307601-5307676	150
chr11:5308026-5308101	chr11:5307703-5307778	150
chr11:5307999-5308073	chr11:5307835-5307910	150
chr11:5309334-5309408	chr11:5332593-5332668	11
chr11:5310809-5310882	chr11:5311084-5311159	150
chr11:5309344-5309419	chr11:79748441-79748515	1
chr11:5309467-5309542	chr11:5574438-5574512	1
chr11:5309301-5309376	chr10:126431115-126431190	1
chr11:5309374-5309448	chr5:112594809-112594884	1
chr11:5307877-5307952	chr11:5307432-5307506	150
chr11:5309348-5309423	chr1:87126970-87127045	1
chr11:5308938-5309011	chr11:5757030-5757105	1
chr11:5307906-5307980	chr11:5307629-5307703	150
chr11:5309374-5309446	chr11:5242026-5242100	1
chr11:5309222-5309297	chr11:5268955-5269030	133
chr11:5308824-5308898	chr12:28382448-28382522	1
chr11:5308130-5308205	chr11:5307728-5307801	150
chr11:5310181-5310256	chr20:2837753-2837828	2
chr11:5309540-5309615	chr11:5288322-5288397	12
chr11:5309442-5309514	chr11:5401884-5401957	150
chr11:5309675-5309750	chr1:153618692-153618767	1
chr11:5309255-5309327	chr11:4981101-4981175	1
chr11:5309628-5309701	chr16:61180751-61180826	1
chr11:5309171-5309222	chr11:5162382-5162457	1
chr11:5307955-5308030	chr11:5307772-5307847	150
chr11:5308210-5308285	chr11:5307826-5307900	150
chr11:5309233-5309308	chr10:73475725-73475799	68
chr11:5308087-5308162	chr11:5307817-5307891	150
chr11:5309449-5309524	chr17:135342-135417	2
chr11:5307999-5308073	chr11:5307835-5307910	150
chr11:5309485-5309558	chr11:5152404-5152478	133
chr11:5309330-5309405	chr4:117653343-117653417	1
chr11:5310191-5310265	chr12:12276901-12276976	2
chr11:5308001-5308076	chr11:5307857-5307932	150
chr11:5309295-5309370	chr6:91574586-91574660	7
chr11:5309303-5309378	chr22:20300494-20300569	7
chr11:5310346-5310408	chr11:32408841-32408914	11
chr11:5307977-5308052	chr11:5307739-5307814	150
chr11:5310996-5311069	chr11:5311371-5311443	150
chr11:5310193-5310267	chr11:5846838-5846913	1
chr11:5310490-5310563	chr11:5222583-5222658	150
chr11:5310561-5310636	chr3:154957898-154957973	1
chr11:5309388-5309462	chr11:5020174-5020249	1
chr11:5309057-5309132	chr6:28217702-28217777	2
chr11:5307953-5308028	chr11:5307829-5307904	150
chr11:5307968-5308042	chr11:5307799-5307873	150
chr11:5309477-5309552	chr11:5222772-5222847	150
chr11:5309344-5309419	chr21:45703951-45704025	2
chr11:5309442-5309514	chr11:5401884-5401957	150
chr11:5309386-5309460	chr11:1673672-1673746	11
chr11:5309353-5309428	chr11:5469568-5469643	1
chr11:5310561-5310636	chr3:154957898-154957973	1
chr11:5310142-5310217	chr11:5311179-5311253	150
chr11:5307904-5307978	chr11:5307825-5307900	150
chr11:5310155-5310230	chr11:4607631-4607705	1
chr11:5309496-5309570	chr2:23966950-23967025	1
chr11:5309344-5309419	chr11:79748441-79748515	1
chr11:5309362-5309436	chr1:241859085-241859160	21
chr11:5307975-5308050	chr11:5307863-5307937	150
chr11:5309661-5309734	chr11:3736776-3736851	1
chr11:5308098-5308173	chr11:5307711-5307785	150
chr11:5309407-5309482	chr11:5243759-5243834	133
chr11:5309407-5309482	chr11:5243759-5243834	133
chr11:5309305-5309380	chr11:5327387-5327462	11
chr11:5311035-5311089	chr11:5302189-5302263	150
chr11:5309343-5309418	chr11:86725320-86725394	11
chr11:5309488-5309563	chr11:11551887-11551962	1
chr11:5309109-5309182	chr11:5368683-5368758	1
chr11:5307994-5308069	chr11:5307772-5307847	150
chr11:5309450-5309525	chr12:113975405-113975480	1
chr11:5307937-5308012	chr11:5307791-5307866	150
chr11:5307904-5307975	chr11:5307618-5307693	150
chr11:5311050-5311089	chr11:5297831-5297906	133
chr11:5310809-5310882	chr11:5311084-5311159	150
chr11:5307890-5307964	chr11:5307756-5307830	150
chr11:5309444-5309519	chr11:5306114-5306188	150
chr11:5309502-5309577	chr11:28165864-28165937	11
chr11:5309377-5309452	chr2:30237034-30237107	1
chr11:5311035-5311089	chr11:5302189-5302263	150
chr11:5307922-5307997	chr11:5307842-5307917	150
chr11:5310346-5310408	chr11:32408841-32408914	11
chr11:5308000-5308075	chr11:5307546-5307620	150
chr11:5309568-5309643	chr11:11832688-11832760	1
chr11:5309637-5309712	chr11:5402116-5402191	150
chr11:5309405-5309480	chr11:21542808-21542882	11
chr11:5309567-5309641	chr11:17754522-17754595	1
chr11:5309356-5309431	chr11:5222503-5222578	150
chr11:5310024-5310099	chr11:5313165-5313240	150
chr11:5309447-5309522	chr11:5303026-5303099	150
chr11:5309391-5309466	chr11:5015993-5016066	1
chr11:5309233-5309308	chr10:73475725-73475799	68
chr11:5309432-5309507	chr12:90195787-90195862	1
chr11:5307977-5308052	chr11:5307739-5307814	150
chr11:5307976-5308051	chr11:5307679-5307753	150
chr11:5309473-5309510	chr11:33425628-33425666	1
chr11:5309444-5309480	chr11:21542847-21542882	11
chr11:5309362-5309400	chr11:5286773-5286811	12
chr11:5309342-5309380	chr11:5327425-5327462	11
chr11:5308135-5308173	chr11:5307711-5307749	150
chr11:5309355-5309393	chr11:5305973-5306011	150
chr11:5309355-5309393	chr11:5305973-5306011	150
chr11:5308036-5308073	chr11:5307835-5307872	150
chr11:5308048-5308086	chr11:5307776-5307814	150
chr11:5310538-5310576	chr11:12734563-12734601	1
chr11:5307898-5307936	chr11:5307709-5307745	150
chr11:5308208-5308246	chr11:5307703-5307740	150
chr11:5309514-5309552	chr3:120232279-120232317	1
chr11:5309340-5309377	chr11:48175434-48175469	1
chr11:5309589-5309627	chr11:5331148-5331186	11
chr11:5309485-5309522	chr11:5303026-5303062	150
chr11:5309405-5309443	chr11:5245789-5245827	133
chr11:5309388-5309426	chr11:5115944-5115981	1
chr11:5309629-5309666	chr1:20573159-20573197	1
chr11:5309334-5309372	chr11:4684385-4684423	1
chr11:5310170-5310206	chr11:5403234-5403271	150
chr11:5309583-5309621	chr11:26875388-26875426	1
chr11:5309556-5309594	chr11:5274468-5274506	11
chr11:5309374-5309409	chr10:48380931-48380969	12
chr11:5308048-5308086	chr11:5307776-5307814	150
chr11:5309467-5309505	chr11:5341638-5341676	1
chr11:5308860-5308898	chr1:65519875-65519912	1
chr11:5309399-5309436	chr1:241859085-241859121	21
chr11:5309355-5309393	chr11:44506225-44506263	11
chr11:5309374-5309410	chr11:2721870-2721908	1
chr11:5309592-5309630	chr11:5270416-5270453	1
chr11:5308937-5308975	chr5:225005-225041	11
chr11:5309394-5309431	chr8:20008809-20008847	2
chr11:5309022-5309060	chr11:5410125-5410162	11
chr11:5309485-5309522	chr11:5313092-5313128	150
chr11:5309578-5309616	chr11:5301480-5301518	150
chr11:5310538-5310576	chr11:12734563-12734601	1
chr11:5309428-5309465	chr11:35442271-35442308	1
chr11:5308782-5308819	chr4:36482415-36482453	1
chr11:5309384-5309422	chr11:5830479-5830517	1
chr11:5309503-5309541	chr11:6552294-6552332	1
chr11:5309407-5309445	chr11:95949144-95949182	1
chr11:5309340-5309377	chr11:5995413-5995450	11
chr11:5309430-5309468	chr11:61940780-61940816	1
chr11:5309399-5309437	chr3:165913177-165913215	86
chr11:5309421-5309459	chr11:45715029-45715067	11
chr11:5309575-5309613	chr1:5221120-5221158	1
chr11:5308271-5308308	chr11:5307826-5307862	150
chr11:5309662-5309700	chr11:24019672-24019709	1
chr11:5308891-5308929	chr11:5311167-5311205	150
chr11:5308979-5309017	chr11:5325128-5325166	1
chr11:5309340-5309377	chr11:11183130-11183168	1
chr11:5309477-5309515	chr11:5333978-5334015	1
chr11:5309358-5309396	chr21:45787981-45788019	2
chr11:5309438-5309476	chr14:77405053-77405090	150
chr11:5309091-5309129	chr11:5305918-5305956	150
chr11:5309408-5309446	chr21:30854251-30854289	2
chr11:5308252-5308290	chr11:5307790-5307827	150
chr11:5309413-5309451	chr11:5619742-5619779	1
chr11:5307913-5307951	chr11:5307813-5307850	150
chr11:5309623-5309660	chr11:12253776-12253814	1
chr11:5309503-5309541	chr11:6552294-6552332	1
chr11:5309411-5309449	chr11:2948422-2948460	1
chr11:5309453-5309491	chr11:5607247-5607285	11
chr11:5308024-5308061	chr11:5307822-5307860	150
chr11:5310828-5310866	chr11:5311120-5311157	150
chr11:5309675-5309712	chr8:14219728-14219766	1
chr11:5309377-5309414	chr11:5123612-5123648	11
chr11:5307961-5307999	chr11:5307663-5307700	150
chr11:5310026-5310064	chr11:5208012-5208050
chr11:5309111-5309146	chr11:5407618-5407656	11
chr11:5310991-5311029	chr11:5311254-5311292	150
chr11:5310960-5310998	chr11:5311199-5311236	150
chr11:5311040-5311076	chr11:5311368-5311405	150
chr11:5310912-5310949	chr11:5311226-5311264	150
chr11:5309558-5309633	chr14:74231772-74231847	4
chr11:5310970-5311045	chr11:5311125-5311198	150
chr11:5308036-5308111	chr11:5307824-5307898	150
chr11:5309492-5309567	chr1:183996304-183996377	21
chr11:5310599-5310673	chr11:5315504-5315579
chr11:5309468-5309542	chr13:67185862-67185937	0
chr11:5307908-5307983	chr11:5307700-5307775	150
chr11:5310953-5311028	chr16:86832837-86832912	2
chr11:5309279-5309353	chr11:5305109-5305183	150
chr11:5309467-5309540	chrX:133955966-133956006	-1
chr11:5309433-5309508	chr13:33979335-33979386	122
chr11:5309711-5309786	chr8:29943807-29943856	1
chr11:5309397-5309472	chr11:5962207-5962250	11
chr11:5309348-5309423	chr11:5145950-5146006	11
chr11:5309435-5309510	chr11:5123527-5123568	11
chr11:5309302-5309377	chr11:5995400-5995450	11
chr11:5309374-5309447	chr11:5215186-5215229	133
chr11:5308963-5309037	chr13:93971977-93972050	4
chr11:5309374-5309447	chr11:5215186-5215229	133
chr11:5309414-5309488	chr11:4664213-4664266	1
chr11:5309354-5309429	chr11:2882048-2882095	1
chr11:5309330-5309405	chr14:75187213-75187271	1
chr11:5309533-5309607	chr11:5163959-5164008	11
chr11:5309315-5309390	chr11:24361697-24361740	1
chr11:5309399-5309474	chr11:5306777-5306822	150
chr11:5309558-5309633	chr11:5265203-5265244	1
chr11:5309404-5309479	chr11:5299950-5300000	150
chr11:5309404-5309479	chr11:5299950-5300000	150
chr11:5309315-5309390	chr11:24361697-24361740	1
chr11:5308068-5308143	chr11:5307842-5307917	150
chr11:5309308-5309382	chr6:34167076-34167151	2
chr11:5309502-5309577	chr11:28165864-28165937	11
chr11:5309329-5309403	chr22:32701678-32701753	1
chr11:5309313-5309388	chr12:76363647-76363721	2
chr11:5309299-5309374	chr11:5306621-5306695	150
chr11:5309333-5309407	chr17:74125651-74125726	1
chr11:5309454-5309529	chr5:67639628-67639702	1
chr11:5310841-5310916	chr11:6075653-6075727	1
chr11:5309502-5309577	chr11:28165864-28165937	11
chr11:5309037-5309112	chr11:5305816-5305891	150
chr11:5309118-5309193	chr11:12272377-12272452	1
chr11:5309377-5309451	chr11:5233953-5234027	1
chr11:5308936-5309009	chr11:5139114-5139189	1
chr11:5308249-5308323	chr11:5307803-5307876	150
chr11:5311081-5311156	chr11:5311245-5311320	150
chr11:5308001-5308076	chr11:5307857-5307932	150
chr11:5309341-5309416	chrX:153947543-153947617	-1
chr11:5309408-5309483	chr1:70010998-70011072	1
chr11:5308036-5308111	chr11:5307734-5307808	150
chr11:5310953-5311028	chr11:3578122-3578197	1
chr11:5308236-5308311	chr11:5307782-5307857	150
chr11:5309399-5309474	chr11:26842375-26842450	1
chr11:5309306-5309381	chr11:5303008-5303083	150
chr11:5309418-5309492	chr1:41443794-41443869	5
chr11:5309487-5309524	chr11:6315556-6315582	1
chr11:5308829-5308867	chr11:8855508-8855534	1
chr11:5309567-5309604	chr17:81051229-81051260	1
chr11:5308844-5308881	chr11:5224794-5224822	11
chr11:5308663-5308701	chr11:5224297-5224318	150
chr11:5309371-5309445	chrX:20175985-20176060	-1
chr11:5309350-5309425	chr2:105416082-105416156	1
chr11:5309312-5309387	chr5:108522710-108522785	1
chr11:5309526-5309601	chr12:59505872-59505946	2
chr11:5308164-5308239	chr11:5307812-5307885	150
chr11:5309362-5309436	chr11:73328094-73328168	1
chr11:5309386-5309460	chr11:5306337-5306411	150
chr11:5309476-5309551	chr11:13273367-13273441	1
chr11:5308092-5308167	chr11:5307685-5307758	150
[truncated: 354 more rows]
