# Supplementary material for: Multiplexed capture of spatial configuration and temporal dynamics of locus-specific 3D chromatin by biotinylated dCas9
Source: Genome Biol. 2020 Mar 5;21:59. doi: 10.1186/s13059-020-01973-w (PMC7059722; doi:10.1186/s13059-020-01973-w)
Supplement: Supplementary file 5 — Additional file 5:Table S4. List of captured hierarchical and non-hierarchical SEs. Hi-Hub, hub enhancer within the hierarchical SE; Hi-NonHub, non-hub enhancer within the hierarchical SE; NonHi-NonHub, non-hierarchical SE. [file 13059_2020_1973_MOESM5_ESM.xlsx]

## Sheet: sheet1
SE ID	Enhancer ID	Chr	Start	End	Classification
SE1	E1	chr1	12468303	12469034	Hi-NonHub
SE1	E2	chr1	12493175	12495619	Hi-NonHub
SE1	E3	chr1	12501475	12501926	Hi-Hub
SE1	E4	chr1	12508666	12510333	Hi-NonHub
SE1	E5	chr1	12520726	12522306	Hi-NonHub
SE1	E6	chr1	12532568	12533653	Hi-NonHub
SE1	E7	chr1	12537868	12539198	Hi-NonHub
SE1	E8	chr1	12555495	12557870	Hi-NonHub
SE1	E9	chr1	12570362	12571219	Hi-NonHub
SE1	E10	chr1	12587444	12590115	Hi-NonHub
SE1	E11	chr1	12601123	12602187	Hi-NonHub
SE1	E12	chr1	12608893	12610449	Hi-NonHub
SE2	E1	chr1	144981546	144984235	Hi-Hub
SE2	E2	chr1	144991429	144993225	Hi-NonHub
SE2	E3	chr1	145003209	145005416	Hi-NonHub
SE2	E4	chr1	145009296	145010413	Hi-NonHub
SE2	E5	chr1	145013522	145015091	Hi-NonHub
SE2	E6	chr1	145028586	145029128	Hi-NonHub
SE2	E7	chr1	145028949	145030923	Hi-NonHub
SE3	E1	chr1	161359186	161360696	Hi-NonHub
SE3	E2	chr1	161368519	161370132	Hi-NonHub
SE3	E3	chr1	161391514	161392118	Hi-NonHub
SE3	E4	chr1	161397128	161398223	Hi-NonHub
SE3	E5	chr1	161409094	161411856	Hi-NonHub
SE3	E6	chr1	161416277	161418677	Hi-NonHub
SE3	E7	chr1	161423662	161426062	Hi-Hub
SE3	E8	chr1	161431074	161433474	Hi-NonHub
SE3	E9	chr1	161438444	161440844	Hi-NonHub
SE4	E1	chr1	16158242	16159901	NonHi
SE4	E2	chr1	16159806	16163023	NonHi
SE4	E3	chr1	16160830	16163023	NonHi
SE5	E1	chr1	16970277	16972094	Hi-NonHub
SE5	E2	chr1	16984100	16987050	Hi-Hub
SE5	E3	chr1	16991711	16994917	Hi-NonHub
SE5	E4	chr1	17000482	17002867	Hi-NonHub
SE5	E5	chr1	17004444	17005936	Hi-NonHub
SE5	E6	chr1	17006381	17008671	Hi-NonHub
SE6	E1	chr1	178985983	178987484	NonHi
SE6	E2	chr1	179000188	179001762	NonHi
SE6	E3	chr1	179007948	179009513	NonHi
SE6	E4	chr1	179016102	179017538	NonHi
SE6	E5	chr1	179020754	179023154	NonHi
SE6	E6	chr1	179028914	179030914	NonHi
SE6	E7	chr1	179037815	179038573	NonHi
SE7	E1	chr1	22212298	22214698	Hi-NonHub
SE7	E2	chr1	22223043	22224401	Hi-NonHub
SE7	E3	chr1	22231200	22232759	Hi-NonHub
SE7	E4	chr1	22232217	22234060	Hi-NonHub
SE7	E5	chr1	22241753	22243274	Hi-NonHub
SE7	E6	chr1	22245971	22246441	Hi-Hub
SE7	E7	chr1	22269148	22269977	Hi-Hub
SE8	E1	chr1	234735171	234736394	NonHi
SE8	E2	chr1	234736440	234738786	NonHi
SE8	E3	chr1	234738319	234739907	NonHi
SE9	E1	chr1	246303889	246306327	Hi-NonHub
SE9	E2	chr1	246315081	246317840	Hi-NonHub
SE9	E3	chr1	246332918	246335318	Hi-NonHub
SE9	E4	chr1	246345356	246346052	Hi-Hub
SE9	E5	chr1	246359389	246361005	Hi-NonHub
SE9	E6	chr1	246377791	246379370	Hi-NonHub
SE10	E1	chr1	246740046	246742446	NonHi
SE10	E2	chr1	246745298	246747292	NonHi
SE11	E1	chr1	249156701	249158004	NonHi
SE11	E2	chr1	249165899	249168958	NonHi
SE11	E3	chr1	249175698	249178098	NonHi
SE11	E4	chr1	249183539	249184111	NonHi
SE12	E1	chr1	26946574	26948393	NonHi
SE12	E2	chr1	26962867	26963733	NonHi
SE12	E3	chr1	27003889	27004463	NonHi
SE12	E4	chr1	27012813	27013884	NonHi
SE12	E5	chr1	27024374	27025100	NonHi
SE13	E1	chr1	27833750	27836150	NonHi
SE13	E2	chr1	27851799	27853004	NonHi
SE13	E3	chr1	27855208	27856063	NonHi
SE13	E4	chr1	27868388	27870163	NonHi
SE13	E5	chr1	27882172	27884440	NonHi
SE13	E6	chr1	27888411	27889271	NonHi
SE13	E7	chr1	27894716	27895520	NonHi
SE13	E8	chr1	27899093	27900130	NonHi
SE14	E1	chr1	31241379	31242437	NonHi
SE14	E2	chr1	31249852	31252996	NonHi
SE14	E3	chr1	31273540	31275307	NonHi
SE14	E4	chr1	31281984	31282902	NonHi
SE14	E5	chr1	31296039	31297817	NonHi
SE15	E1	chr1	32393299	32395696	Hi-NonHub
SE15	E2	chr1	32409641	32410911	Hi-NonHub
SE15	E3	chr1	32420193	32424107	Hi-NonHub
SE15	E4	chr1	32429639	32430214	Hi-Hub
SE16	E1	chr1	43388484	43390939	NonHi
SE16	E2	chr1	43396158	43398974	NonHi
SE16	E3	chr1	43401627	43402718	NonHi
SE16	E4	chr1	43407119	43407925	NonHi
SE16	E5	chr1	43414857	43416560	NonHi
SE16	E6	chr1	43417749	43419743	NonHi
SE16	E7	chr1	43428564	43429703	NonHi
SE16	E8	chr1	43432620	43433437	NonHi
SE17	E1	chr1	47677053	47678300	NonHi
SE17	E2	chr1	47696321	47698413	NonHi
SE18	E1	chr1	68149759	68152723	Hi-NonHub
SE18	E2	chr1	68154210	68154797	Hi-Hub
SE18	E3	chr1	68166329	68167136	Hi-NonHub
SE18	E4	chr1	68176920	68177929	Hi-NonHub
SE18	E5	chr1	68188535	68190935	Hi-NonHub
SE18	E6	chr1	68199301	68200652	Hi-NonHub
SE18	E7	chr1	68224711	68226637	Hi-NonHub
SE19	E1	chr10	17450154	17452482	NonHi
SE19	E2	chr10	17453983	17454872	NonHi
SE19	E3	chr10	17467248	17468496	NonHi
SE19	E4	chr10	17470345	17471677	NonHi
SE19	E5	chr10	17514681	17515926	NonHi
SE20	E1	chr10	25185255	25187179	NonHi
SE20	E2	chr10	25190458	25191574	NonHi
SE20	E3	chr10	25197234	25198529	NonHi
SE20	E4	chr10	25209874	25210646	NonHi
SE20	E5	chr10	25217010	25218668	NonHi
SE20	E6	chr10	25218313	25219720	NonHi
SE20	E7	chr10	25233676	25234570	NonHi
SE21	E1	chr10	29095756	29097655	NonHi
SE21	E2	chr10	29099850	29101660	NonHi
SE21	E3	chr10	29110824	29112454	NonHi
SE21	E4	chr10	29114144	29115651	NonHi
SE21	E5	chr10	29128228	29129961	NonHi
SE22	E1	chr10	49614170	49615070	NonHi
SE22	E2	chr10	49639847	49641317	NonHi
SE22	E3	chr10	49678096	49678823	NonHi
SE22	E4	chr10	49714407	49715913	NonHi
SE23	E1	chr10	52069549	52070953	NonHi
SE23	E2	chr10	52074682	52077009	NonHi
SE23	E3	chr10	52085109	52085865	NonHi
SE23	E4	chr10	52086362	52087530	NonHi
SE23	E5	chr10	52091316	52092864	NonHi
SE23	E6	chr10	52114966	52116966	NonHi
SE24	E1	chr10	52293581	52295138	Hi-NonHub
SE24	E2	chr10	52298194	52299664	Hi-NonHub
SE24	E3	chr10	52303746	52305236	Hi-NonHub
SE24	E4	chr10	52309920	52311458	Hi-NonHub
SE24	E5	chr10	52314115	52315476	Hi-NonHub
SE24	E6	chr10	52323959	52325811	Hi-NonHub
SE24	E7	chr10	52337519	52338089	Hi-Hub
SE24	E8	chr10	52342032	52343567	Hi-NonHub
SE24	E9	chr10	52344963	52347626	Hi-NonHub
SE24	E10	chr10	52352613	52353163	Hi-NonHub
SE24	E11	chr10	52362691	52364260	Hi-NonHub
SE25	E1	chr10	5490778	5492297	NonHi
SE25	Ε2	chr10	5507898	5509494	NonHi
SE25	Ε3	chr10	5513213	5515613	NonHi
SE25	Ε4	chr10	5519653	5522945	NonHi
SE25	Ε5	chr10	5528557	5530700	NonHi
SE25	Ε6	chr10	5538260	5539127	NonHi
SE26	E1	chr10	62041582	62043168	NonHi
SE26	E2	chr10	62058677	62060833	NonHi
SE26	E3	chr10	62071965	62074701	NonHi
SE26	E4	chr10	62112837	62114223	NonHi
SE27	E1	chr10	72408942	72410146	NonHi
SE27	E2	chr10	72412644	72413546	NonHi
SE27	Ε3	chr10	72416002	72416744	NonHi
SE27	Ε4	chr10	72426685	72427513	NonHi
SE27	Ε5	chr10	72452718	72454365	NonHi
SE27	Ε6	chr10	72459162	72460155	NonHi
SE27	Ε7	chr10	72475680	72476654	NonHi
SE28	Ε1	chr10	73371995	73373620	NonHi
SE28	E2	chr10	73382904	73383593	NonHi
SE28	E3	chr10	73397854	73399929	NonHi
SE29	E1	chr10	75715750	75718441	NonHi
SE29	E2	chr10	75725429	75726446	NonHi
SE29	E3	chr10	75750583	75753441	NonHi
SE29	E4	chr10	75779987	75782387	NonHi
SE29	E5	chr10	75799194	75800976	NonHi
SE30	E1	chr11	326506	327894	Hi-NonHub
SE30	E2	chr11	329285	329902	Hi-Hub
SE30	E3	chr11	335249	337649	Hi-NonHub
SE30	E4	chr11	350484	351407	Hi-NonHub
SE30	E5	chr11	355209	357499	Hi-NonHub
SE31	E1	chr11	5296420	5298373	NonHi
SE31	E2	chr11	5301639	5302427	NonHi
SE31	E3	chr11	5305567	5307203	NonHi
SE31	E4	chr11	5308929	5309928	NonHi
SE31	E5	chr11	5311480	5313692	NonHi
SE32	E1	chr11	58537995	58540196	NonHi
SE32	E2	chr11	58543369	58545196	NonHi
SE32	E3	chr11	58555192	58556811	NonHi
SE33	E1	chr11	59304508	59305701	NonHi
SE33	E2	chr11	59312346	59313301	NonHi
SE33	E3	chr11	59315134	59316623	NonHi
SE33	E4	chr11	59317636	59320031	NonHi
SE33	E5	chr11	59322850	59325681	NonHi
SE33	E6	chr11	59327020	59328995	NonHi
SE33	E7	chr11	59333322	59334147	NonHi
SE34	E1	chr11	65182266	65184361	NonHi
SE34	E2	chr11	65185931	65187170	NonHi
SE35	E1	chr11	65222201	65223266	NonHi
SE35	E2	chr11	65226084	65227530	NonHi
SE35	E3	chr11	65238720	65240888	NonHi
SE35	E4	chr11	65244286	65247890	NonHi
SE35	E5	chr11	65254981	65255858	NonHi
SE35	E6	chr11	65261101	65262715	NonHi
SE35	E7	chr11	65274171	65279599	NonHi
SE36	E1	chr11	77996178	77997072	NonHi
SE36	E2	chr11	78001124	78001802	NonHi
SE36	E3	chr11	78002304	78004839	NonHi
SE36	E4	chr11	78036293	78036900	NonHi
SE36	E5	chr11	78050400	78051046	NonHi
SE37	E1	chr11	85845551	85846793	NonHi
SE37	E2	chr11	85854379	85855165	NonHi
SE37	E3	chr11	85861856	85863024	NonHi
SE37	E4	chr11	85873206	85874699	NonHi
SE37	E5	chr11	85887161	85888021	NonHi
SE37	E6	chr11	85894092	85896153	NonHi
SE37	E7	chr11	85903497	85905893	NonHi
SE37	E8	chr11	85913139	85914180	NonHi
SE38	E1	chr11	9573223	9573949	NonHi
SE38	E2	chr11	9586508	9588908	NonHi
SE39	E1	chr12	23708226	23711050	NonHi
SE39	E2	chr12	23711760	23712930	NonHi
SE39	E3	chr12	23717144	23718490	NonHi
SE40	E1	chr12	23874252	23876293	NonHi
SE41	E1	chr12	54679668	54680129	NonHi
SE41	E2	chr12	54683130	54684124	NonHi
SE41	E3	chr12	54700680	54701552	NonHi
SE42	E1	chr12	54729176	54731756	NonHi
SE42	E2	chr12	54744795	54747195	NonHi
SE42	E3	chr12	54752816	54755051	NonHi
SE42	E4	chr12	54762201	54765705	NonHi
SE42	E5	chr12	54772516	54773838	NonHi
SE43	E1	chr12	94135499	94137633	Hi-NonHub
SE43	E2	chr12	94155713	94157141	Hi-NonHub
SE43	E3	chr12	94160703	94162356	Hi-NonHub
SE43	E4	chr12	94166418	94167455	Hi-Hub
SE43	E5	chr12	94177125	94179525	Hi-NonHub
SE44	E1	chr13	111595661	111598061	NonHi
SE44	E2	chr13	111607358	111608875	NonHi
SE44	E3	chr13	111609799	111610486	NonHi
SE44	E4	chr13	111616451	111619016	NonHi
SE44	E5	chr13	111633072	111634249	NonHi
SE45	E1	chr14	74192244	74193931	Hi-NonHub
SE45	E2	chr14	74194969	74196058	Hi-Hub
SE45	E3	chr14	74207223	74209304	Hi-NonHub
SE45	E4	chr14	74219254	74220669	Hi-NonHub
SE45	E5	chr14	74237887	74239121	Hi-NonHub
SE46	E1	chr15	102491231	102493631	NonHi
SE46	E2	chr15	102497268	102499649	NonHi
SE46	E3	chr15	102501546	102502977	NonHi
SE47	E1	chr15	34907786	34909187	NonHi
SE47	E2	chr15	34912906	34915306	NonHi
SE47	E3	chr15	34939866	34940941	NonHi
SE47	E4	chr15	34941300	34943700	NonHi
SE47	E5	chr15	34943927	34946300	NonHi
SE47	E6	chr15	34945706	34947232	NonHi
SE47	E7	chr15	34948674	34950343	NonHi
SE48	E1	chr15	66097326	66097851	Hi-NonHub
SE48	E2	chr15	66110998	66112998	Hi-NonHub
SE48	E3	chr15	66116222	66117039	Hi-NonHub
SE48	E4	chr15	66124768	66125683	Hi-NonHub
SE48	E5	chr15	66131770	66132268	Hi-Hub
SE49	E1	chr15	66910947	66912287	Hi-NonHub
SE49	E2	chr15	66916496	66917917	Hi-Hub
SE49	E3	chr15	66922990	66923929	Hi-NonHub
SE49	E4	chr15	66946809	66948216	Hi-NonHub
SE49	E5	chr15	66953535	66954538	Hi-NonHub
SE49	E6	chr15	66961740	66964180	Hi-NonHub
SE49	E7	chr15	66965745	66967287	Hi-NonHub
SE49	E8	chr15	66971757	66972563	Hi-NonHub
SE49	E9	chr15	66981023	66982532	Hi-NonHub
SE50	E1	chr15	93339386	93341278	NonHi
SE50	E2	chr15	93347103	93347921	NonHi
SE50	E3	chr15	93351605	93355211	NonHi
SE50	E4	chr15	93363011	93364231	NonHi
SE50	E5	chr15	93374679	93375514	NonHi
SE51	E1	chr16	156671	157446	NonHi
SE51	E2	chr16	163315	164294	NonHi
SE51	E3	chr16	169277	170440	NonHi
SE51	E4	chr16	192328	194167	NonHi
SE51	E5	chr16	194721	195257	NonHi
SE52	E1	chr16	70429166	70430912	NonHi
SE52	E2	chr16	70437866	70439593	NonHi
SE52	E3	chr16	70448125	70449753	NonHi
SE52	E4	chr16	70461641	70462942	NonHi
SE52	E5	chr16	70463850	70465540	NonHi
SE52	E6	chr16	70469734	70471391	NonHi
SE53	E1	chr16	85330356	85331175	Hi-NonHub
SE53	E2	chr16	85334951	85337511	Hi-NonHub
SE53	E3	chr16	85339656	85341210	Hi-NonHub
SE53	E4	chr16	85349850	85351428	Hi-NonHub
SE53	E5	chr16	85355249	85357048	Hi-NonHub
SE53	E6	chr16	85361536	85362389	Hi-NonHub
SE53	E7	chr16	85363597	85365725	Hi-NonHub
SE53	E8	chr16	85367328	85368824	Hi-NonHub
SE53	E9	chr16	85379747	85381392	Hi-NonHub
SE53	E10	chr16	85387891	85389424	Hi-NonHub
SE53	E11	chr16	85392124	85393429	Hi-NonHub
SE53	E12	chr16	85403434	85404173	Hi-NonHub
SE53	E13	chr16	85405770	85407000	Hi-NonHub
SE53	E14	chr16	85410988	85412254	Hi-NonHub
SE53	E15	chr16	85414944	85416412	Hi-NonHub
SE53	E16	chr16	85424348	85424974	Hi-NonHub
SE53	E17	chr16	85428866	85429802	Hi-NonHub
SE53	E18	chr16	85436358	85437145	Hi-Hub
SE54	E1	chr16	85561459	85563064	Hi-NonHub
SE54	E2	chr16	85568567	85569691	Hi-NonHub
SE54	E3	chr16	85575658	85577584	Hi-NonHub
SE54	E4	chr16	85586691	85590185	Hi-NonHub
SE54	E5	chr16	85596991	85597733	Hi-Hub
SE54	E6	chr16	85603055	85605056	Hi-NonHub
SE54	E7	chr16	85621242	85623640	Hi-NonHub
SE54	E8	chr16	85626004	85627665	Hi-NonHub
SE54	E9	chr16	85640869	85641641	Hi-NonHub
SE54	E10	chr16	85648416	85650687	Hi-NonHub
SE54	E11	chr16	85653101	85655462	Hi-NonHub
SE55	E1	chr16	88527650	88529068	NonHi
SE55	E2	chr16	88534670	88535453	NonHi
SE55	E3	chr16	88539768	88540871	NonHi
SE55	E4	chr16	88557494	88558859	NonHi
SE55	E5	chr16	88563982	88565483	NonHi
SE55	E6	chr16	88574674	88576341	NonHi
SE56	E1	chr16	88835706	88838109	NonHi
SE56	E2	chr16	88835705	88838110	NonHi
SE56	E3	chr16	88840105	88841162	NonHi
SE57	E1	chr16	89038783	89039989	NonHi
SE57	E2	chr16	89058116	89059987	NonHi
SE57	E3	chr16	89069696	89071441	NonHi
SE58	E1	chr16	9161943	9162623	NonHi
SE58	E2	chr16	9171795	9174195	NonHi
SE58	E3	chr16	9178337	9180295	NonHi
SE59	E1	chr17	13380085	13380918	NonHi
SE59	E2	chr17	13413196	13414785	NonHi
SE59	E3	chr17	13424857	13425467	NonHi
SE59	E4	chr17	13441448	13442793	NonHi
SE59	E5	chr17	13443264	13445664	NonHi
SE59	E6	chr17	13464986	13465923	NonHi
SE60	E1	chr17	17752363	17753788	NonHi
SE60	E2	chr17	17763123	17764065	NonHi
SE61	E1	chr17	27966162	27966849	Hi-NonHub
SE61	E2	chr17	27976225	27976856	Hi-Hub
SE61	E3	chr17	28008061	28010461	Hi-NonHub
SE61	E4	chr17	28018147	28020533	Hi-NonHub
SE61	E5	chr17	28036947	28038646	Hi-NonHub
SE61	E6	chr17	28049235	28051075	Hi-NonHub
SE61	E7	chr17	28052850	28055250	Hi-NonHub
SE62	E1	chr17	32198281	32200109	NonHi
SE62	E2	chr17	32199193	32200729	NonHi
SE62	E3	chr17	32201502	32202240	NonHi
SE62	E4	chr17	32215539	32217482	NonHi
SE62	E5	chr17	32232233	32233039	NonHi
SE62	E6	chr17	32258043	32258973	NonHi
SE63	E1	chr17	40463272	40465202	NonHi
SE63	E2	chr17	40471772	40472486	NonHi
SE63	E3	chr17	40474308	40475304	NonHi
SE64	E1	chr17	56409363	56411204	NonHi
SE64	E2	chr17	56414893	56417449	NonHi
SE65	E1	chr17	57863669	57864456	NonHi
SE65	E2	chr17	57881547	57883062	NonHi
SE66	E1	chr17	57906417	57907843	NonHi
SE66	E2	chr17	57914782	57915414	NonHi
SE66	E3	chr17	57929531	57931092	NonHi
SE67	E1	chr17	76246558	76248053	NonHi
SE67	E2	chr17	76250251	76250800	NonHi
SE67	E3	chr17	76259101	76260294	NonHi
SE67	E4	chr17	76267612	76269478	NonHi
SE67	E5	chr17	76273793	76274862	NonHi
SE68	E1	chr17	77776489	77778329	Hi-NonHub
SE68	E2	chr17	77783639	77784261	Hi-Hub
SE68	E3	chr17	77799065	77801465	Hi-NonHub
SE68	E4	chr17	77805386	77806264	Hi-NonHub
SE68	E5	chr17	77809670	77810446	Hi-NonHub
SE68	E6	chr17	77817572	77819873	Hi-NonHub
SE69	E1	chr18	3585411	3586341	Hi-NonHub
SE69	E2	chr18	3593249	3597175	Hi-NonHub
SE69	E3	chr18	3602620	3604781	Hi-NonHub
SE69	E4	chr18	3623527	3625500	Hi-NonHub
SE69	E5	chr18	3652581	3653402	Hi-NonHub
SE69	E6	chr18	3665793	3666759	Hi-Hub
SE70	E1	chr18	829972	831687	NonHi
SE70	E2	chr18	831779	832754	NonHi
SE70	E3	chr18	838259	840065	NonHi
SE70	E4	chr18	840705	842390	NonHi
SE71	E1	chr18	9869381	9870952	NonHi
SE71	E2	chr18	9876904	9877832	NonHi
SE71	E3	chr18	9895335	9895982	NonHi
SE71	E4	chr18	9898691	9899440	NonHi
SE72	E1	chr19	12892891	12893876	NonHi
SE72	E2	chr19	12894832	12897171	NonHi
SE72	E3	chr19	12904167	12904984	NonHi
SE73	E1	chr19	13265734	13267076	NonHi
SE73	E2	chr19	13273277	13276086	NonHi
SE73	E3	chr19	13278221	13279027	NonHi
SE74	E1	chr19	18474692	18476229	NonHi
SE74	E2	chr19	18484303	18485798	NonHi
SE74	E3	chr19	18498903	18499736	NonHi
SE75	E1	chr19	2034544	2035748	NonHi
SE75	E2	chr19	2041753	2042625	NonHi
SE75	E3	chr19	2059362	2060441	NonHi
SE75	E4	chr19	2060516	2063049	NonHi
SE76	E1	chr19	39127349	39128036	Hi-NonHub
SE76	E2	chr19	39143003	39143490	Hi-Hub
SE76	E3	chr19	39155267	39156198	Hi-NonHub
SE76	E4	chr19	39165521	39167812	Hi-NonHub
SE76	E5	chr19	39173159	39174990	Hi-NonHub
SE77	E1	chr19	4373968	4376856	NonHi
SE78	E1	chr19	44268994	44271131	NonHi
SE78	E2	chr19	44277018	44279258	NonHi
SE78	E3	chr19	44289058	44289849	NonHi
SE79	E1	chr19	52044371	52045312	NonHi
SE79	E2	chr19	52049643	52050476	NonHi
SE79	E3	chr19	52050687	52052390	NonHi
SE79	E4	chr19	52052319	52053683	NonHi
SE79	E5	chr19	52053972	52055650	NonHi
SE79	E6	chr19	52056288	52056961	NonHi
SE80	E1	chr19	8763826	8765368	NonHi
SE80	E2	chr19	8780876	8781455	NonHi
SE80	E3	chr19	8790723	8792687	NonHi
SE80	E4	chr19	8803580	8804991	NonHi
SE81	E1	chr2	112103124	112105524	Hi-NonHub
SE81	E2	chr2	112123576	112124181	Hi-NonHub
SE81	E3	chr2	112134951	112137351	Hi-NonHub
SE81	E4	chr2	112141823	112143512	Hi-NonHub
SE81	E5	chr2	112164345	112166729	Hi-NonHub
SE81	E6	chr2	112172895	112174354	Hi-NonHub
SE81	E7	chr2	112191436	112192883	Hi-NonHub
SE81	E8	chr2	112210930	112212354	Hi-Hub
SE81	E9	chr2	112224182	112225739	Hi-NonHub
SE81	E10	chr2	112230104	112232442	Hi-NonHub
SE81	E11	chr2	112233793	112236193	Hi-NonHub
SE81	E12	chr2	112239707	112242107	Hi-NonHub
SE82	E1	chr2	145262030	145264430	NonHi
SE82	E2	chr2	145274000	145275425	NonHi
SE82	E3	chr2	145281053	145282517	NonHi
SE83	E1	chr2	70297006	70298553	NonHi
SE83	E2	chr2	70304451	70306851	NonHi
SE84	E1	chr2	70330800	70333200	NonHi
SE84	E2	chr2	70335690	70336422	NonHi
SE84	E3	chr2	70346097	70346769	NonHi
SE84	E4	chr2	70350278	70351660	NonHi
SE84	E5	chr2	70362846	70363512	NonHi
SE84	E6	chr2	70368304	70370254	NonHi
SE85	E1	chr2	87753702	87756083	NonHi
SE85	E2	chr2	87756117	87757770	NonHi
SE85	E3	chr2	87771165	87773565	NonHi
SE85	E4	chr2	87782270	87783166	NonHi
SE85	E5	chr2	87784348	87786748	NonHi
SE85	E6	chr2	87795563	87797055	NonHi
SE85	E7	chr2	87815011	87816491	NonHi
SE85	E8	chr2	87832683	87835083	NonHi
SE85	E9	chr2	87841175	87843556	NonHi
SE85	E10	chr2	87876655	87879055	NonHi
SE85	E11	chr2	87883749	87884441	NonHi
SE85	E12	chr2	87901220	87904826	NonHi
SE86	E1	chr20	23112098	23114698	Hi-NonHub
SE86	E2	chr20	23117276	23118179	Hi-NonHub
SE86	E3	chr20	23128463	23129321	Hi-NonHub
SE86	E4	chr20	23132504	23133838	Hi-NonHub
SE86	E5	chr20	23136532	23137299	Hi-Hub
SE87	E1	chr20	30249154	30250514	NonHi
SE87	E2	chr20	30262953	30264987	NonHi
SE87	E3	chr20	30281758	30282774	NonHi
SE87	E4	chr20	30286579	30288340	NonHi
SE87	E5	chr20	30294332	30295301	NonHi
SE87	E6	chr20	30298756	30301156	NonHi
SE88	E1	chr20	45945586	45946443	NonHi
SE88	E2	chr20	45958978	45960716	NonHi
SE88	E3	chr20	45988981	45990540	NonHi
SE88	E4	chr20	46012421	46014211	NonHi
SE88	E5	chr20	46019827	46021295	NonHi
SE89	E1	chr20	52195172	52196014	NonHi
SE89	E2	chr20	52210283	52211526	NonHi
SE89	E3	chr20	52224418	52225614	NonHi
SE89	E4	chr20	52239610	52241259	NonHi
SE89	E5	chr20	52259117	52260070	NonHi
SE89	E6	chr20	52268749	52269580	NonHi
SE90	E1	chr21	16109212	16110656	NonHi
SE90	E2	chr21	16125719	16126929	NonHi
SE90	E3	chr21	16134892	16135683	NonHi
SE90	E4	chr21	16145083	16147453	NonHi
SE91	E1	chr21	22518474	22519935	Hi-NonHub
SE91	E2	chr21	22521496	22523187	Hi-NonHub
SE91	E3	chr21	22536102	22536622	Hi-Hub
SE91	E4	chr21	22550849	22552648	Hi-NonHub
SE91	E5	chr21	22572265	22573752	Hi-NonHub
SE92	E1	chr21	31013943	31015739	NonHi
SE92	E2	chr21	31019414	31020101	NonHi
SE92	E3	chr21	31021249	31022352	NonHi
SE92	E4	chr21	31028829	31030469	NonHi
SE93	E1	chr22	20045144	20048049	NonHi
SE93	E2	chr22	20057982	20060953	NonHi
SE94	E1	chr3	128128292	128130258	NonHi
SE94	E2	chr3	128135505	128136095	NonHi
SE94	E3	chr3	128145024	128145887	NonHi
SE95	E1	chr3	128201619	128203258	NonHi
SE95	E2	chr3	128216344	128217028	NonHi
SE95	E3	chr3	128222824	128225224	NonHi
SE96	E1	chr3	14243768	14246911	NonHi
SE96	E2	chr3	14263519	14264946	NonHi
SE96	E3	chr3	14273630	14274868	NonHi
SE96	E4	chr3	14293289	14295787	NonHi
SE96	E5	chr3	14302518	14303121	NonHi
SE96	E6	chr3	14306003	14307662	NonHi
SE96	E7	chr3	14313668	14315770	NonHi
SE96	E8	chr3	14330952	14332511	NonHi
SE97	E1	chr3	150150077	150152477	Hi-NonHub
SE97	E2	chr3	150166826	150167102	Hi-Hub
SE97	E3	chr3	150169020	150169987	Hi-NonHub
SE97	E4	chr3	150186613	150188302	Hi-NonHub
SE98	E1	chr3	151952568	151954008	NonHi
SE98	E2	chr3	151960986	151962528	NonHi
SE98	E3	chr3	151989039	151991410	NonHi
SE99	E1	chr3	156799369	156801106	Hi-NonHub
SE99	E2	chr3	156805707	156808331	Hi-NonHub
SE99	E3	chr3	156827137	156829279	Hi-NonHub
SE99	E4	chr3	156832015	156834415	Hi-NonHub
SE99	E5	chr3	156836183	156837608	Hi-NonHub
SE99	E6	chr3	156845864	156846547	Hi-Hub
SE100	E1	chr3	177056439	177057469	NonHi
SE100	E2	chr3	177062933	177064843	NonHi
SE100	E3	chr3	177074819	177078261	NonHi
SE101	E1	chr3	194861603	194863268	NonHi
SE101	E2	chr3	194870024	194871999	NonHi
SE101	E3	chr3	194871598	194873998	NonHi
SE101	E4	chr3	194875619	194876372	NonHi
SE101	E5	chr3	194882618	194884307	NonHi
SE101	E6	chr3	194884785	194886206	NonHi
SE101	E7	chr3	194898705	194899359	NonHi
SE101	E8	chr3	194924279	194924974	NonHi
SE102	E1	chr3	195834913	195835765	Hi-NonHub
SE102	E2	chr3	195837032	195837662	Hi-Hub
SE102	E3	chr3	195847808	195849972	Hi-NonHub
SE102	E4	chr3	195854185	195855313	Hi-NonHub
SE102	E5	chr3	195869016	195870817	Hi-NonHub
SE103	E1	chr3	36953506	36954556	NonHi
SE103	E2	chr3	36963280	36964734	NonHi
SE103	E3	chr3	36982877	36984287	NonHi
SE103	E4	chr3	36999260	37000693	NonHi
SE103	E5	chr3	37011251	37011734	NonHi
SE104	E1	chr3	43700703	43701412	NonHi
SE104	E2	chr3	43712129	43713091	NonHi
SE104	E3	chr3	43719638	43720449	NonHi
SE104	E4	chr3	43727479	43728691	NonHi
SE105	E1	chr3	45081180	45083580	Hi-NonHub
SE105	E2	chr3	45096012	45097492	Hi-NonHub
SE105	E3	chr3	45103441	45103874	Hi-Hub
SE105	E4	chr3	45105192	45106680	Hi-NonHub
SE105	E5	chr3	45125380	45127404	Hi-NonHub
SE105	E6	chr3	45133516	45134481	Hi-NonHub
SE105	E7	chr3	45145693	45148712	Hi-NonHub
SE105	E8	chr3	45166172	45167580	Hi-NonHub
SE105	E9	chr3	45175257	45175740	Hi-NonHub
SE105	E10	chr3	45179154	45179671	Hi-NonHub
SE106	E1	chr3	5004399	5006799	Hi-NonHub
SE106	E2	chr3	5027554	5029177	Hi-NonHub
SE106	E3	chr3	5030317	5031416	Hi-NonHub
SE106	E4	chr3	5035373	5037604	Hi-NonHub
SE106	E5	chr3	5038083	5039075	Hi-NonHub
SE106	E6	chr3	5043115	5045515	Hi-NonHub
SE106	E7	chr3	5052978	5054135	Hi-NonHub
SE106	E8	chr3	5054749	5055466	Hi-NonHub
SE106	E9	chr3	5057182	5058883	Hi-NonHub
SE106	E10	chr3	5061015	5061594	Hi-Hub
SE106	E11	chr3	5064740	5065776	Hi-NonHub
SE107	E1	chr4	10165447	10167035	Hi-NonHub
SE107	E2	chr4	10174693	10175417	Hi-Hub
SE107	E3	chr4	10182521	10183684	Hi-NonHub
SE107	E4	chr4	10187291	10189691	Hi-NonHub
SE107	E5	chr4	10202294	10202926	Hi-NonHub
SE107	E6	chr4	10204418	10206156	Hi-NonHub
SE108	E1	chr4	123669812	123672212	NonHi
SE108	E2	chr4	123678186	123679647	NonHi
SE108	E3	chr4	123686552	123688922	NonHi
SE108	E4	chr4	123696822	123697853	NonHi
SE108	E5	chr4	123718160	123719682	NonHi
SE108	E6	chr4	123723878	123725393	NonHi
SE109	E1	chr4	56200	59374	NonHi
SE110	E1	chr4	79520470	79522592	Hi-NonHub
SE110	E2	chr4	79531591	79532227	Hi-Hub
SE110	E3	chr4	79534555	79535129	Hi-NonHub
SE110	E4	chr4	79536293	79538693	Hi-NonHub
SE110	E5	chr4	79542425	79543171	Hi-NonHub
SE110	E6	chr4	79549924	79550801	Hi-NonHub
SE110	E7	chr4	79566662	79568023	Hi-NonHub
SE110	E8	chr4	79579096	79580618	Hi-NonHub
SE110	E9	chr4	79590413	79591696	Hi-NonHub
SE111	E1	chr4	79612489	79613534	Hi-NonHub
SE111	E2	chr4	79613869	79616269	Hi-NonHub
SE111	E3	chr4	79642155	79643130	Hi-NonHub
SE111	E4	chr4	79647545	79649101	Hi-NonHub
SE111	E5	chr4	79653596	79654166	Hi-Hub
SE112	E1	chr4	81046434	81047041	NonHi
SE112	E2	chr4	81048451	81048993	NonHi
SE112	E3	chr4	81056519	81058036	NonHi
SE112	E4	chr4	81061220	81061912	NonHi
SE112	E5	chr4	81064043	81065346	NonHi
SE112	E6	chr4	81082060	81083248	NonHi
SE113	E1	chr5	10283848	10284695	Hi-NonHub
SE113	E2	chr5	10294566	10295232	Hi-NonHub
SE113	E3	chr5	10303644	10304241	Hi-Hub
SE113	E4	chr5	10316911	10320088	Hi-NonHub
SE113	E5	chr5	10318181	10320089	Hi-NonHub
SE114	E1	chr5	118635246	118636825	NonHi
SE114	E2	chr5	118637650	118639372	NonHi
SE114	E3	chr5	118643436	118645436	NonHi
SE114	E4	chr5	118647070	118648455	NonHi
SE114	E5	chr5	118651205	118652704	NonHi
SE114	E6	chr5	118653540	118655300	NonHi
SE114	E7	chr5	118656849	118658230	NonHi
SE115	E1	chr5	150142882	150143414	NonHi
SE115	E2	chr5	150168807	150170469	NonHi
SE115	E3	chr5	150180589	150181898	NonHi
SE116	E1	chr5	173265224	173267624	NonHi
SE116	E2	chr5	173279391	173281791	NonHi
SE116	E3	chr5	173282377	173283205	NonHi
SE116	E4	chr5	173293381	173294444	NonHi
SE116	E5	chr5	173305097	173306915	NonHi
SE117	E1	chr5	43064509	43065627	NonHi
SE117	E2	chr5	43073566	43074574	NonHi
SE117	E3	chr5	43074959	43077170	NonHi
SE118	E1	chr5	89936077	89936885	NonHi
SE118	E2	chr5	89938939	89941437	NonHi
SE118	E3	chr5	89954499	89955105	NonHi
SE119	E1	chr5	95033801	95034476	NonHi
SE119	E2	chr5	95045926	95049507	NonHi
SE119	E3	chr5	95052804	95054906	NonHi
SE120	E1	chr6	11920483	11922328	NonHi
SE120	E2	chr6	11931517	11932287	NonHi
SE120	E3	chr6	11938466	11939254	NonHi
SE121	E1	chr6	135611899	135614299	Hi-NonHub
SE121	E2	chr6	135619732	135621732	Hi-NonHub
SE121	E3	chr6	135626887	135629287	Hi-NonHub
SE121	E4	chr6	135642354	135643146	Hi-NonHub
SE121	E5	chr6	135644205	135644724	Hi-Hub
SE121	E6	chr6	135646441	135647696	Hi-NonHub
SE122	E1	chr6	13666218	13668203	Hi-NonHub
SE122	E2	chr6	13667795	13670127	Hi-NonHub
SE122	E3	chr6	13673797	13676473	Hi-NonHub
SE122	E4	chr6	13678598	13680018	Hi-NonHub
SE122	E5	chr6	13687874	13689923	Hi-NonHub
SE122	E6	chr6	13702957	13703775	Hi-Hub
SE123	E1	chr6	147178334	147179596	Hi-NonHub
SE123	E2	chr6	147197193	147198891	Hi-NonHub
SE123	E3	chr6	147200672	147201231	Hi-Hub
SE123	E4	chr6	147204821	147205770	Hi-NonHub
SE123	E5	chr6	147207775	147209676	Hi-NonHub
SE123	E6	chr6	147213117	147214470	Hi-NonHub
SE123	E7	chr6	147222579	147224979	Hi-NonHub
SE123	E8	chr6	147234786	147237150	Hi-NonHub
SE124	E1	chr6	15061835	15064093	NonHi
SE124	E2	chr6	15066682	15067727	NonHi
SE124	E3	chr6	15079269	15080233	NonHi
SE124	E4	chr6	15086271	15087213	NonHi
SE124	E5	chr6	15089710	15091722	NonHi
SE124	E6	chr6	15096369	15098769	NonHi
SE124	E7	chr6	15106723	15107910	NonHi
SE125	E1	chr6	168240844	168242871	NonHi
SE125	E2	chr6	168247676	168248373	NonHi
SE125	E3	chr6	168255921	168258150	NonHi
SE126	E1	chr6	20408933	20410535	NonHi
SE126	E2	chr6	20417832	20419067	NonHi
SE126	E3	chr6	20423925	20425478	NonHi
SE126	E4	chr6	20444615	20445501	NonHi
SE126	E5	chr6	20453432	20455832	NonHi
SE126	E6	chr6	20458132	20459416	NonHi
SE126	E7	chr6	20474391	20476409	NonHi
SE127	E1	chr6	26295641	26298602	NonHi
SE127	E2	chr6	26305001	26306813	NonHi
SE127	E3	chr6	26308850	26313634	NonHi
SE127	E4	chr6	26322203	26323556	NonHi
SE127	E5	chr6	26327180	26329601	NonHi
SE127	E6	chr6	26336425	26337647	NonHi
SE127	E7	chr6	26341691	26342404	NonHi
SE127	E8	chr6	26350694	26352165	NonHi
SE128	E1	chr6	28677357	28678777	NonHi
SE128	E2	chr6	28692323	28694116	NonHi
SE128	E3	chr6	28695322	28698260	NonHi
SE128	E4	chr6	28702875	28703822	NonHi
SE128	E5	chr6	28709500	28710933	NonHi
SE128	E6	chr6	28715314	28715993	NonHi
SE128	E7	chr6	28725854	28726901	NonHi
SE128	E8	chr6	28744292	28745244	NonHi
SE128	E9	chr6	28757185	28757904	NonHi
SE128	E10	chr6	28763338	28764025	NonHi
SE128	E11	chr6	28770196	28771800	NonHi
SE128	E12	chr6	28774450	28776064	NonHi
SE129	E1	chr6	28908557	28909688	NonHi
SE129	E2	chr6	28919854	28922243	NonHi
SE129	E3	chr6	28928034	28929454	NonHi
SE129	E4	chr6	28948339	28949619	NonHi
SE130	E1	chr6	37136920	37140532	Hi-NonHub
SE130	E2	chr6	37144772	37145807	Hi-NonHub
SE130	E3	chr6	37150582	37152199	Hi-NonHub
SE130	E4	chr6	37159557	37160180	Hi-Hub
SE130	E5	chr6	37175662	37176226	Hi-NonHub
SE130	E6	chr6	37177202	37178856	Hi-NonHub
SE130	E7	chr6	37189272	37190926	Hi-NonHub
SE130	E8	chr6	37200239	37200791	Hi-NonHub
SE130	E9	chr6	37207308	37209311	Hi-NonHub
SE131	E1	chr6	42748664	42751833	NonHi
SE132	E1	chr6	49613699	49614618	NonHi
SE132	E2	chr6	49633771	49635771	NonHi
SE133	E1	chr6	68595818	68600217	NonHi
SE133	E2	chr6	68607751	68609207	NonHi
SE134	E1	chr6	68735630	68736128	NonHi
SE134	E2	chr6	68747875	68749603	NonHi
SE134	E3	chr6	68749780	68751181	NonHi
SE135	E1	chr6	7137141	7138284	NonHi
SE135	E2	chr6	7140684	7142252	NonHi
SE135	E3	chr6	7142496	7144257	NonHi
SE135	E4	chr6	7150866	7152106	NonHi
SE135	E5	chr6	7165117	7165894	NonHi
SE135	E6	chr6	7172675	7174374	NonHi
SE135	E7	chr6	7180436	7182217	NonHi
SE136	E1	chr6	73263185	73263790	NonHi
SE136	E2	chr6	73270273	73271323	NonHi
SE136	E3	chr6	73289042	73291042	NonHi
SE137	E1	chr7	106618481	106619990	Hi-NonHub
SE137	E2	chr7	106625977	106627540	Hi-NonHub
SE137	E3	chr7	106629517	106631517	Hi-NonHub
SE137	E4	chr7	106647338	106648248	Hi-NonHub
SE137	E5	chr7	106649325	106651528	Hi-NonHub
SE137	E6	chr7	106665767	106666353	Hi-Hub
SE137	E7	chr7	106675679	106677248	Hi-NonHub
SE137	E8	chr7	106697252	106698728	Hi-NonHub
SE138	E1	chr7	120631806	120634428	Hi-NonHub
SE138	E2	chr7	120635999	120637346	Hi-NonHub
SE138	E3	chr7	120640050	120641032	Hi-NonHub
SE138	E4	chr7	120646499	120648276	Hi-NonHub
SE138	E5	chr7	120677757	120680157	Hi-NonHub
SE138	E6	chr7	120686919	120687405	Hi-Hub
SE138	E7	chr7	120689329	120689935	Hi-NonHub
SE138	E8	chr7	120716284	120717634	Hi-NonHub
SE138	E9	chr7	120720370	120722770	Hi-NonHub
SE138	E10	chr7	120722899	120724082	Hi-NonHub
SE139	E1	chr7	12754959	12756183	NonHi
SE139	E2	chr7	12762088	12762945	NonHi
SE139	E3	chr7	12768725	12769309	NonHi
SE139	E4	chr7	12770492	12772281	NonHi
SE139	E5	chr7	12787176	12788376	NonHi
SE140	E1	chr7	150656410	150657931	NonHi
SE140	E2	chr7	150658697	150660604	NonHi
SE140	E3	chr7	150661580	150662524	NonHi
SE140	E4	chr7	150671521	150672595	NonHi
SE141	E1	chr7	16308417	16309265	NonHi
SE142	E1	chr7	22707072	22707968	NonHi
SE142	E2	chr7	22721408	22722292	NonHi
SE142	E3	chr7	22736160	22737411	NonHi
SE142	E4	chr7	22757086	22758969	NonHi
SE143	E1	chr8	108316746	108318746	NonHi
SE143	E2	chr8	108321583	108323578	NonHi
SE143	E3	chr8	108343865	108344720	NonHi
SE144	E1	chr8	130547353	130549457	NonHi
SE144	E2	chr8	130563308	130565405	NonHi
SE144	E3	chr8	130568086	130571439	NonHi
SE144	E4	chr8	130576813	130578573	NonHi
SE144	E5	chr8	130586253	130587595	NonHi
SE144	E6	chr8	130593654	130596222	NonHi
SE145	E1	chr8	130689991	130690679	NonHi
SE145	E2	chr8	130693747	130694679	NonHi
SE145	E3	chr8	130699293	130700337	NonHi
SE145	E4	chr8	130701056	130702366	NonHi
SE145	E5	chr8	130702476	130705969	NonHi
SE145	E6	chr8	130709219	130710739	NonHi
SE145	E7	chr8	130720022	130721037	NonHi
SE146	E1	chr8	142401279	142403026	NonHi
SE146	E2	chr8	142411336	142413374	NonHi
SE146	E3	chr8	142424718	142426830	NonHi
SE147	E1	chr8	91179592	91180685	NonHi
SE147	E2	chr8	91185653	91188053	NonHi
SE147	E3	chr8	91199869	91201289	NonHi
SE147	E4	chr8	91209544	91210145	NonHi
SE148	E1	chr9	100716484	100717535	NonHi
SE148	E2	chr9	100723104	100723638	NonHi
SE149	E1	chr9	114942392	114943981	NonHi
SE149	E2	chr9	114955271	114956993	NonHi
SE150	E1	chr9	132237993	132239854	NonHi
SE150	E2	chr9	132250236	132251697	NonHi
SE150	E3	chr9	132257189	132259396	NonHi
SE151	E1	chr9	132625235	132626081	NonHi
SE151	E2	chr9	132640598	132642063	NonHi
SE151	E3	chr9	132645957	132648854	NonHi
SE152	E1	chr9	33421	35821	NonHi
SE152	E2	chr9	37278	39678	NonHi
SE153	E1	chrX	11359497	11360027	Hi-Hub
SE153	E2	chrX	11369195	11370880	Hi-NonHub
SE153	E3	chrX	11385680	11386708	Hi-NonHub
SE153	E4	chrX	11393282	11395086	Hi-NonHub
SE153	E5	chrX	11398570	11400191	Hi-NonHub
SE153	E6	chrX	11404108	11404779	Hi-NonHub
SE153	E7	chrX	11411952	11413463	Hi-NonHub
SE153	E8	chrX	11413144	11414807	Hi-NonHub
SE153	E9	chrX	11425281	11426799	Hi-NonHub
SE153	E10	chrX	11430767	11431541	Hi-NonHub
SE153	E11	chrX	11437188	11437685	Hi-Hub
SE153	E12	chrX	11440483	11442883	Hi-NonHub
SE153	E13	chrX	11455463	11456874	Hi-NonHub
SE154	E1	chrX	39941357	39943128	NonHi
SE154	E2	chrX	39949160	39950727	NonHi
SE154	E3	chrX	39976870	39977581	NonHi
SE154	E4	chrX	39990981	39993324	NonHi
SE155	E1	chrX	40007371	40008627	NonHi
SE155	E2	chrX	40013853	40015750	NonHi
SE155	E3	chrX	40027782	40029579	NonHi
SE156	E1	chrX	49004558	49005441	NonHi
SE156	E2	chrX	49010528	49013020	NonHi
SE156	E3	chrX	49022392	49024016	NonHi
SE157	E1	chrX	65205740	65206390	Hi-NonHub
SE157	E2	chrX	65217869	65218776	Hi-NonHub
SE157	E3	chrX	65219265	65220232	Hi-NonHub
SE157	E4	chrX	65224301	65226293	Hi-NonHub
SE157	E5	chrX	65229050	65229633	Hi-Hub
SE157	E6	chrX	65234860	65235787	Hi-NonHub
SE157	E7	chrX	65241410	65244336	Hi-NonHub
SE157	E8	chrX	65249809	65251973	Hi-NonHub
