# Supplementary material for: Multiplexed capture of spatial configuration and temporal dynamics of locus-specific 3D chromatin by biotinylated dCas9
Source: Genome Biol. 2020 Mar 5;21:59. doi: 10.1186/s13059-020-01973-w (PMC7059722; doi:10.1186/s13059-020-01973-w)
Supplement: Supplementary file 6 — Additional file 6:Table S5. List of identified locus-specific chromatin interactions at the captured erythroid SEs. Results compiled from two or three independent CAPTURE-3C-seq experiments are shown. [file 13059_2020_1973_MOESM6_ESM.xlsx]

## Sheet: sheet1
Interacting Region	Bait Region	Score
chr3:177056444-177056519	chr3:176930193-176930268	1
chr3:177056451-177056526	chr3:177056349-177056424	1
chr3:177056459-177056534	chr3:177056193-177056268	1
chr3:177056473-177056548	chr3:176969991-176970066	1
chr3:177056482-177056557	chr3:176930193-176930268	1
chr3:177056487-177056562	chr3:177056349-177056424	1
chr3:177056488-177056563	chr3:183075526-183075601	1
chr3:177056503-177056578	chr3:177056291-177056366	1
chr3:177056533-177056608	chr3:178976001-178976076	1
chr3:177056577-177056652	chr3:177056049-177056124	1
chr3:177056594-177056669	chr3:177023085-177023160	1
chr3:177056617-177056692	chr3:177056350-177056425	1
chr3:177056628-177056703	chr3:177056305-177056380	1
chr3:177056629-177056704	chr3:177023085-177023160	1
chr3:177056653-177056728	chr3:177056350-177056425	1
chr3:177056709-177056784	chr3:177239166-177239241	1
chr3:177056709-177056784	chr3:177239127-177239202	1
chr3:177056714-177056789	chr3:177056404-177056479	1
chr3:177056752-177056827	chr3:176939105-176939180	1
chr3:177056770-177056845	chr3:179067717-179067792	1
chr3:177056812-177056887	chr3:177032979-177033054	1
chr3:177056814-177056889	chr3:177030918-177030993	1
chr3:177056818-177056893	chr7:146414134-146414209	-1
chr3:177056830-177056905	chr3:177046639-177046714	1
chr3:177056835-177056910	chr5:134259492-134259567	-1
chr3:177056838-177056913	chr1:207548547-207548622	-1
chr3:177056844-177056919	chr3:177056378-177056453	1
chr3:177056845-177056920	chr3:176803272-176803347	1
chr3:177056859-177056934	chr3:176903783-176903858	1
chr3:177056863-177056938	chr3:177056351-177056426	1
chr3:177056876-177056951	chr3:177058898-177058973	1
chr3:177056881-177056956	chr3:177056378-177056453	1
chr3:177056882-177056957	chr12:131188155-131188230	-1
chr3:177056914-177056989	chr3:137970634-137970709	1
chr3:177056925-177057000	chr3:172120087-172120162	1
chr3:177056935-177057010	chr3:177528004-177528079	1
chr3:177056939-177057014	chr3:177005237-177005312	1
chr3:177056968-177057043	chr3:175276143-175276218	1
chr3:177056968-177057043	chr3:177534861-177534936	1
chr3:177056976-177057051	chr3:177060069-177060144	1
chr3:177056983-177057058	chr3:177067550-177067625	1
chr3:177056984-177057059	chr19:4881223-4881298	-1
chr3:177056984-177057059	chr3:176908685-176908760	1
chr3:177056993-177057068	chr3:177056395-177056470	1
chr3:177056994-177057069	chr3:176935314-176935389	1
chr3:177056994-177057069	chr3:172754746-172754821	1
chr3:177056996-177057071	chr3:176747567-176747642	1
chr3:177057007-177057082	chr3:176985027-176985102	1
chr3:177057007-177057082	chr3:176506829-176506904	1
chr3:177057008-177057083	chr3:177197962-177198037	1
chr3:177057008-177057083	chr3:177043046-177043121	1
chr3:177057009-177057084	chr3:177063090-177063165	1
chr3:177057016-177057091	chr3:177263132-177263207	1
chr3:177057016-177057091	chr6:1750515-1750590	-1
chr3:177057017-177057092	chr3:176777122-176777197	1
chr3:177057017-177057092	chr14:102670044-102670119	-1
chr3:177057017-177057092	chr14:102670009-102670084	-1
chr3:177057020-177057095	chr16:74576016-74576091	-1
chr3:177057021-177057096	chr3:176896580-176896655	1
chr3:177057023-177057098	chr3:177037581-177037656	1
chr3:177057028-177057103	chr3:177067925-177068000	1
chr3:177057028-177057103	chr5:27471844-27471919	-1
chr3:177057030-177057105	chr3:177068853-177068928	1
chr3:177057035-177057110	chr3:177076312-177076387	1
chr3:177057041-177057116	chr3:177059858-177059933	1
chr3:177057042-177057117	chr12:62867715-62867790	-1
chr3:177057042-177057117	chr3:177064460-177064535	1
chr3:177057043-177057118	chr3:177078797-177078872	1
chr3:177057047-177057122	chr3:177295817-177295892	1
chr3:177057048-177057123	chr3:177052935-177053010	1
chr3:177057049-177057124	chr3:176496846-176496921	1
chr3:177057049-177057124	chr3:172729606-172729681	1
chr3:177057050-177057125	chr3:172227231-172227306	1
chr3:177057051-177057126	chr3:176938736-176938811	1
chr3:177057053-177057128	chr3:177144970-177145045	1
chr3:177057054-177057129	chr3:177063383-177063458	1
chr3:177057054-177057129	chr3:177039160-177039235	1
chr3:177057055-177057130	chr3:177061815-177061890	1
chr3:177057060-177057135	chr3:177058525-177058600	1
chr3:177057062-177057137	chr7:96039561-96039636	-1
chr3:177057063-177057138	chr3:177490009-177490084	1
chr3:177057064-177057139	chr3:177058912-177058987	1
chr3:177057065-177057140	chr3:176917497-176917572	1
chr3:177057066-177057141	chr3:177054169-177054244	1
chr3:177057068-177057143	chr3:176400668-176400743	1
chr3:177057069-177057144	chr9:79992504-79992579	-1
chr3:177057070-177057145	chr3:177043958-177044033	1
chr3:177057073-177057148	chr3:176823069-176823144	1
chr3:177057075-177057150	chr3:177056019-177056094	1
chr3:177057075-177057150	chr3:177864867-177864942	1
chr3:177057075-177057150	chr3:170887396-170887471	1
chr3:177057077-177057152	chr3:177023350-177023425	1
chr3:177057078-177057153	chr3:176840406-176840481	1
chr3:177057081-177057156	chr3:177277159-177277234	1
chr3:177057082-177057157	chr16:58299367-58299442	-1
chr3:177057086-177057161	chr3:177259327-177259402	1
chr3:177057087-177057162	chr3:177058208-177058283	1
chr3:177057088-177057163	chr3:177091536-177091611	1
chr3:177057089-177057164	chr3:176775811-176775886	1
chr3:177057089-177057164	chr3:184880728-184880803	1
chr3:177057092-177057167	chr3:177059029-177059104	1
chr3:177057093-177057168	chr3:187057780-187057855	1
chr3:177057096-177057171	chr3:177061495-177061570	1
chr3:177057100-177057175	chr3:178126153-178126228	1
chr3:177057105-177057180	chr3:177409475-177409550	1
chr3:177057106-177057181	chr3:178391822-178391897	1
chr3:177057108-177057183	chr3:176997563-176997638	1
chr3:177057109-177057184	chr3:177063466-177063541	1
chr3:177057116-177057191	chr3:177931035-177931110	1
chr3:177057116-177057191	chr3:176745191-176745266	1
chr3:177057116-177057191	chr3:177041681-177041756	1
chr3:177057117-177057192	chr3:177038790-177038865	1
chr3:177057119-177057194	chr3:177058445-177058520	1
chr3:177057119-177057194	chr3:177382237-177382312	1
chr3:177057119-177057194	chr3:176789259-176789334	1
chr3:177057122-177057197	chr3:177454795-177454870	1
chr3:177057122-177057197	chr3:177072395-177072470	1
chr3:177057128-177057203	chr3:176937723-176937798	1
chr3:177057129-177057204	chr3:177083977-177084052	1
chr3:177057129-177057204	chr3:177198799-177198874	1
chr3:177057135-177057210	chr3:176931765-176931840	1
chr3:177057135-177057210	chr3:177045167-177045242	1
chr3:177057136-177057211	chr3:177062287-177062362	1
chr3:177057152-177057227	chr3:176916718-176916793	1
chr3:177057152-177057227	chr3:177063343-177063418	1
chr3:177057154-177057229	chr3:177059934-177060009	1
chr3:177057154-177057229	chr3:177054347-177054422	1
chr3:177057154-177057229	chr3:172244969-172245044	1
chr3:177057154-177057229	chr3:177063468-177063543	1
chr3:177057154-177057229	chr3:177261445-177261520	1
chr3:177057154-177057229	chr3:177059903-177059978	1
chr3:177057158-177057233	chr3:179317200-179317275	1
chr3:177057159-177057234	chr3:176956011-176956086	1
chr3:177057159-177057234	chr3:177058489-177058564	1
chr3:177057159-177057234	chr11:9284871-9284946	-1
chr3:177057161-177057236	chr3:171169329-171169404	1
chr3:177057166-177057241	chr3:177329935-177330010	1
chr3:177057167-177057242	chr3:194636842-194636917	1
chr3:177057167-177057242	chr3:176911655-176911730	1
chr3:177057167-177057242	chr3:177061354-177061429	1
chr3:177057169-177057244	chr1:39783230-39783305	-1
chr3:177057170-177057245	chr1:198619258-198619333	-1
chr3:177057171-177057246	chr3:169935227-169935302	1
chr3:177057173-177057248	chr3:177047757-177047832	1
chr3:177057173-177057248	chr3:176898998-176899073	1
chr3:177057173-177057248	chr3:169781924-169781999	1
chr3:177057180-177057255	chr3:177048381-177048456	1
chr3:177057193-177057268	chr3:175399486-175399561	1
chr3:177057245-177057320	chr3:177010946-177011021	1
chr3:177057251-177057326	chr3:177361781-177361856	1
chr3:177057251-177057326	chr3:176997247-176997322	1
chr3:177057252-177057327	chr3:178457685-178457760	1
chr3:177057256-177057331	chr3:177071431-177071506	1
chr3:177057257-177057332	chr3:177052393-177052468	1
chr3:177057305-177057380	chr3:177092892-177092967	1
chr3:177057305-177057380	chr5:177677561-177677636	-1
chr3:177057333-177057408	chr3:177057492-177057567	1
chr3:177057338-177057413	chr3:177057493-177057568	1
chr3:177057341-177057416	chr5:177677561-177677636	-1
chr3:177057345-177057420	chr7:73185742-73185817	-1
chr3:177057345-177057420	chr3:177059714-177059789	1
chr3:177057359-177057434	chr3:177058240-177058315	1
chr3:177057360-177057435	chr3:136400572-136400647	1
chr3:177057382-177057457	chr3:159752325-159752400	1
chr3:177057386-177057461	chr3:177073999-177074074	1
chr3:177057394-177057469	chr3:177023126-177023201	1
chr3:177057400-177057475	chr16:69240772-69240847	-1
chr3:177057430-177057505	chr10:104203532-104203607	-1
chr3:177057433-177057508	chr12:41732135-41732210	-1
chr3:177057433-177057508	chr11:72077809-72077884	-1
chr3:177057454-177057529	chr3:177056181-177056256	1
chr3:177062940-177063015	chr3:177062561-177062636	1
chr3:177062949-177063024	chr3:178817922-178817997	1
chr3:177062956-177063031	chr3:177062930-177063005	1
chr3:177062964-177063039	chr1:61561874-61561949	-1
chr3:177062975-177063050	chr22:26001207-26001282	-1
chr3:177062976-177063051	chr11:113101433-113101508	-1
chr3:177062980-177063055	chr3:177062631-177062706	1
chr3:177062985-177063060	chr3:177082501-177082576	1
chr3:177063000-177063075	chr3:177059424-177059499	1
chr3:177063001-177063076	chr3:177232465-177232540	1
chr3:177063001-177063076	chr3:177062894-177062969	1
chr3:177063003-177063078	chr3:183110558-183110633	1
chr3:177063004-177063079	chr3:176716007-176716082	1
chr3:177063006-177063081	chr5:103224073-103224148	-1
chr3:177063009-177063084	chr3:177059037-177059112	1
chr3:177063011-177063086	chr3:177062903-177062978	1
chr3:177063022-177063097	chr3:177000750-177000825	1
chr3:177063023-177063098	chr3:177061358-177061433	1
chr3:177063025-177063100	chr3:176918326-176918401	1
chr3:177063027-177063102	chr3:176863735-176863810	1
chr3:177063030-177063105	chr3:177095337-177095412	1
chr3:177063031-177063106	chr3:177061966-177062041	1
chr3:177063032-177063107	chr15:91969194-91969269	-1
chr3:177063034-177063109	chr3:177043917-177043992	1
chr3:177063035-177063110	chr3:176916521-176916596	1
chr3:177063035-177063110	chr3:179644885-179644960	1
chr3:177063036-177063111	chr3:177070315-177070390	1
chr3:177063038-177063113	chr3:177003956-177004031	1
chr3:177063038-177063113	chr3:170251337-170251412	1
chr3:177063045-177063120	chr3:176969532-176969607	1
chr3:177063046-177063121	chr3:177062464-177062539	1
chr3:177063048-177063123	chr7:101808433-101808508	-1
chr3:177063050-177063125	chr3:177076206-177076281	2
chr3:177063054-177063129	chr3:177062595-177062670	1
chr3:177063057-177063132	chr3:176775925-176776000	1
chr3:177063058-177063133	chr3:176915923-176915998	1
chr3:177063058-177063133	chr3:177070128-177070203	1
chr3:177063058-177063133	chr3:176998914-176998989	1
chr3:177063065-177063140	chr3:177000734-177000809	1
chr3:177063065-177063140	chr3:173094005-173094080	1
chr3:177063068-177063143	chr4:125651613-125651688	-1
chr3:177063069-177063144	chr3:176995919-176995994	1
chr3:177063073-177063148	chr3:177412039-177412114	1
chr3:177063074-177063149	chr3:177062291-177062366	1
chr3:177063076-177063151	chr3:177051616-177051691	1
chr3:177063079-177063154	chr3:177346407-177346482	1
chr3:177063081-177063156	chr3:177073935-177074010	1
chr3:177063083-177063158	chr4:147876098-147876173	-1
chr3:177063084-177063159	chr3:177062854-177062929	1
chr3:177063085-177063160	chr3:177450733-177450808	1
chr3:177063086-177063161	chr3:177061795-177061870	1
chr3:177063089-177063164	chr3:177062044-177062119	1
chr3:177063089-177063164	chr9:95290135-95290210	-1
chr3:177063090-177063165	chr3:177057009-177057084	1
chr3:177063092-177063167	chr3:177023231-177023306	1
chr3:177063095-177063170	chr7:8146171-8146246	-1
chr3:177063096-177063171	chr3:177062882-177062957	1
chr3:177063100-177063175	chr3:177062866-177062941	1
chr3:177063109-177063184	chr3:177078197-177078272	1
chr3:177063113-177063188	chr16:84011214-84011289	-1
chr3:177063116-177063191	chr3:173174712-173174787	1
chr3:177063116-177063191	chr3:173174749-173174824	1
chr3:177063117-177063192	chr3:177202612-177202687	1
chr3:177063118-177063193	chr3:177061744-177061819	1
chr3:177063119-177063194	chr3:177933872-177933947	1
chr3:177063121-177063196	chr3:177062854-177062929	1
chr3:177063121-177063196	chr3:54358299-54358374	1
chr3:177063121-177063196	chr3:177061831-177061906	1
chr3:177063122-177063197	chr3:177477627-177477702	1
chr3:177063123-177063198	chr3:177079583-177079658	1
chr3:177063123-177063198	chr3:177071598-177071673	1
chr3:177063123-177063198	chr16:25161073-25161148	-1
chr3:177063123-177063198	chr12:66169835-66169910	-1
chr3:177063124-177063199	chr3:177138457-177138532	1
chr3:177063127-177063202	chr3:172145433-172145508	1
chr3:177063127-177063202	chr3:177062453-177062528	1
chr3:177063128-177063203	chr3:176820599-176820674	1
chr3:177063128-177063203	chr7:10979934-10980009	-1
chr3:177063128-177063203	chr3:178815074-178815149	1
chr3:177063129-177063204	chr3:177076138-177076213	2
chr3:177063133-177063208	chr1:56458082-56458157	-1
chr3:177063136-177063211	chr3:177062866-177062941	1
chr3:177063136-177063211	chr18:76488159-76488234	-1
chr3:177063136-177063211	chr3:173375702-173375777	1
chr3:177063137-177063212	chr3:176955012-176955087	1
chr3:177063145-177063220	chr3:177103899-177103974	1
chr3:177063147-177063222	chr3:177148746-177148821	1
chr3:177063147-177063222	chr3:176368397-176368472	1
chr3:177063148-177063223	chr3:177062929-177063004	1
chr3:177063148-177063223	chr3:177070212-177070287	1
chr3:177063149-177063224	chr3:176926595-176926670	1
chr3:177063150-177063225	chr3:177062821-177062896	1
chr3:177063153-177063228	chr3:177074002-177074077	1
chr3:177063170-177063245	chr10:102148356-102148431	-1
chr3:177063170-177063245	chr1:55353057-55353132	-1
chr3:177063170-177063245	chr3:172002600-172002675	1
chr3:177063170-177063245	chr3:177068016-177068091	1
chr3:177063170-177063245	chr3:177060507-177060582	1
chr3:177063176-177063251	chr3:177175739-177175814	1
chr3:177063179-177063254	chr3:172349708-172349783	1
chr3:177063181-177063256	chr3:177062488-177062563	1
chr3:177063183-177063258	chr3:177157401-177157476	1
chr3:177063183-177063258	chr11:56894591-56894666	-1
chr3:177063188-177063263	chr3:183571856-183571931	1
chr3:177063193-177063268	chr3:177062911-177062986	1
chr3:177063196-177063271	chr3:176701313-176701388	1
chr3:177063204-177063279	chr3:176997342-176997417	1
chr3:177063205-177063280	chr3:177210723-177210798	1
chr3:177063206-177063281	chr5:134260257-134260332	-1
chr3:177063208-177063283	chr3:177072123-177072198	1
chr3:177063211-177063286	chr6:26319373-26319448	-1
chr3:177063212-177063287	chr1:23784433-23784508	-1
chr3:177063212-177063287	chr5:134261176-134261251	-1
chr3:177063213-177063288	chr6:116324146-116324221	-1
chr3:177063217-177063292	chr3:177062566-177062641	1
chr3:177063222-177063297	chr3:176227348-176227423	1
chr3:177063222-177063297	chr3:177060157-177060232	1
chr3:177063228-177063303	chr19:42766443-42766518	-1
chr3:177063229-177063304	chr8:135814703-135814778	-1
chr3:177063238-177063313	chr11:82117174-82117249	-1
chr3:177063242-177063317	chr3:175395031-175395106	1
chr3:177063249-177063324	chr3:177061364-177061439	1
chr3:177063250-177063325	chr3:177020868-177020943	1
chr3:177063251-177063326	chr3:177002067-177002142	1
chr3:177063257-177063332	chr18:48806864-48806939	-1
chr3:177063265-177063340	chr10:104726102-104726177	-1
chr3:177063267-177063342	chr3:175056011-175056086	1
chr3:177063270-177063345	chr3:176971623-176971698	1
chr3:177063298-177063373	chr14:30859195-30859270	-1
chr3:177063304-177063379	chr3:177004796-177004871	1
chr3:177063305-177063380	chr3:176913480-176913555	1
chr3:177063318-177063393	chr3:176906113-176906188	1
chr3:177063320-177063395	chr3:195047840-195047915	1
chr3:177063322-177063397	chr1:568143-568218	-1
chr3:177063324-177063399	chr3:176886328-176886403	1
chr3:177063324-177063399	chr3:176917446-176917521	1
chr3:177063331-177063406	chr3:176711173-176711248	1
chr3:177063338-177063413	chr3:33816083-33816158	1
chr3:177063343-177063418	chr3:177057152-177057227	1
chr3:177063351-177063426	chr10:24949176-24949251	-1
chr3:177063363-177063438	chr3:176951487-176951562	1
chr3:177063368-177063443	chr3:132048548-132048623	1
chr3:177063371-177063446	chr5:95825921-95825996	-1
chr3:177063373-177063448	chr3:177051407-177051482	1
chr3:177063383-177063458	chr3:177057054-177057129	1
chr3:177063389-177063464	chr3:177078168-177078243	1
chr3:177063392-177063467	chr5:95498924-95498999	-1
chr3:177063394-177063469	chr3:177043905-177043980	1
chr3:177063399-177063474	chr3:176799212-176799287	1
chr3:177063403-177063478	chr10:79906626-79906701	-1
chr3:177063404-177063479	chr3:176762343-176762418	1
chr3:177063404-177063479	chr3:177062455-177062530	1
chr3:177063406-177063481	chr3:176915929-176916004	1
chr3:177063408-177063483	chr3:178988375-178988450	1
chr3:177063411-177063486	chr3:177011443-177011518	1
chr3:177063412-177063487	chr9:37643715-37643790	-1
chr3:177063413-177063488	chr3:177001333-177001408	1
chr3:177063413-177063488	chr3:177001296-177001371	1
chr3:177063414-177063489	chr13:47470981-47471056	-1
chr3:177063416-177063491	chr3:177061929-177062004	1
chr3:177063417-177063492	chr3:177062551-177062626	1
chr3:177063418-177063493	chr7:84740935-84741010	-1
chr3:177063419-177063494	chr3:176955082-176955157	1
chr3:177063419-177063494	chr3:177058449-177058524	1
chr3:177063420-177063495	chr3:177061876-177061951	1
chr3:177063420-177063495	chr3:177068890-177068965	1
chr3:177063424-177063499	chr3:177061206-177061281	1
chr3:177063427-177063502	chr3:181229433-181229508	1
chr3:177063427-177063502	chr3:177013173-177013248	1
chr3:177063427-177063502	chr8:115161816-115161891	-1
chr3:177063430-177063505	chr12:53231742-53231817	-1
chr3:177063430-177063505	chr8:8860261-8860336	-1
chr3:177063432-177063507	chr3:177076257-177076332	2
chr3:177063432-177063507	chr3:177073937-177074012	1
chr3:177063432-177063507	chr3:177060119-177060194	1
chr3:177063433-177063508	chr17:30855679-30855754	-1
chr3:177063433-177063508	chr8:110685161-110685236	-1
chr3:177063435-177063510	chr3:172828122-172828197	1
chr3:177063436-177063511	chr3:177327772-177327847	1
chr3:177063437-177063512	chr3:177261324-177261399	1
chr3:177063439-177063514	chr3:172749434-172749509	1
chr3:177063442-177063517	chr22:22038460-22038535	-1
chr3:177063442-177063517	chrX:149790286-149790361	-1
chr3:177063442-177063517	chr3:177061923-177061998	1
chr3:177063444-177063519	chr3:177060152-177060227	1
chr3:177063447-177063522	chr3:177012569-177012644	1
chr3:177063448-177063523	chr3:177084301-177084376	1
chr3:177063449-177063524	chr3:177065613-177065688	1
chr3:177063449-177063524	chr10:122692856-122692931	-1
chr3:177063452-177063527	chr3:176903266-176903341	1
chr3:177063453-177063528	chr3:176744468-176744543	1
chr3:177063454-177063529	chr3:171146739-171146814	1
chr3:177063455-177063530	chr3:179040793-179040868	1
chr3:177063455-177063530	chr3:176769178-176769253	1
chr3:177063455-177063530	chr1:51186288-51186363	-1
chr3:177063455-177063530	chr3:176364994-176365069	1
chr3:177063455-177063530	chr9:99406615-99406690	-1
chr3:177063456-177063531	chr3:177284504-177284579	1
chr3:177063456-177063531	chr3:177054328-177054403	1
chr3:177063457-177063532	chr3:167744175-167744250	1
chr3:177063457-177063532	chr3:177058315-177058390	1
chr3:177063459-177063534	chr3:176997842-176997917	1
chr3:177063459-177063534	chr3:176799183-176799258	1
chr3:177063460-177063535	chr3:177060204-177060279	1
chr3:177063462-177063537	chr3:171520961-171521036	1
chr3:177063463-177063538	chr3:178628736-178628811	1
chr3:177063464-177063539	chr3:177079033-177079108	1
chr3:177063466-177063541	chr3:177057109-177057184	1
chr3:177063467-177063542	chr3:177068392-177068467	1
chr3:177063467-177063542	chr3:178695506-178695581	1
chr3:177063468-177063543	chr3:177057154-177057229	1
chr3:177063471-177063546	chr3:177076179-177076254	2
chr3:177063473-177063548	chr3:177022281-177022356	1
chr3:177063473-177063548	chr19:34495648-34495723	-1
chr3:177063474-177063549	chr3:137919880-137919955	1
chr3:177063479-177063554	chr3:170100432-170100507	1
chr3:177063479-177063554	chr3:177062306-177062381	1
chr3:177063479-177063554	chr3:177059685-177059760	1
chr3:177063479-177063554	chr3:177217715-177217790	1
chr3:177063480-177063555	chr3:176662910-176662985	1
chr3:177063482-177063557	chr3:176978943-176979018	1
chr3:177063483-177063558	chr3:173695140-173695215	1
chr3:177063485-177063560	chr3:177059775-177059850	1
chr3:177063487-177063562	chr3:177103900-177103975	1
chr3:177063488-177063563	chr3:177159812-177159887	1
chr3:177063489-177063564	chr3:119189530-119189605	1
chr3:177063489-177063564	chr3:119189493-119189568	1
chr3:177063491-177063566	chr2:100029062-100029137	-1
chr3:177063492-177063567	chr3:176881214-176881289	1
chr3:177063498-177063573	chr3:177058524-177058599	1
chr3:177063498-177063573	chr3:176711055-176711130	1
chr3:177063500-177063575	chr3:177059951-177060026	1
chr3:177063501-177063576	chr3:179020156-179020231	1
chr3:177063502-177063577	chr3:171569275-171569350	1
chr3:177063502-177063577	chr3:177061187-177061262	1
chr3:177063503-177063578	chr3:177071614-177071689	1
chr3:177063503-177063578	chr3:177077203-177077278	1
chr3:177063503-177063578	chr3:177056069-177056144	1
chr3:177063504-177063579	chr3:177060264-177060339	1
chr3:177063504-177063579	chr3:177641107-177641182	1
chr3:177063506-177063581	chr3:176981888-176981963	1
chr3:177063507-177063582	chr5:85901128-85901203	-1
chr3:177063507-177063582	chr5:37963098-37963173	-1
chr3:177063507-177063582	chr3:177062520-177062595	1
chr3:177063508-177063583	chr3:177200385-177200460	1
chr3:177063509-177063584	chr3:177062303-177062378	1
chr3:177063509-177063584	chr3:171064909-171064984	1
chr3:177063510-177063585	chr3:177274234-177274309	1
chr3:177063511-177063586	chr3:177062528-177062603	1
chr3:177063511-177063586	chr3:23777354-23777429	1
chr3:177063511-177063586	chr3:177210901-177210976	1
chr3:177063512-177063587	chr3:177479404-177479479	1
chr3:177063514-177063589	chr3:177011386-177011461	1
chr3:177063514-177063589	chr3:177050023-177050098	1
chr3:177063515-177063590	chr3:177186526-177186601	1
chr3:177063516-177063591	chr3:177067231-177067306	1
chr3:177063517-177063592	chr3:149309018-149309093	1
chr3:177063517-177063592	chr3:177069428-177069503	1
chr3:177063518-177063593	chr3:177077074-177077149	1
chr3:177063518-177063593	chr3:177081281-177081356	1
chr3:177063518-177063593	chr3:177647550-177647625	1
chr3:177063519-177063594	chr3:136212550-136212625	1
chr3:177063520-177063595	chr18:60531105-60531180	-1
chr3:177063521-177063596	chr1:567098-567173	-1
chr3:177063523-177063598	chr3:185336768-185336843	1
chr3:177063524-177063599	chr3:38350534-38350609	1
chr3:177063524-177063599	chr3:177062119-177062194	1
chr3:177063526-177063601	chr3:178276390-178276465	1
chr3:177063527-177063602	chr3:177068994-177069069	1
chr3:177063527-177063602	chr3:178867117-178867192	1
chr3:177063528-177063603	chr3:148954715-148954790	1
chr3:177063529-177063604	chr3:178042067-178042142	1
chr3:177063530-177063605	chr3:171502783-171502858	1
chr3:177063531-177063606	chr3:176983957-176984032	1
chr3:177063532-177063607	chr3:196878725-196878800	1
chr3:177063532-177063607	chr3:176796042-176796117	1
chr3:177063532-177063607	chr3:178536794-178536869	1
chr3:177063532-177063607	chr12:109706709-109706784	-1
chr3:177063532-177063607	chr3:176930139-176930214	1
chr3:177063532-177063607	chr3:177069367-177069442	1
chr3:177063533-177063608	chr3:177077362-177077437	1
chr3:177063535-177063610	chr3:177662069-177662144	1
chr3:177063536-177063611	chr3:176898058-176898133	1
chr3:177063538-177063613	chrX:147050238-147050313	-1
chr3:177063539-177063614	chr3:15323339-15323414	1
chr3:177063540-177063615	chr3:177061454-177061529	1
chr3:177063540-177063615	chr3:159729273-159729348	1
chr3:177063540-177063615	chr3:177169094-177169169	1
chr3:177063540-177063615	chr3:15487271-15487346	1
chr3:177063540-177063615	chr3:2488691-2488766	1
chr3:177063542-177063617	chr3:172990791-172990866	1
chr3:177063543-177063618	chr3:176890469-176890544	1
chr3:177063544-177063619	chr3:177071594-177071669	1
chr3:177063544-177063619	chr3:177002016-177002091	1
chr3:177063545-177063620	chr3:177061971-177062046	1
chr3:177063547-177063622	chr14:30613453-30613528	-1
chr3:177063548-177063623	chr1:41498272-41498347	-1
chr3:177063553-177063628	chr3:170235696-170235771	1
chr3:177063555-177063630	chr3:177061119-177061194	1
chr3:177063555-177063630	chr3:177044162-177044237	1
chr3:177063557-177063632	chr3:177062641-177062716	1
chr3:177063557-177063632	chr3:177000566-177000641	1
chr3:177063558-177063633	chr3:176780515-176780590	1
chr3:177063559-177063634	chr3:183512030-183512105	1
chr3:177063560-177063635	chr19:32596500-32596575	-1
chr3:177063561-177063636	chr3:176999266-176999341	1
chr3:177063561-177063636	chr3:105093239-105093314	1
chr3:177063562-177063637	chr3:176965608-176965683	1
chr3:177063563-177063638	chr3:177061163-177061238	1
chr3:177063580-177063655	chr3:177060017-177060092	1
chr3:177063580-177063655	chr14:93412832-93412907	-1
chr3:177063580-177063655	chr1:181323044-181323119	-1
chr3:177063580-177063655	chr3:177145029-177145104	1
chr3:177063580-177063655	chr3:177074621-177074696	2
chr3:177063580-177063655	chr3:129814132-129814207	1
chr3:177063580-177063655	chr3:177071579-177071654	1
chr3:177063586-177063661	chr3:177062537-177062612	1
chr3:177063589-177063664	chr3:178086471-178086546	1
chr3:177063589-177063664	chr3:177133135-177133210	1
chr3:177063590-177063665	chr20:48058214-48058289	-1
chr3:177063591-177063666	chr3:177068328-177068403	1
chr3:177063593-177063668	chr3:177073130-177073205	1
chr3:177063594-177063669	chr11:10811760-10811835	-1
chr3:177063597-177063672	chr3:165301741-165301816	1
chr3:177063599-177063674	chr3:176919241-176919316	1
chr3:177063600-177063675	chr3:177390610-177390685	1
chr3:177063603-177063678	chr3:176993603-176993678	1
chr3:177063604-177063679	chr22:50542104-50542179	-1
chr3:177063607-177063682	chr3:150324131-150324206	1
chr3:177063608-177063683	chr3:177462374-177462449	1
chr3:177063609-177063684	chr3:177183581-177183656	1
chr3:177063612-177063687	chr3:177066654-177066729	1
chr3:177063615-177063690	chr3:177565853-177565928	1
chr3:177063615-177063690	chr20:8665221-8665296	-1
chr3:177063616-177063691	chr3:176960916-176960991	1
chr3:177063617-177063692	chr3:177066162-177066237	1
chr3:177063617-177063692	chr3:177472339-177472414	1
chr3:177063621-177063696	chr3:183039144-183039219	1
chr3:177063621-177063696	chr3:195870647-195870722	1
chr3:177063622-177063697	chr1:9632513-9632588	-1
chr3:177063622-177063697	chr3:177074662-177074737	2
chr3:177063622-177063697	chr5:141739737-141739812	-1
chr3:177063624-177063699	chr3:177370084-177370159	1
chr3:177063627-177063702	chr3:177037636-177037711	1
chr3:177063627-177063702	chr3:176999382-176999457	1
chr3:177063628-177063703	chr1:121485182-121485257	-1
chr3:177063628-177063703	chr3:177069856-177069931	1
chr3:177063630-177063705	chr16:80987769-80987844	-1
chr3:177063631-177063706	chr3:177123532-177123607	1
chr3:177063631-177063706	chr3:182521382-182521457	1
chr3:177063633-177063708	chr3:177076183-177076258	2
chr3:177063633-177063708	chr3:182911480-182911555	1
chr3:177063634-177063709	chr1:10197072-10197147	-1
chr3:177063637-177063712	chr3:176766902-176766977	1
chr3:177063637-177063712	chr3:177156290-177156365	1
chr3:177063638-177063713	chr3:177062526-177062601	1
chr3:177063645-177063720	chr3:177062507-177062582	1
chr3:177063645-177063720	chr3:177174414-177174489	1
chr3:177063645-177063720	chr3:177048361-177048436	1
chr3:177063645-177063720	chr3:177060070-177060145	1
chr3:177063647-177063722	chr3:176987584-176987659	1
chr3:177063648-177063723	chr3:177075553-177075628	2
chr3:177063651-177063726	chr3:176985285-176985360	1
chr3:177063651-177063726	chr3:177062456-177062531	1
chr3:177063656-177063731	chr11:124728242-124728317	-1
chr3:177063660-177063735	chr3:177071635-177071710	1
chr3:177063662-177063737	chr3:176777613-176777688	1
chr3:177063666-177063741	chr3:177061838-177061913	1
chr3:177063666-177063741	chr1:60592992-60593067	-1
chr3:177063666-177063741	chr3:177168059-177168134	1
chr3:177063672-177063747	chr3:177071647-177071722	1
chr3:177063672-177063747	chr11:129566052-129566127	-1
chr3:177063672-177063747	chr4:2966058-2966133	-1
chr3:177063676-177063751	chr3:193981451-193981526	1
chr3:177063680-177063755	chr2:231950273-231950348	-1
chr3:177063680-177063755	chrX:80746292-80746367	-1
chr3:177063680-177063755	chr3:176818489-176818564	1
chr3:177063682-177063757	chr4:87071845-87071920	-1
chr3:177063682-177063757	chr3:177068303-177068378	1
chr3:177063684-177063759	chr3:177062528-177062603	1
chr3:177063684-177063759	chr3:172277303-172277378	1
chr3:177063685-177063760	chr3:177007804-177007879	1
chr3:177063689-177063764	chr3:173129005-173129080	1
chr3:177063700-177063775	chr3:176893559-176893634	1
chr3:177063701-177063776	chr1:60593032-60593107	-1
chr3:177063701-177063776	chr3:176965109-176965184	1
chr3:177063703-177063778	chr5:165261449-165261524	-1
chr3:177063716-177063791	chr3:176930929-176931004	1
chr3:177063716-177063791	chr3:177008427-177008502	1
chr3:177063722-177063797	chr3:177007805-177007880	1
chr3:177063731-177063806	chr3:177052884-177052959	1
chr3:177063734-177063809	chr3:171852042-171852117	1
chr3:177063735-177063810	chr3:177065449-177065524	1
chr3:177063746-177063821	chr7:137647954-137648029	-1
chr3:177063749-177063824	chr3:176955206-176955281	1
chr3:177063754-177063829	chr3:177062509-177062584	1
chr3:177063756-177063831	chr1:219850528-219850603	-1
chr3:177063758-177063833	chr3:177073393-177073468	1
chr3:177063758-177063833	chr3:177074014-177074089	1
chr3:177063758-177063833	chr3:177066238-177066313	1
chr3:177063761-177063836	chr3:177186683-177186758	1
chr3:177063780-177063855	chr3:177073971-177074046	1
chr3:177063807-177063882	chr3:176883744-176883819	1
chr3:177063811-177063886	chr3:153657239-153657314	1
chr3:177063820-177063895	chr3:176727339-176727414	1
chr3:177063832-177063907	chr3:183075115-183075190	1
chr3:177063848-177063923	chr3:153657239-153657314	1
chr3:177063880-177063955	chr3:183135474-183135549	1
chr3:177064257-177064332	chr3:177067803-177067878	1
chr3:177064279-177064354	chr3:177062526-177062601	1
chr3:177064284-177064359	chr3:176854991-176855066	1
chr3:177064319-177064394	chr11:112914417-112914492	-1
chr3:177064331-177064406	chr3:179410124-179410199	1
chr3:177064351-177064426	chr9:88731423-88731498	-1
chr3:177064352-177064427	chr3:177065189-177065264	1
chr3:177064353-177064428	chr3:183084102-183084177	1
chr3:177064353-177064428	chr3:177234701-177234776	1
chr3:177064358-177064433	chr3:177000524-177000599	1
chr3:177064363-177064438	chr3:177048428-177048503	1
chr3:177064367-177064442	chr3:177072994-177073069	1
chr3:177064367-177064442	chr3:177065703-177065778	1
chr3:177064374-177064449	chr6:134811597-134811672	-1
chr3:177064397-177064472	chr12:103639336-103639411	-1
chr3:177064397-177064472	chr3:177016603-177016678	1
chr3:177064400-177064475	chr3:177064872-177064947	1
chr3:177064402-177064477	chr3:177068403-177068478	1
chr3:177064403-177064478	chr3:186173024-186173099	1
chr3:177064409-177064484	chr3:177084919-177084994	1
chr3:177064413-177064488	chr3:177051352-177051427	1
chr3:177064420-177064495	chr3:177054689-177054764	1
chr3:177064432-177064507	chr3:177094790-177094865	1
chr3:177064434-177064509	chr3:177005262-177005337	1
chr3:177064436-177064511	chr3:176018041-176018116	1
chr3:177064446-177064521	chr3:177062485-177062560	1
chr3:177064447-177064522	chr3:177049110-177049185	1
chr3:177064447-177064522	chr3:176954449-176954524	1
chr3:177064460-177064535	chr3:177057042-177057117	1
chr3:177064465-177064540	chr8:28262035-28262110	-1
chr3:177064470-177064545	chr1:186623952-186624027	-1
chr3:177064470-177064545	chr3:177070093-177070168	1
chr3:177064471-177064546	chr3:176603320-176603395	1
chr3:177064490-177064565	chr3:177075372-177075447	2
chr3:177064506-177064581	chr3:177060075-177060150	1
chr3:177064506-177064581	chr3:189711387-189711462	1
chr3:177064506-177064581	chr3:177064943-177065018	1
chr3:177064506-177064581	chr7:9120057-9120132	-1
chr3:177064510-177064585	chr3:178118619-178118694	1
chr3:177064525-177064600	chr3:177069306-177069381	1
chr3:177064525-177064600	chr3:177010841-177010916	1
chr3:177064528-177064603	chr3:177641832-177641907	1
chr3:177064535-177064610	chr3:177005119-177005194	1
chr3:177064535-177064610	chr3:177780028-177780103	1
chr3:177064535-177064610	chr3:176899322-176899397	1
chr3:177064535-177064610	chr3:177316571-177316646	1
chr3:177064538-177064613	chr3:178511866-178511941	1
chr3:177064538-177064613	chr5:126312693-126312768	-1
chr3:177064539-177064614	chr3:176913391-176913466	1
chr3:177064540-177064615	chr5:170931395-170931470	-1
chr3:177064541-177064616	chr3:177068096-177068171	1
chr3:177064546-177064621	chr3:177070004-177070079	1
chr3:177064553-177064628	chr3:177065482-177065557	1
chr3:177064553-177064628	chr3:177067906-177067981	1
chr3:177064553-177064628	chr3:177062469-177062544	1
chr3:177064557-177064632	chr3:177074163-177074238	1
chr3:177064557-177064632	chr3:177062563-177062638	1
chr3:177064563-177064638	chr3:176943744-176943819	1
chr3:177064577-177064652	chr3:177183181-177183256	1
chr3:177064581-177064656	chr3:177065592-177065667	1
chr3:177064588-177064663	chr3:177285782-177285857	1
chr3:177064596-177064671	chr3:177694648-177694723	1
chr3:177064597-177064672	chr3:41106154-41106229	1
chr3:177064597-177064672	chrX:64899499-64899574	-1
chr3:177064604-177064679	chr3:177040424-177040499	1
chr3:177064622-177064697	chr3:176971615-176971690	1
chr3:177064645-177064720	chr3:177069462-177069537	1
chr3:177064645-177064720	chr3:177067943-177068018	1
chr3:177064654-177064729	chr19:3626646-3626721	-1
chr3:177064654-177064729	chr19:3626609-3626684	-1
chr3:177064670-177064745	chr3:177258926-177259001	1
chr3:177064685-177064760	chr3:177064960-177065035	1
chr3:177064722-177064797	chr12:103024310-103024385	-1
chr3:177064722-177064797	chr3:177064877-177064952	1
chr3:177064756-177064831	chr3:177065157-177065232	1
chr3:177064756-177064831	chr3:177896274-177896349	1
chr3:177064756-177064831	chr3:177065030-177065105	1
chr3:177064756-177064831	chr3:177064994-177065069	1
chr3:177064758-177064833	chr3:177065157-177065232	1
chr3:177064758-177064833	chr3:177065113-177065188	1
chr3:177064758-177064833	chr3:177065266-177065341	1
chr3:177064761-177064836	chr3:176850336-176850411	1
chr3:177064772-177064847	chr3:177065204-177065279	1
chr3:177064772-177064847	chr3:177065169-177065244	1
chr3:177064775-177064850	chr3:179078177-179078252	1
chr3:177064775-177064850	chr3:177064873-177064948	1
chr3:177064777-177064852	chr22:26884779-26884854	-1
chr3:177064777-177064852	chr3:177062558-177062633	1
chr3:177064781-177064856	chr3:177062457-177062532	1
chr3:177064782-177064857	chr3:176997398-176997473	1
chr3:177064792-177064867	chr3:177065136-177065211	1
chr3:177064792-177064867	chr3:176743434-176743509	1
chr3:177064792-177064867	chr3:177059679-177059754	1
chr3:177064805-177064880	chr3:177065668-177065743	1
chr3:177064809-177064884	chr3:177069166-177069241	1
chr3:177064817-177064892	chr3:177003789-177003864	1
chr3:177064823-177064898	chr3:177076073-177076148	2
chr3:177064824-177064899	chr3:177216279-177216354	1
chr3:177064835-177064910	chr3:177065061-177065136	1
chr3:177064835-177064910	chr3:177065099-177065174	1
chr3:177064841-177064916	chr3:177065007-177065082	1
chr3:177074830-177074905	chr3:177147112-177147187	1
chr3:177074854-177074929	chr3:177074722-177074797	1
chr3:177074854-177074929	chr11:77431523-77431598	-1
chr3:177074855-177074930	chr19:49365258-49365333	-1
chr3:177074890-177074965	chr3:177074722-177074797	1
chr3:177074931-177075006	chr10:124724077-124724152	-1
chr3:177074952-177075027	chr7:73745211-73745286	-1
chr3:177074966-177075041	chr10:124724077-124724152	-1
chr3:177075013-177075088	chr3:177074701-177074776	1
chr3:177075023-177075098	chr3:177074701-177074776	1
chr3:177075029-177075104	chr3:159795602-159795677	1
chr3:177075067-177075142	chr3:177074654-177074729	1
chr3:177075087-177075162	chr3:177074723-177074798	1
chr3:177075097-177075172	chr3:177072126-177072201	1
chr3:177075127-177075202	chr6:5193670-5193745	-1
chr3:177075128-177075203	chr20:33756886-33756961	-1
chr3:177075151-177075226	chr3:176997264-176997339	1
chr3:177075151-177075226	chr3:176997300-176997375	1
chr3:177075155-177075230	chr6:112642019-112642094	-1
chr3:177075191-177075266	chr3:177033781-177033856	1
chr3:177075209-177075284	chr15:88888200-88888275	-1
chr3:177075247-177075322	chr3:177661179-177661254	1
chr3:177075269-177075344	chr3:177074618-177074693	1
chr3:177075284-177075359	chr14:36247970-36248045	-1
chr3:177075309-177075384	chr3:171333008-171333083	1
chr3:177075322-177075397	chr3:177011382-177011457	1
chr3:177075334-177075409	chr3:176235239-176235314	1
chr3:177075344-177075419	chr3:176785725-176785800	1
chr3:177075345-177075420	chr4:117099504-117099579	-1
chr3:177075358-177075433	chr3:178973476-178973551	1
chr3:177075365-177075440	chr3:176981762-176981837	1
chr3:177075367-177075442	chr3:178987579-178987654	1
chr3:177075368-177075443	chr3:177074772-177074847	1
chr3:177075369-177075444	chr3:8908772-8908847	1
chr3:177075372-177075447	chr3:177064490-177064565	7
chr3:177075389-177075464	chr1:230270098-230270173	-1
chr3:177075398-177075473	chr3:176984113-176984188	1
chr3:177075405-177075480	chr3:177074666-177074741	1
chr3:177075411-177075486	chr3:176592406-176592481	1
chr3:177075417-177075492	chr3:177279248-177279323	1
chr3:177075417-177075492	chr3:177279210-177279285	1
chr3:177075417-177075492	chr3:177279247-177279322	1
chr3:177075427-177075502	chr3:176956887-176956962	1
chr3:177075430-177075505	chr3:176811407-176811482	1
chr3:177075430-177075505	chr3:186672222-186672297	1
chr3:177075436-177075511	chr3:177074448-177074523	1
chr3:177075442-177075517	chr3:177007020-177007095	1
chr3:177075451-177075526	chr3:176814372-176814447	1
chr3:177075454-177075529	chr3:61707682-61707757	1
chr3:177075455-177075530	chr3:176827318-176827393	1
chr3:177075461-177075536	chr3:176919093-176919168	1
chr3:177075461-177075536	chr3:176992523-176992598	1
chr3:177075466-177075541	chr3:177752899-177752974	1
chr3:177075470-177075545	chr3:177059952-177060027	1
chr3:177075477-177075552	chr3:177017761-177017836	1
chr3:177075480-177075555	chr3:168922521-168922596	1
chr3:177075482-177075557	chr3:176907541-176907616	1
chr3:177075485-177075560	chr3:177142106-177142181	1
chr3:177075485-177075560	chr3:153141595-153141670	1
chr3:177075485-177075560	chr3:177038907-177038982	1
chr3:177075489-177075564	chr3:176990999-176991074	1
chr3:177075489-177075564	chr3:176990962-176991037	1
chr3:177075491-177075566	chr3:177158613-177158688	1
chr3:177075491-177075566	chr3:177043180-177043255	1
chr3:177075493-177075568	chr3:177067861-177067936	1
chr3:177075496-177075571	chr3:177828237-177828312	1
chr3:177075496-177075571	chr3:177045884-177045959	1
chr3:177075498-177075573	chr3:186361370-186361445	1
chr3:177075501-177075576	chr3:177073715-177073790	1
chr3:177075503-177075578	chr3:177073826-177073901	1
chr3:177075508-177075583	chr3:176697979-176698054	1
chr3:177075519-177075594	chr3:177043931-177044006	1
chr3:177075523-177075598	chr3:176997308-176997383	1
chr3:177075543-177075618	chr22:21359823-21359898	-1
chr3:177075543-177075618	chr3:176916392-176916467	1
chr3:177075548-177075623	chr3:177040298-177040373	1
chr3:177075553-177075628	chr3:177063648-177063723	7
chr3:177075556-177075631	chr3:176915991-176916066	1
chr3:177075560-177075635	chr3:165899115-165899190	1
chr3:177075569-177075644	chr2:111787770-111787845	-1
chr3:177075572-177075647	chr3:176913558-176913633	1
chr3:177075572-177075647	chr3:177260934-177261009	1
chr3:177075574-177075649	chr3:176709525-176709600	1
chr3:177075576-177075651	chr3:177935352-177935427	1
chr3:177075583-177075658	chr3:177039695-177039770	1
chr3:177075583-177075658	chr3:177105302-177105377	1
chr3:177075589-177075664	chr3:177078735-177078810	1
chr3:177075599-177075674	chr3:176978062-176978137	1
chr3:177075600-177075675	chr3:177060201-177060276	1
chr3:177075602-177075677	chr3:177043925-177044000	1
chr3:177075610-177075685	chr3:177079055-177079130	1
chr3:177075616-177075691	chr2:20699990-20700065	-1
chr3:177075620-177075695	chr3:177090232-177090307	1
chr3:177075621-177075696	chr3:176845855-176845930	1
chr3:177075631-177075706	chr8:22006291-22006366	-1
chr3:177075640-177075715	chr3:177277393-177277468	1
chr3:177075653-177075728	chr3:176998912-176998987	1
chr3:177075658-177075733	chr3:176845892-176845967	1
chr3:177075692-177075767	chr3:177067489-177067564	1
chr3:177075792-177075867	chr3:177033280-177033355	1
chr3:177075806-177075881	chr3:119091585-119091660	1
chr3:177075809-177075884	chr3:176290712-176290787	1
chr3:177075874-177075949	chr3:177103948-177104023	1
chr3:177075881-177075956	chr8:10809909-10809984	-1
chr3:177075892-177075967	chr4:181213323-181213398	-1
chr3:177075892-177075967	chr4:181213343-181213418	-1
chr3:177075894-177075969	chr3:177234632-177234707	1
chr3:177075901-177075976	chr12:50313052-50313127	-1
chr3:177075902-177075977	chr3:177029977-177030052	1
chr3:177075912-177075987	chr3:177867702-177867777	1
chr3:177075928-177076003	chr3:172469812-172469887	1
chr3:177075965-177076040	chr3:177074006-177074081	1
chr3:177075977-177076052	chr3:182499727-182499802	1
chr3:177075996-177076071	chr3:185338849-185338924	1
chr3:177076004-177076079	chr3:195795226-195795301	1
chr3:177076004-177076079	chr3:195795189-195795264	1
chr3:177076004-177076079	chr3:176969155-176969230	1
chr3:177076011-177076086	chr3:174276295-174276370	1
chr3:177076019-177076094	chr3:193610163-193610238	1
chr3:177076028-177076103	chr3:177870577-177870652	1
chr3:177076029-177076104	chr3:177085607-177085682	1
chr3:177076042-177076117	chr3:177061328-177061403	7
chr3:177076045-177076120	chr4:159124837-159124912	-1
chr3:177076048-177076123	chr3:177091585-177091660	1
chr3:177076049-177076124	chr3:149569165-149569240	1
chr3:177076061-177076136	chr3:176910661-176910736	1
chr3:177076064-177076139	chr3:177175778-177175853	1
chr3:177076065-177076140	chr3:176957347-176957422	1
chr3:177076069-177076144	chr3:177066228-177066303	1
chr3:177076072-177076147	chr3:177059745-177059820	1
chr3:177076073-177076148	chr3:177064823-177064898	1
chr3:177076077-177076152	chr3:176918894-176918969	1
chr3:177076084-177076159	chr3:176993683-176993758	1
chr3:177076086-177076161	chr3:177069920-177069995	1
chr3:177076087-177076162	chr3:177072794-177072869	1
chr3:177076087-177076162	chr3:177061394-177061469	7
chr3:177076088-177076163	chr3:177037776-177037851	1
chr3:177076092-177076167	chr3:25821985-25822060	1
chr3:177076093-177076168	chr3:177073353-177073428	1
chr3:177076100-177076175	chr3:177067393-177067468	1
chr3:177076105-177076180	chr3:176930292-176930367	1
chr3:177076106-177076181	chr3:176915885-176915960	1
chr3:177076124-177076199	chr3:177239966-177240041	1
chr3:177076134-177076209	chr3:177022462-177022537	1
chr3:177076138-177076213	chr3:177063129-177063204	7
chr3:177076142-177076217	chr3:177249188-177249263	1
chr3:177076145-177076220	chr3:177040397-177040472	1
chr3:177076146-177076221	chr3:176830651-176830726	1
chr3:177076153-177076228	chr3:178942657-178942732	1
chr3:177076156-177076231	chr1:569339-569414	-1
chr3:177076160-177076235	chr3:190983766-190983841	1
chr3:177076161-177076236	chr3:176769013-176769088	1
chr3:177076165-177076240	chr6:105397546-105397621	-1
chr3:177076166-177076241	chr3:185244094-185244169	1
chr3:177076167-177076242	chr3:177072930-177073005	1
chr3:177076168-177076243	chr3:176780412-176780487	1
chr3:177076173-177076248	chr3:176992196-176992271	1
chr3:177076179-177076254	chr3:177063471-177063546	7
chr3:177076182-177076257	chr3:178074169-178074244	1
chr3:177076183-177076258	chr3:177063633-177063708	7
chr3:177076192-177076267	chr3:177078926-177079001	1
chr3:177076193-177076268	chr3:176908092-176908167	1
chr3:177076202-177076277	chr3:182746318-182746393	1
chr3:177076205-177076280	chr3:177095474-177095549	1
chr3:177076206-177076281	chr3:177063050-177063125	7
chr3:177076224-177076299	chr6:104387087-104387162	-1
chr3:177076225-177076300	chr3:186678403-186678478	1
chr3:177076225-177076300	chr3:177120374-177120449	1
chr3:177076225-177076300	chr3:176596261-176596336	1
chr3:177076225-177076300	chr3:177061950-177062025	7
chr3:177076225-177076300	chr3:176734155-176734230	1
chr3:177076225-177076300	chr3:174402883-174402958	1
chr3:177076232-177076307	chr3:177079451-177079526	1
chr3:177076236-177076311	chr3:177013948-177014023	1
chr3:177076238-177076313	chr3:176596261-176596336	1
chr3:177076238-177076313	chr3:177005143-177005218	1
chr3:177076238-177076313	chr3:177341509-177341584	1
chr3:177076238-177076313	chr3:174188425-174188500	1
chr3:177076238-177076313	chr3:177141882-177141957	1
chr3:177076241-177076316	chr3:177093516-177093591	1
chr3:177076245-177076320	chr3:177078711-177078786	1
chr3:177076256-177076331	chr3:176928387-176928462	1
chr3:177076256-177076331	chr3:170522225-170522300	1
chr3:177076257-177076332	chr2:39665027-39665102	-1
chr3:177076257-177076332	chr3:177063432-177063507	7
chr3:177076260-177076335	chr3:177019527-177019602	1
chr3:177076261-177076336	chr2:150240521-150240596	-1
chr3:177076267-177076342	chr3:177051146-177051221	1
chr3:177076267-177076342	chr3:188130418-188130493	1
chr3:177076275-177076350	chr3:176771433-176771508	1
chr3:177076279-177076354	chr12:26597147-26597222	-1
chr3:177076281-177076356	chr3:177019339-177019414	1
chr3:177076290-177076365	chr3:177157245-177157320	1
chr3:177076291-177076366	chr12:10954039-10954114	-1
chr3:177076303-177076378	chr3:177051146-177051221	1
chr3:177076303-177076378	chr3:176902142-176902217	1
chr3:177076312-177076387	chr3:177057035-177057110	1
chr3:177076316-177076391	chr3:183117700-183117775	1
chr3:177076319-177076394	chr3:196484344-196484419	1
chr3:177076321-177076396	chr3:177136715-177136790	1
chr3:177076327-177076402	chr2:223900882-223900957	-1
chr3:177076327-177076402	chr3:177046767-177046842	1
chr3:177076329-177076404	chr3:183200414-183200489	1
chr3:177076330-177076405	chr3:176931886-176931961	1
chr3:177076335-177076410	chr3:176798531-176798606	1
chr3:177076338-177076413	chr3:177054332-177054407	1
chr3:177076362-177076437	chr3:177062541-177062616	7
chr3:177076370-177076445	chr3:176932581-176932656	1
chr3:177076386-177076461	chr18:20707584-20707659	-1
chr3:177076400-177076475	chr12:7904564-7904639	-1
chr3:177076404-177076479	chr3:177059499-177059574	1
chr3:177076421-177076496	chr3:176747184-176747259	1
chr3:177076422-177076497	chr3:176747184-176747259	1
chr3:177076427-177076502	chr3:176895612-176895687	1
chr3:177076438-177076513	chr3:176941913-176941988	1
chr3:177076440-177076515	chr3:177059499-177059574	1
chr3:177076456-177076531	chr3:176903020-176903095	1
chr3:177076458-177076533	chr3:176747184-176747259	1
chr3:177076471-177076546	chr3:176941054-176941129	1
chr3:177076472-177076547	chr3:177038860-177038935	1
chr3:177076487-177076562	chr3:177446356-177446431	1
chr3:177076494-177076569	chr3:177750991-177751066	1
chr3:177076509-177076584	chr3:177038860-177038935	1
chr3:177076520-177076595	chr3:195325946-195326021	1
chr3:177076520-177076595	chr3:171578690-171578765	1
chr3:177076521-177076596	chr3:177079205-177079280	1
chr3:177076530-177076605	chr3:177750991-177751066	1
chr3:177076562-177076637	chr3:177054510-177054585	1
chr3:177076613-177076688	chr3:176877171-176877246	1
chr3:177076630-177076705	chr3:176714244-176714319	1
chr3:177076664-177076739	chr3:177143439-177143514	1
chr3:177076664-177076739	chr18:21033286-21033361	-1
chr3:177076693-177076768	chr3:177167660-177167735	1
chr3:177076816-177076891	chr6:152260871-152260946	-1
chr3:177076878-177076953	chr3:178950814-178950889	1
chr3:177076895-177076970	chr7:97825614-97825689	-1
chr3:177076931-177077006	chr3:176918890-176918965	1
chr3:177076946-177077021	chr3:175576772-175576847	1
chr3:177076950-177077025	chr3:176915957-176916032	1
chr3:177076960-177077035	chr3:176815686-176815761	1
chr3:177076975-177077050	chr3:176944496-176944571	1
chr3:177076980-177077055	chr3:177164340-177164415	1
chr3:177076980-177077055	chr3:177164377-177164452	1
chr3:177076981-177077056	chr3:177468497-177468572	1
chr3:177076981-177077056	chr3:177468460-177468535	1
chr3:177076982-177077057	chr3:171767678-171767753	1
chr3:177076983-177077058	chr3:176949749-176949824	1
chr3:177076986-177077061	chr3:177061957-177062032	7
chr3:177076986-177077061	chr3:177061948-177062023	7
chr3:177076987-177077062	chr3:177001059-177001134	1
chr3:177077020-177077095	chr3:175915852-175915927	1
chr3:177077023-177077098	chr3:177062485-177062560	7
chr3:177077023-177077098	chr3:177062521-177062596	7
chr3:177077065-177077140	chr3:183226595-183226670	1
chr3:177077072-177077147	chr3:176915898-176915973	1
chr3:177077074-177077149	chr3:177063518-177063593	7
chr3:177077078-177077153	chr15:88957018-88957093	-1
chr3:177077084-177077159	chr3:176940526-176940601	1
chr3:177077085-177077160	chr5:40808162-40808237	-1
chr3:177077085-177077160	chr3:179050938-179051013	1
chr3:177077088-177077163	chr6:86040407-86040482	-1
chr3:177077095-177077170	chr3:176938503-176938578	1
chr3:177077097-177077172	chr3:176898521-176898596	1
chr3:177077103-177077178	chr3:176975062-176975137	1
chr3:177077109-177077184	chr3:171455527-171455602	1
chr3:177077118-177077193	chr3:176708585-176708660	1
chr3:177077119-177077194	chr3:172329572-172329647	1
chr3:177077122-177077197	chr15:96033000-96033075	-1
chr3:177077150-177077225	chr3:177062048-177062123	7
chr3:177077151-177077226	chr3:177089761-177089836	1
chr3:177077154-177077229	chr3:176874194-176874269	1
chr3:177077162-177077237	chr3:174293195-174293270	1
chr3:177077166-177077241	chr3:177030066-177030141	1
chr3:177077168-177077243	chr7:158818002-158818077	-1
chr3:177077168-177077243	chr7:158818001-158818076	-1
chr3:177077172-177077247	chr19:40304227-40304302	-1
chr3:177077175-177077250	chr3:176938630-176938705	1
chr3:177077175-177077250	chr3:176910655-176910730	1
chr3:177077180-177077255	chr3:177061703-177061778	7
chr3:177077182-177077257	chr3:177009351-177009426	1
chr3:177077185-177077260	chr3:178559704-178559779	1
chr3:177077190-177077265	chr3:176998802-176998877	1
chr3:177077203-177077278	chr3:177063503-177063578	7
chr3:177077206-177077281	chr3:177186915-177186990	1
chr3:177077224-177077299	chr3:176986152-176986227	1
chr3:177077232-177077307	chr3:177278604-177278679	1
chr3:177077241-177077316	chr3:176995972-176996047	1
chr3:177077244-177077319	chr3:177062571-177062646	7
chr3:177077251-177077326	chr3:176939140-176939215	1
chr3:177077251-177077326	chr3:176727002-176727077	1
chr3:177077252-177077327	chr15:102507761-102507836	-1
chr3:177077254-177077329	chr3:176767404-176767479	1
chr3:177077274-177077349	chr3:175955390-175955465	1
chr3:177077281-177077356	chr3:177332610-177332685	1
chr3:177077282-177077357	chr3:176872433-176872508	1
chr3:177077287-177077362	chr3:176773379-176773454	1
chr3:177077293-177077368	chr3:183081816-183081891	1
chr3:177077293-177077368	chr17:55252533-55252608	-1
chr3:177077311-177077386	chr3:177321264-177321339	1
chr3:177077324-177077399	chr6:34725391-34725466	-1
chr3:177077325-177077400	chr3:177054691-177054766	1
chr3:177077331-177077406	chr3:177041316-177041391	1
chr3:177077340-177077415	chr3:177057869-177057944	1
chr3:177077348-177077423	chr3:176329826-176329901	1
chr3:177077349-177077424	chr13:72569863-72569938	-1
chr3:177077349-177077424	chr3:176923886-176923961	1
chr3:177077352-177077427	chr3:177073956-177074031	1
chr3:177077352-177077427	chr3:176857231-176857306	1
chr3:177077354-177077429	chr3:177071492-177071567	1
chr3:177077362-177077437	chr3:177063533-177063608	7
chr3:177077363-177077438	chr3:177385272-177385347	1
chr3:177077375-177077450	chr3:177084855-177084930	1
chr3:177077386-177077461	chr3:176923886-176923961	1
chr3:177077392-177077467	chr3:177051376-177051451	1
chr3:177077396-177077471	chr3:176497558-176497633	1
chr3:177077396-177077471	chr3:177016795-177016870	1
chr3:177077410-177077485	chr3:177060806-177060881	1
chr3:177077413-177077488	chr3:177084893-177084968	1
chr3:177077425-177077500	chr3:177148388-177148463	1
chr3:177077434-177077509	chr3:177016831-177016906	1
chr3:177077434-177077509	chr6:166141753-166141828	-1
chr3:177077502-177077577	chr3:177056336-177056411	1
chr3:177077509-177077584	chr3:177896147-177896222	1
chr3:177077534-177077609	chr3:177086172-177086247	1
chr3:177077549-177077624	chr3:176296039-176296114	1
chr3:177077552-177077627	chr12:106846740-106846815	-1
chr3:177077597-177077672	chr5:39525564-39525639	-1
chr3:177077617-177077692	chr3:177081364-177081439	1
chr3:177077630-177077705	chr3:177078288-177078363	1
chr3:177077640-177077715	chr3:172521425-172521500	1
chr3:177077686-177077761	chr3:176206432-176206507	1
chr3:177077734-177077809	chr8:39805956-39806031	-1
chr3:177077737-177077812	chr3:176908742-176908817	1
chr3:177077752-177077827	chr20:3466618-3466693	-1
chr3:177077754-177077829	chr3:182678431-182678506	1
chr3:177077765-177077840	chr3:22290389-22290464	1
chr3:177077786-177077861	chr3:177089620-177089695	1
chr3:177077861-177077936	chr3:177466995-177467070	1
chr3:177077861-177077936	chr3:177467032-177467107	1
chr3:177077863-177077938	chr3:177450485-177450560	1
chr3:177077863-177077938	chr3:177450522-177450597	1
chr3:177077874-177077949	chr3:176749315-176749390	1
chr3:177077877-177077952	chr3:176656514-176656589	1
chr3:177077887-177077962	chr3:177078972-177079047	1
chr3:177077898-177077973	chr3:176734626-176734701	1
chr3:177077902-177077977	chr10:119721733-119721808	-1
chr3:177077913-177077988	chr3:177079024-177079099	1
chr3:177077915-177077990	chr3:177346850-177346925	1
chr3:177077939-177078014	chr3:177335792-177335867	1
chr3:177077955-177078030	chr3:177073251-177073326	1
chr3:177077972-177078047	chr7:52421753-52421828	-1
chr3:177077985-177078060	chr3:177447884-177447959	1
chr3:177077990-177078065	chr3:178105143-178105218	1
chr3:177077994-177078069	chr3:177278664-177278739	1
chr3:177077998-177078073	chr3:178091315-178091390	1
chr3:177078021-177078096	chr3:176766187-176766262	1
chr3:177078036-177078111	chr3:177034597-177034672	1
chr3:177078044-177078119	chr12:68789010-68789085	-1
chr3:177078064-177078139	chr6:52703450-52703525	-1
chr3:177078064-177078139	chr3:177248133-177248208	1
chr3:177078075-177078150	chr3:177194354-177194429	1
chr3:177078091-177078166	chr3:177092962-177093037	1
chr3:177078092-177078167	chr3:176832270-176832345	1
chr3:177078099-177078174	chr3:177051783-177051858	1
chr3:177078103-177078178	chr3:174744059-174744134	1
chr3:177078105-177078180	chr3:177092998-177093073	1
chr3:177078115-177078190	chr3:177078365-177078440	1
chr3:177078117-177078192	chr3:177054301-177054376	1
chr3:177078119-177078194	chr3:177148603-177148678	1
chr3:177078133-177078208	chr3:177168770-177168845	1
chr3:177078139-177078214	chr3:176575514-176575589	1
chr3:177078142-177078217	chr3:177309954-177310029	1
chr3:177078150-177078225	chr3:177081468-177081543	1
chr3:177078153-177078228	chr3:177079650-177079725	1
chr3:177078156-177078231	chr3:177330410-177330485	1
chr3:177078168-177078243	chr3:177063389-177063464	7
chr3:177078170-177078245	chr3:177087058-177087133	1
chr3:177078172-177078247	chr3:177087058-177087133	1
chr3:177078173-177078248	chr3:194342950-194343025	1
chr3:177078190-177078265	chr3:176916121-176916196	1
chr3:177078190-177078265	chr3:169425997-169426072	1
chr3:177078197-177078272	chr3:177063109-177063184	7
chr3:177078214-177078289	chr3:177078395-177078470	1
chr3:177078214-177078289	chr3:177078613-177078688	1
chr3:177078220-177078295	chr3:177078629-177078704	1
chr3:177078220-177078295	chr3:176795794-176795869	1
chr3:177078229-177078304	chr5:176318171-176318246	-1
chr3:177078230-177078305	chr3:45162708-45162783	1
chr3:177078231-177078306	chr3:150138060-150138135	1
chr3:177078238-177078313	chr3:177312390-177312465	1
chr3:177078251-177078326	chr3:177082249-177082324	1
chr3:177078253-177078328	chr3:177078305-177078380	1
chr3:177078253-177078328	chr3:177078341-177078416	1
chr3:177078260-177078335	chr3:178104765-178104840	1
chr3:194861604-194861679	chr3:194861452-194861527	1
chr3:194861606-194861681	chr3:194871377-194871452	1
chr3:194861608-194861683	chr3:194861375-194861450	1
chr3:194861612-194861687	chr3:194857731-194857806	1
chr3:194861616-194861691	chr3:194861449-194861524	1
chr3:194861616-194861691	chr3:194861454-194861529	1
chr3:194861617-194861692	chr3:194926438-194926513	1
chr3:194861617-194861692	chr3:194861493-194861568	1
chr3:194861624-194861699	chr3:194857733-194857808	1
chr3:194861629-194861704	chr3:194831741-194831816	1
chr3:194861636-194861711	chr3:194861367-194861442	1
chr3:194861636-194861711	chr3:194843864-194843939	1
chr3:194861638-194861713	chr3:194957769-194957844	1
chr3:194861646-194861721	chr22:41355013-41355088	-1
chr3:194861651-194861726	chr3:194874650-194874725	1
chr3:194861653-194861728	chr3:194846468-194846543	1
chr3:194861662-194861737	chr3:194847921-194847996	1
chr3:194861670-194861745	chr3:194867987-194868062	1
chr3:194861673-194861748	chr3:194836819-194836894	1
chr3:194861675-194861750	chr3:194924446-194924521	1
chr3:194861675-194861750	chr3:194861452-194861527	1
chr3:194861677-194861752	chr20:20707779-20707854	-1
chr3:194861681-194861756	chr3:194861452-194861527	1
chr3:194861683-194861758	chr3:194905082-194905157	1
chr3:194861683-194861758	chr3:194854182-194854257	1
chr3:194861684-194861759	chr3:195125825-195125900	1
chr3:194861687-194861762	chr3:194365833-194365908	1
chr3:194861689-194861764	chr3:194852951-194853026	1
chr3:194861689-194861764	chr3:194840227-194840302	1
chr3:194861693-194861768	chr3:194392999-194393074	1
chr3:194861700-194861775	chr3:194852945-194853020	1
chr3:194861704-194861779	chr3:165843197-165843272	1
chr3:194861713-194861788	chr3:194861452-194861527	1
chr3:194861713-194861788	chr12:107078399-107078474	-1
chr3:194861714-194861789	chr3:194989791-194989866	1
chr3:194861716-194861791	chr3:193651645-193651720	1
chr3:194861720-194861795	chr3:194852496-194852571	1
chr3:194861722-194861797	chr5:74692604-74692679	-1
chr3:194861724-194861799	chr3:194843767-194843842	1
chr3:194861729-194861804	chr3:194767794-194767869	1
chr3:194861734-194861809	chr3:194858648-194858723	1
chr3:194861734-194861809	chr3:194864091-194864166	1
chr3:194861738-194861813	chr3:194861492-194861567	1
chr3:194861738-194861813	chr3:194946593-194946668	1
chr3:194861739-194861814	chr5:65739475-65739550	-1
chr3:194861740-194861815	chr3:194875323-194875398	1
chr3:194861740-194861815	chr3:195743571-195743646	1
chr3:194861744-194861819	chr11:113477950-113478025	-1
chr3:194861746-194861821	chr3:194395976-194396051	1
chr3:194861747-194861822	chr3:194288219-194288294	1
chr3:194861749-194861824	chr3:194530884-194530959	1
chr3:194861753-194861828	chr3:194941395-194941470	1
chr3:194861755-194861830	chr3:194881361-194881436	1
chr3:194861756-194861831	chr3:194881462-194881537	1
chr3:194861760-194861835	chr3:194839734-194839809	1
chr3:194861763-194861838	chr2:149639343-149639418	-1
chr3:194861763-194861838	chr3:194866822-194866897	1
chr3:194861766-194861841	chr3:194952347-194952422	1
chr3:194861768-194861843	chr3:194856024-194856099	1
chr3:194861770-194861845	chr3:194857744-194857819	1
chr3:194861770-194861845	chr3:194868875-194868950	1
chr3:194861775-194861850	chr3:194861588-194861663	1
chr3:194861775-194861850	chr3:194861492-194861567	1
chr3:194861782-194861857	chr3:194856825-194856900	1
chr3:194861783-194861858	chr3:194876015-194876090	1
chr3:194861784-194861859	chr3:194975789-194975864	1
chr3:194861785-194861860	chr10:25078524-25078599	-1
chr3:194861787-194861862	chr3:194877449-194877524	1
chr3:194861788-194861863	chr3:194897225-194897300	1
chr3:194861791-194861866	chr13:77217333-77217408	-1
chr3:194861800-194861875	chr3:194861579-194861654	1
chr3:194861819-194861894	chr3:194861572-194861647	1
chr3:194861824-194861899	chr3:194845999-194846074	1
chr3:194861829-194861904	chr3:194868597-194868672	1
chr3:194861835-194861910	chr3:186666743-186666818	1
chr3:194861835-194861910	chr3:194852308-194852383	1
chr3:194861839-194861914	chr3:194861487-194861562	1
chr3:194861844-194861919	chr3:194864350-194864425	1
chr3:194861844-194861919	chr3:194881494-194881569	1
chr3:194861846-194861921	chr3:194901078-194901153	1
chr3:194861846-194861921	chr3:194881728-194881803	1
chr3:194861846-194861921	chr3:194887791-194887866	1
chr3:194861854-194861929	chr3:194864641-194864716	1
chr3:194861863-194861938	chr3:194898188-194898263	1
chr3:194861870-194861945	chr8:1905296-1905371	-1
chr3:194861871-194861946	chr3:169729365-169729440	1
chr3:194861877-194861952	chr3:194861413-194861488	1
chr3:194861877-194861952	chr3:194491219-194491294	1
chr3:194861883-194861958	chr3:194901115-194901190	1
chr3:194861894-194861969	chr3:194838926-194839001	1
chr3:194861894-194861969	chr3:194861426-194861501	1
chr3:194861896-194861971	chr3:194218871-194218946	1
chr3:194861898-194861973	chr4:130953563-130953638	-1
chr3:194861899-194861974	chr3:194851957-194852032	1
chr3:194861899-194861974	chr3:194878759-194878834	1
chr3:194861905-194861980	chr3:171694270-171694345	1
chr3:194861908-194861983	chr3:194851285-194851360	1
chr3:194861909-194861984	chr3:186399511-186399586	1
chr3:194861918-194861993	chr3:194864454-194864529	1
chr3:194861921-194861996	chr3:195073940-195074015	1
chr3:194861941-194862016	chr3:193464212-193464287	1
chr3:194861941-194862016	chr3:194860175-194860250	1
chr3:194861946-194862021	chr3:194728558-194728633	1
chr3:194861993-194862068	chr3:194942918-194942993	1
chr3:194862006-194862081	chr3:194872059-194872134	1
chr3:194862016-194862091	chr3:195270878-195270953	1
chr3:194862023-194862098	chr7:128448590-128448665	-1
chr3:194862030-194862105	chr3:194942955-194943030	1
chr3:194862032-194862107	chr3:194942955-194943030	1
chr3:194862034-194862109	chr3:194326420-194326495	1
chr3:194862041-194862116	chr16:14334837-14334912	-1
chr3:194862041-194862116	chr3:185198850-185198925	1
chr3:194862048-194862123	chr3:194948667-194948742	1
chr3:194862068-194862143	chr3:194326457-194326532	1
chr3:194862078-194862153	chr8:16208447-16208522	-1
chr3:194862080-194862155	chr3:192675827-192675902	1
chr3:194862089-194862164	chr7:47965799-47965874	-1
chr3:194862105-194862180	chr19:29608307-29608382	-1
chr3:194862289-194862364	chr16:86339467-86339542	-1
chr3:194862372-194862447	chr3:194876842-194876917	1
chr3:194862452-194862527	chr7:36322821-36322896	-1
chr3:194862497-194862572	chr2:159053124-159053199	-1
chr3:194862702-194862777	chr3:142253992-142254067	1
chr3:194862706-194862781	chr3:194714570-194714645	1
chr3:194862782-194862857	chr2:127832048-127832123	-1
chr3:194862784-194862859	chr3:194990499-194990574	1
chr3:194862799-194862874	chr3:194476020-194476095	1
chr3:194862806-194862881	chr3:194884297-194884372	1
chr3:194862810-194862885	chr20:33248867-33248942	-1
chr3:194862844-194862919	chr3:194863929-194864004	1
chr3:194862849-194862924	chr3:194844855-194844930	1
chr3:194862859-194862934	chr3:194865702-194865777	1
chr3:194862905-194862980	chr1:568213-568288	-1
chr3:194862926-194863001	chr3:194856657-194856732	1
chr3:194862941-194863016	chr3:194863474-194863549	1
chr3:194862943-194863018	chr3:194851487-194851562	1
chr3:194862958-194863033	chr3:194864077-194864152	1
chr3:194862964-194863039	chr17:27205699-27205774	-1
chr3:194862976-194863051	chr3:194864767-194864842	1
chr3:194862993-194863068	chr3:195240256-195240331	1
chr3:194862996-194863071	chr5:177647816-177647891	-1
chr3:194863005-194863080	chr3:194861288-194861363	1
chr3:194863009-194863084	chr3:194892676-194892751	1
chr3:194863013-194863088	chr3:194863830-194863905	1
chr3:194863020-194863095	chr3:194865457-194865532	1
chr3:194863026-194863101	chrX:102507614-102507689	-1
chr3:194863028-194863103	chr17:13761451-13761526	-1
chr3:194863030-194863105	chr3:194863434-194863509	1
chr3:194863030-194863105	chr3:194863472-194863547	1
chr3:194863034-194863109	chr3:194866817-194866892	1
chr3:194863035-194863110	chr2:233211827-233211902	-1
chr3:194863042-194863117	chr3:194863546-194863621	1
chr3:194863050-194863125	chr2:220278895-220278970	-1
chr3:194863059-194863134	chr3:194863508-194863583	1
chr3:194863059-194863134	chr3:194942868-194942943	1
chr3:194863059-194863134	chr3:186365957-186366032	1
chr3:194863064-194863139	chr3:194865457-194865532	1
chr3:194863065-194863140	chr3:194860056-194860131	1
chr3:194863069-194863144	chr3:169717321-169717396	1
chr3:194863073-194863148	chr3:194863480-194863555	1
chr3:194863073-194863148	chr3:194863517-194863592	1
chr3:194863091-194863166	chr3:194863687-194863762	1
chr3:194863102-194863177	chr3:194863466-194863541	1
chr3:194863102-194863177	chr3:194863429-194863504	1
chr3:194863103-194863178	chr3:194860056-194860131	1
chr3:194863107-194863182	chr3:194863428-194863503	1
chr3:194863107-194863182	chr3:194863465-194863540	1
chr3:194863112-194863187	chr11:10529470-10529545	-1
chr3:194863119-194863194	chr3:194865759-194865834	1
chr3:194863124-194863199	chr3:194866879-194866954	1
chr3:194863130-194863205	chr3:194863532-194863607	1
chr3:194863134-194863209	chr3:194807827-194807902	1
chr3:194863139-194863214	chr3:194392507-194392582	1
chr3:194863142-194863217	chr3:195616427-195616502	1
chr3:194863144-194863219	chr6:108218990-108219065	-1
chr3:194863146-194863221	chr3:194884134-194884209	1
chr3:194863147-194863222	chr3:194863465-194863540	1
chr3:194863159-194863234	chr3:194886382-194886457	1
chr3:194863166-194863241	chr3:194863298-194863373	1
chr3:194863166-194863241	chr3:194863685-194863760	1
chr3:194863170-194863245	chr3:194863300-194863375	1
chr3:194863180-194863255	chr3:194882980-194883055	1
chr3:194863185-194863260	chr3:194863720-194863795	1
chr3:194863204-194863279	chr3:194863683-194863758	1
chr3:194863205-194863280	chr3:194863472-194863547	1
chr3:194863205-194863280	chr3:194863432-194863507	1
chr3:194863216-194863291	chr3:194863405-194863480	1
chr3:194863216-194863291	chr3:194863441-194863516	1
chr3:194863223-194863298	chr3:194863452-194863527	1
chr3:194863223-194863298	chr3:194863415-194863490	1
chr3:194863233-194863308	chr3:194863535-194863610	1
chr3:194863233-194863308	chr3:194863571-194863646	1
chr3:194863256-194863331	chr3:194863334-194863409	1
chr3:194863260-194863335	chr3:194863333-194863408	1
chr3:194870029-194870104	chr3:194875645-194875720	1
chr3:194870033-194870108	chr3:194867978-194868053	1
chr3:194870036-194870111	chr3:194864091-194864166	1
chr3:194870037-194870112	chr3:194875909-194875984	1
chr3:194870046-194870121	chr3:194877076-194877151	1
chr3:194870060-194870135	chr3:194948591-194948666	1
chr3:194870061-194870136	chr3:194915582-194915657	1
chr3:194870065-194870140	chr1:99843621-99843696	-1
chr3:194870080-194870155	chr3:194866848-194866923	1
chr3:194870086-194870161	chr3:194870016-194870091	1
chr3:194870096-194870171	chr1:96955304-96955379	-1
chr3:194870105-194870180	chr3:195605640-195605715	1
chr3:194870105-194870180	chr3:194866839-194866914	1
chr3:194870112-194870187	chr3:194869400-194869475	1
chr3:194870115-194870190	chr3:194869791-194869866	1
chr3:194870118-194870193	chr3:194916337-194916412	1
chr3:194870123-194870198	chr3:194870016-194870091	1
chr3:194870137-194870212	chr3:194821469-194821544	1
chr3:194870141-194870216	chr3:183175860-183175935	1
chr3:194870148-194870223	chr3:194650230-194650305	1
chr3:194870156-194870231	chr1:9191982-9192057	-1
chr3:194870157-194870232	chr3:194863756-194863831	1
chr3:194870157-194870232	chr3:32777962-32778037	1
chr3:194870157-194870232	chr1:44954672-44954747	-1
chr3:194870157-194870232	chr1:44954710-44954785	-1
chr3:194870157-194870232	chr3:194920674-194920749	1
chr3:194870157-194870232	chr10:13061627-13061702	-1
chr3:194870157-194870232	chr3:194490662-194490737	1
chr3:194870157-194870232	chr3:194869913-194869988	1
chr3:194870158-194870233	chr3:194868494-194868569	1
chr3:194870158-194870233	chr3:194490698-194490773	1
chr3:194870158-194870233	chr4:166392213-166392288	-1
chr3:194870158-194870233	chr3:183896560-183896635	1
chr3:194870160-194870235	chr18:63887999-63888074	-1
chr3:194870162-194870237	chr3:194886704-194886779	1
chr3:194870162-194870237	chr3:194786313-194786388	1
chr3:194870162-194870237	chr3:194886666-194886741	1
chr3:194870169-194870244	chr3:194869982-194870057	1
chr3:194870171-194870246	chr3:194904091-194904166	1
chr3:194870175-194870250	chr3:194920712-194920787	1
chr3:194870176-194870251	chr3:43794135-43794210	1
chr3:194870180-194870255	chr3:194873406-194873481	1
chr3:194870183-194870258	chr3:194816341-194816416	1
chr3:194870183-194870258	chr3:194978300-194978375	1
chr3:194870186-194870261	chr5:159920272-159920347	-1
chr3:194870189-194870264	chr3:194666669-194666744	1
chr3:194870191-194870266	chr3:194834918-194834993	1
chr3:194870195-194870270	chr3:42610169-42610244	1
chr3:194870196-194870271	chr12:50713971-50714046	-1
chr3:194870200-194870275	chr3:194579259-194579334	1
chr3:194870201-194870276	chr3:194880880-194880955	1
chr3:194870208-194870283	chr3:146965828-146965903	1
chr3:194870211-194870286	chr19:2116332-2116407	-1
chr3:194870219-194870294	chr3:194946567-194946642	1
chr3:194870219-194870294	chr8:9533367-9533442	-1
chr3:194870220-194870295	chr3:183386858-183386933	1
chr3:194870222-194870297	chr3:194818964-194819039	1
chr3:194870228-194870303	chr3:194878258-194878333	1
chr3:194870231-194870306	chr1:213641686-213641761	-1
chr3:194870244-194870319	chr5:134259579-134259654	-1
chr3:194870250-194870325	chr3:194874342-194874417	1
chr3:194870253-194870328	chr3:194866689-194866764	1
chr3:194870255-194870330	chr3:194881017-194881092	1
chr3:194870267-194870342	chr3:194815740-194815815	1
chr3:194870270-194870345	chr12:19649080-19649155	-1
chr3:194870280-194870355	chr3:72191024-72191099	1
chr3:194870288-194870363	chr3:194876113-194876188	1
chr3:194870290-194870365	chr3:47308605-47308680	1
chr3:194870291-194870366	chr11:91230992-91231067	-1
chr3:194870291-194870366	chr3:195007899-195007974	1
chr3:194870295-194870370	chr3:194769271-194769346	1
chr3:194870296-194870371	chr9:15175814-15175889	-1
chr3:194870297-194870372	chr3:194914188-194914263	1
chr3:194870305-194870380	chr3:194868917-194868992	1
chr3:194870307-194870382	chr3:194836776-194836851	1
chr3:194870317-194870392	chr15:40397738-40397813	-1
chr3:194870321-194870396	chr3:184230413-184230488	1
chr3:194870323-194870398	chr3:195104572-195104647	1
chr3:194870324-194870399	chr5:20246187-20246262	-1
chr3:194870326-194870401	chr3:194868880-194868955	1
chr3:194870329-194870404	chr3:47308605-47308680	1
chr3:194870332-194870407	chr3:194916243-194916318	1
chr3:194870334-194870409	chr3:194864660-194864735	1
chr3:194870341-194870416	chr3:194668997-194669072	1
chr3:194870348-194870423	chr3:194882749-194882824	1
chr3:194870350-194870425	chr1:235178523-235178598	-1
chr3:194870350-194870425	chr3:194874577-194874652	1
chr3:194870351-194870426	chr3:194832086-194832161	1
chr3:194870353-194870428	chr3:194558010-194558085	1
chr3:194870361-194870436	chr5:20246187-20246262	-1
chr3:194870361-194870436	chr9:131324153-131324228	-1
chr3:194870361-194870436	chr3:194870007-194870082	1
chr3:194870364-194870439	chr3:194666801-194666876	1
chr3:194870371-194870446	chr3:194868961-194869036	1
chr3:194870371-194870446	chr3:194727410-194727485	1
chr3:194870372-194870447	chr3:194868267-194868342	1
chr3:194870384-194870459	chr1:235178559-235178634	-1
chr3:194870395-194870470	chr4:103696140-103696215	-1
chr3:194870395-194870470	chr3:194907047-194907122	1
chr3:194870404-194870479	chr4:103696140-103696215	-1
chr3:194870407-194870482	chr3:194780117-194780192	1
chr3:194870408-194870483	chr3:194867044-194867119	1
chr3:194870420-194870495	chr3:194765103-194765178	1
chr3:194870430-194870505	chr3:194875958-194876033	1
chr3:194870433-194870508	chr3:194957673-194957748	1
chr3:194870438-194870513	chr3:194846911-194846986	1
chr3:194870443-194870518	chrX:125606604-125606679	-1
chr3:194870453-194870528	chr3:194837222-194837297	1
chr3:194870457-194870532	chr3:194765140-194765215	1
chr3:194870460-194870535	chr9:135498087-135498162	-1
chr3:194870470-194870545	chr3:194917256-194917331	1
chr3:194870473-194870548	chr6:110159814-110159889	-1
chr3:194870473-194870548	chr7:150763613-150763688	-1
chr3:194870480-194870555	chr17:22023765-22023840	-1
chr3:194870502-194870577	chr3:194902392-194902467	1
chr3:194870502-194870577	chr3:194748975-194749050	1
chr3:194870503-194870578	chr3:194873599-194873674	1
chr3:194870558-194870633	chr3:194282668-194282743	1
chr3:194870562-194870637	chr7:65873174-65873249	-1
chr3:194870640-194870715	chr3:194478304-194478379	1
chr3:194870667-194870742	chr4:82443507-82443582	-1
chr3:194870680-194870755	chr3:194864791-194864866	1
chr3:194870686-194870761	chr3:194844722-194844797	1
chr3:194870698-194870773	chrX:129220559-129220634	-1
chr3:194870721-194870796	chr3:194844759-194844834	1
chr3:194870748-194870823	chr3:194936836-194936911	1
chr3:194870768-194870843	chr1:37916598-37916673	-1
chr3:194870922-194870997	chr3:194107793-194107868	1
chr3:194870938-194871013	chr3:194872049-194872124	1
chr3:194870943-194871018	chr20:57006402-57006477	-1
chr3:194870982-194871057	chr3:194874406-194874481	1
chr3:194871017-194871092	chr3:170579244-170579319	1
chr3:194871021-194871096	chr3:194186604-194186679	1
chr3:194871067-194871142	chr3:194365194-194365269	1
chr3:194871085-194871160	chr3:128195182-128195257	1
chr3:194871085-194871160	chr3:128195148-128195223	1
chr3:194871109-194871184	chr3:194873075-194873150	1
chr3:194871135-194871210	chr6:49539757-49539832	-1
chr3:194871150-194871225	chr3:194856949-194857024	1
chr3:194871150-194871225	chr3:194856953-194857028	1
chr3:194871181-194871256	chr9:130022907-130022982	-1
chr3:194871184-194871259	chr15:56977732-56977807	-1
chr3:194871185-194871260	chr3:183872853-183872928	1
chr3:194871185-194871260	chr3:183872891-183872966	1
chr3:194871197-194871272	chr3:186000655-186000730	1
chr3:194871212-194871287	chr3:107988396-107988471	1
chr3:194871219-194871294	chr3:194897618-194897693	1
chr3:194871220-194871295	chr3:194760941-194761016	1
chr3:194871241-194871316	chr3:194875682-194875757	1
chr3:194871247-194871322	chr3:194884597-194884672	1
chr3:194871247-194871322	chr3:194884634-194884709	1
chr3:194871249-194871324	chr3:194905652-194905727	1
chr3:194871254-194871329	chr3:195443164-195443239	1
chr3:194871256-194871331	chr3:194928464-194928539	1
chr3:194871256-194871331	chr3:194884410-194884485	1
chr3:194871256-194871331	chr3:194884468-194884543	1
chr3:194871259-194871334	chr3:194779129-194779204	1
chr3:194871267-194871342	chr3:194872156-194872231	1
chr3:194871273-194871348	chr1:45267324-45267399	-1
chr3:194871273-194871348	chr3:194881357-194881432	1
chr3:194871275-194871350	chr3:194926638-194926713	1
chr3:194871276-194871351	chr3:194987759-194987834	1
chr3:194871277-194871352	chr3:195136116-195136191	1
chr3:194871278-194871353	chr3:194866830-194866905	1
chr3:194871279-194871354	chr3:194873482-194873557	1
chr3:194871283-194871358	chr3:193953203-193953278	1
chr3:194871283-194871358	chr6:57329940-57330015	-1
chr3:194871283-194871358	chr1:117132558-117132633	-1
chr3:194871284-194871359	chr2:19738891-19738966	-1
chr3:194871285-194871360	chrX:27057031-27057106	-1
chr3:194871286-194871361	chr3:194886435-194886510	1
chr3:194871286-194871361	chr3:193377988-193378063	1
chr3:194871287-194871362	chr3:194922294-194922369	1
chr3:194871288-194871363	chr3:194874539-194874614	1
chr3:194871289-194871364	chr3:150127176-150127251	1
chr3:194871291-194871366	chr3:194898344-194898419	1
chr3:194871291-194871366	chr19:51634075-51634150	-1
chr3:194871292-194871367	chr3:194881277-194881352	1
chr3:194871293-194871368	chr3:194868647-194868722	1
chr3:194871304-194871379	chr3:195417976-195418051	1
chr3:194871306-194871381	chr3:194849778-194849853	1
chr3:194871310-194871385	chr7:121967438-121967513	-1
chr3:194871314-194871389	chr11:104709117-104709192	-1
chr3:194871314-194871389	chr3:194825479-194825554	1
chr3:194871314-194871389	chr7:64947364-64947439	-1
chr3:194871314-194871389	chr3:194825516-194825591	1
chr3:194871315-194871390	chr3:195855781-195855856	1
chr3:194871321-194871396	chr3:194876008-194876083	1
chr3:194871324-194871399	chr5:178286944-178287019	-1
chr3:194871328-194871403	chr3:194903955-194904030	1
chr3:194871330-194871405	chr3:194585572-194585647	1
chr3:194871331-194871406	chr3:194752798-194752873	1
chr3:194871332-194871407	chr3:195476028-195476103	1
chr3:194871332-194871407	chr3:194891959-194892034	1
chr3:194871334-194871409	chr3:194878123-194878198	1
chr3:194871335-194871410	chr3:194873408-194873483	1
chr3:194871336-194871411	chr3:194885896-194885971	1
chr3:194871338-194871413	chr2:73286524-73286599	-1
chr3:194871340-194871415	chr9:114703696-114703771	-1
chr3:194871340-194871415	chr3:194904397-194904472	1
chr3:194871344-194871419	chr6:28584008-28584083	-1
chr3:194871349-194871424	chr3:194730802-194730877	1
chr3:194871354-194871429	chr3:194899675-194899750	1
chr3:194871354-194871429	chr3:194856885-194856960	1
chr3:194871355-194871430	chr3:194227936-194228011	1
chr3:194871356-194871431	chr12:49274167-49274242	-1
chr3:194871358-194871433	chr3:194866721-194866796	1
chr3:194871360-194871435	chr3:195456493-195456568	1
chr3:194871363-194871438	chr3:194882103-194882178	1
chr3:194871364-194871439	chr3:194873435-194873510	1
chr3:194871367-194871442	chr1:189229708-189229783	-1
chr3:194871371-194871446	chr3:194906718-194906793	1
chr3:194871375-194871450	chr3:194922317-194922392	1
chr3:194871377-194871452	chr3:194861606-194861681	1
chr3:194871379-194871454	chr3:194865566-194865641	1
chr3:194871379-194871454	chr3:195282299-195282374	1
chr3:194871379-194871454	chr3:193544721-193544796	1
chr3:194871381-194871456	chr3:194869990-194870065	1
chr3:194871382-194871457	chr3:194880423-194880498	1
chr3:194871383-194871458	chr3:194873296-194873371	1
chr3:194871385-194871460	chr3:194868751-194868826	1
chr3:194871387-194871462	chr3:194874383-194874458	1
chr3:194871390-194871465	chr3:195611999-195612074	1
chr3:194871392-194871467	chr3:195184486-195184561	1
chr3:194871394-194871469	chr3:194836961-194837036	1
chr3:194871394-194871469	chr3:194866387-194866462	1
chr3:194871396-194871471	chr3:194754792-194754867	1
chr3:194871396-194871471	chr3:194875544-194875619	1
chr3:194871399-194871474	chr3:194900562-194900637	1
chr3:194871400-194871475	chr3:194717427-194717502	1
chr3:194871400-194871475	chr3:185548485-185548560	1
chr3:194871400-194871475	chr3:194868156-194868231	1
chr3:194871403-194871478	chr3:194902554-194902629	1
chr3:194871404-194871479	chr3:194865032-194865107	1
chr3:194871405-194871480	chr3:185419578-185419653	1
chr3:194871418-194871493	chr3:194889308-194889383	1
chr3:194871420-194871495	chr3:194716349-194716424	1
chr3:194871425-194871500	chr3:194670007-194670082	1
chr3:194871442-194871517	chr1:226070747-226070822	-1
chr3:194871443-194871518	chr3:194597949-194598024	1
chr3:194871443-194871518	chr3:194880674-194880749	1
chr3:194871443-194871518	chr3:194906544-194906619	1
chr3:194871445-194871520	chr18:59411575-59411650	-1
chr3:194871449-194871524	chr18:36929069-36929144	-1
chr3:194871449-194871524	chr3:194971709-194971784	1
chr3:194871453-194871528	chr3:194865477-194865552	1
chr3:194871456-194871531	chr3:194907038-194907113	1
chr3:194871462-194871537	chr3:194837445-194837520	1
chr3:194871462-194871537	chr3:194856046-194856121	1
chr3:194871462-194871537	chr3:100564871-100564946	1
chr3:194871464-194871539	chr3:52265636-52265711	1
chr3:194871464-194871539	chr3:194818997-194819072	1
chr3:194871466-194871541	chr1:39049991-39050066	-1
chr3:194871467-194871542	chr8:10753999-10754074	-1
chr3:194871469-194871544	chr3:194874396-194874471	1
chr3:194871477-194871552	chr3:194976965-194977040	1
chr3:194871479-194871554	chr3:194872065-194872140	1
chr3:194871479-194871554	chr1:226070747-226070822	-1
chr3:194871481-194871556	chr3:194948507-194948582	1
chr3:194871482-194871557	chr3:194914444-194914519	1
chr3:194871484-194871559	chr3:194875371-194875446	1
chr3:194871484-194871559	chr9:75624878-75624953	-1
chr3:194871485-194871560	chr3:194845541-194845616	1
chr3:194871486-194871561	chr18:36929069-36929144	-1
chr3:194871487-194871562	chr3:194876071-194876146	1
chr3:194871494-194871569	chr3:183826661-183826736	1
chr3:194871503-194871578	chr6:90154928-90155003	-1
chr3:194871516-194871591	chr3:194874626-194874701	1
chr3:194871530-194871605	chr5:19609925-19610000	-1
chr3:194871534-194871609	chr3:194875910-194875985	1
chr3:194871534-194871609	chr3:194990735-194990810	1
chr3:194871535-194871610	chr3:186798182-186798257	1
chr3:194871538-194871613	chr10:13760793-13760868	-1
chr3:194871540-194871615	chr20:7140958-7141033	-1
chr3:194871546-194871621	chr3:194805349-194805424	1
chr3:194871567-194871642	chr16:74847544-74847619	-1
chr3:194871570-194871645	chr18:18517178-18517253	-1
chr3:194871574-194871649	chr3:194875603-194875678	1
chr3:194871574-194871649	chr3:194769251-194769326	1
chr3:194871577-194871652	chr3:194817023-194817098	1
chr3:194871577-194871652	chr3:194875904-194875979	1
chr3:194871578-194871653	chr12:59828434-59828509	-1
chr3:194871593-194871668	chr3:194873523-194873598	1
chr3:194871594-194871669	chr3:194490329-194490404	1
chr3:194871597-194871672	chr3:194873606-194873681	1
chr3:194871602-194871677	chr3:194708100-194708175	1
chr3:194871604-194871679	chr3:193476379-193476454	1
chr3:194871617-194871692	chr3:194824001-194824076	1
chr3:194871620-194871695	chr3:194899641-194899716	1
chr3:194871625-194871700	chr5:107641788-107641863	-1
chr3:194871631-194871706	chr17:55509058-55509133	-1
chr3:194871638-194871713	chr3:194839707-194839782	1
chr3:194871639-194871714	chr3:194865812-194865887	1
chr3:194871650-194871725	chr4:36543854-36543929	-1
chr3:194871650-194871725	chr4:36543851-36543926	-1
chr3:194871662-194871737	chr3:124240147-124240222	1
chr3:194871670-194871745	chr3:194866744-194866819	1
chr3:194871675-194871750	chr3:194875736-194875811	1
chr3:194871676-194871751	chr3:194878166-194878241	1
chr3:194871677-194871752	chr14:97019974-97020049	-1
chr3:194871677-194871752	chr3:194897099-194897174	1
chr3:194871678-194871753	chr3:194860450-194860525	1
chr3:194871680-194871755	chr3:194875371-194875446	1
chr3:194871690-194871765	chr16:24339275-24339350	-1
chr3:194871691-194871766	chr3:194881593-194881668	1
chr3:194871694-194871769	chr3:194826181-194826256	1
chr3:194871705-194871780	chr7:98386592-98386667	-1
chr3:194871710-194871785	chr3:197510362-197510437	1
chr3:194871711-194871786	chr3:194852543-194852618	1
chr3:194871713-194871788	chr8:21669367-21669442	-1
chr3:194871717-194871792	chr3:194909590-194909665	1
chr3:194871719-194871794	chr8:139520002-139520077	-1
chr3:194871726-194871801	chr7:140219034-140219109	-1
chr3:194871734-194871809	chr3:194856712-194856787	1
chr3:194871735-194871810	chr3:194875595-194875670	1
chr3:194871746-194871821	chr9:123976123-123976198	-1
chr3:194871761-194871836	chr4:184591326-184591401	-1
chr3:194871763-194871838	chr3:194683084-194683159	1
chr3:194871765-194871840	chr3:190974199-190974274	1
chr3:194871774-194871849	chr3:194875911-194875986	1
chr3:194871798-194871873	chr3:194874376-194874451	1
chr3:194871799-194871874	chr3:194854466-194854541	1
chr3:194871802-194871877	chr3:194873741-194873816	1
chr3:194871808-194871883	chr3:193197803-193197878	1
chr3:194871808-194871883	chr3:194874532-194874607	1
chr3:194871809-194871884	chr3:194874475-194874550	1
chr3:194871812-194871887	chr3:194940023-194940098	1
chr3:194871813-194871888	chr3:194876853-194876928	1
chr3:194871814-194871889	chr3:194875490-194875565	1
chr3:194871817-194871892	chr3:194911658-194911733	1
chr3:194871827-194871902	chr3:195312198-195312273	1
chr3:194871827-194871902	chr4:179069662-179069737	-1
chr3:194871831-194871906	chr3:194331137-194331212	1
chr3:194871831-194871906	chr3:194820245-194820320	1
chr3:194871837-194871912	chr6:42882526-42882601	-1
chr3:194871847-194871922	chr3:170070357-170070432	1
chr3:194871858-194871933	chr3:190932101-190932176	1
chr3:194871885-194871960	chr3:182685063-182685138	1
chr3:194871887-194871962	chr3:193388453-193388528	1
chr3:194871888-194871963	chr3:194872095-194872170	1
chr3:194871888-194871963	chr3:194876039-194876114	1
chr3:194871888-194871963	chr3:194885007-194885082	1
chr3:194871888-194871963	chr3:194908146-194908221	1
chr3:194871888-194871963	chr3:194876002-194876077	1
chr3:194871888-194871963	chr3:194153241-194153316	1
chr3:194871889-194871964	chr3:194878600-194878675	1
chr3:194871890-194871965	chr3:194873602-194873677	1
chr3:194871890-194871965	chr3:194921905-194921980	1
chr3:194871891-194871966	chr3:194878109-194878184	1
chr3:194871893-194871968	chr3:194872005-194872080	1
chr3:194871893-194871968	chr3:193388453-193388528	1
chr3:194871893-194871968	chr3:194153241-194153316	1
chr3:194871896-194871971	chr3:194875324-194875399	1
chr3:194871896-194871971	chr20:44451784-44451859	-1
chr3:194871896-194871971	chr20:45811443-45811518	-1
chr3:194871897-194871972	chr3:194874727-194874802	1
chr3:194871899-194871974	chr3:194912115-194912190	1
chr3:194871901-194871976	chr3:195806985-195807060	1
chr3:194871905-194871980	chr9:97735263-97735338	-1
chr3:194871910-194871985	chr3:194876007-194876082	1
chr3:194871917-194871992	chr3:194878550-194878625	1
chr3:194871923-194871998	chr3:194907557-194907632	1
chr3:194871927-194872002	chr3:194882046-194882121	1
chr3:194871932-194872007	chr3:195257312-195257387	1
chr3:194871933-194872008	chr3:194874708-194874783	1
chr3:194871936-194872011	chr3:194872062-194872137	1
chr3:194871940-194872015	chr9:97735263-97735338	-1
chr3:194871943-194872018	chr3:194875949-194876024	1
chr3:194871947-194872022	chr3:197756208-197756283	1
chr3:194871949-194872024	chr3:194434355-194434430	1
chr3:194871950-194872025	chr3:194873524-194873599	1
chr3:194871952-194872027	chr3:194882073-194882148	1
chr3:194871959-194872034	chr3:194878078-194878153	1
chr3:194871959-194872034	chr3:193485817-193485892	1
chr3:194871964-194872039	chr3:194881364-194881439	1
chr3:194871964-194872039	chr5:31244663-31244738	-1
chr3:194871968-194872043	chr3:172297747-172297822	1
chr3:194871972-194872047	chr3:195257312-195257387	1
chr3:194871975-194872050	chr3:194414217-194414292	1
chr3:194871976-194872051	chr3:194688453-194688528	1
chr3:194871983-194872058	chr8:103901827-103901902	-1
chr3:194871988-194872063	chr3:194847066-194847141	1
chr3:194871989-194872064	chr3:194872246-194872321	1
chr3:194871992-194872067	chr3:194894950-194895025	1
chr3:194871992-194872067	chr3:194872222-194872297	1
chr3:194871996-194872071	chr3:194851622-194851697	1
chr3:194871999-194872074	chr3:194884601-194884676	1
chr3:194871600-194871675	chr3:194871443-194871518	1
chr3:194871602-194871677	chr3:194708100-194708175	1
chr3:194871604-194871679	chr3:193476379-193476454	1
chr3:194871617-194871692	chr3:194824001-194824076	1
chr3:194871620-194871695	chr3:194899641-194899716	1
chr3:194871622-194871697	chr3:194871399-194871474	1
chr3:194871624-194871699	chr3:194871443-194871518	1
chr3:194871625-194871700	chr5:107641788-107641863	-1
chr3:194871630-194871705	chr3:194871509-194871584	1
chr3:194871631-194871706	chr17:55509058-55509133	-1
chr3:194871632-194871707	chr3:194871445-194871520	1
chr3:194871638-194871713	chr3:194839707-194839782	1
chr3:194871639-194871714	chr3:194865812-194865887	1
chr3:194871643-194871718	chr3:194871445-194871520	1
chr3:194871650-194871725	chr4:36543854-36543929	-1
chr3:194871650-194871725	chr4:36543851-36543926	-1
chr3:194871652-194871727	chr3:194871191-194871266	1
chr3:194871660-194871735	chr3:194871494-194871569	1
chr3:194871661-194871736	chr3:194871550-194871625	1
chr3:194871662-194871737	chr3:124240147-124240222	1
chr3:194871670-194871745	chr3:194866744-194866819	1
chr3:194871675-194871750	chr3:194871458-194871533	1
chr3:194871675-194871750	chr3:194875736-194875811	1
chr3:194871676-194871751	chr3:194878166-194878241	1
chr3:194871676-194871751	chr3:194871485-194871560	1
chr3:194871677-194871752	chr14:97019974-97020049	-1
chr3:194871677-194871752	chr3:194897099-194897174	1
chr3:194871678-194871753	chr3:194860450-194860525	1
chr3:194871680-194871755	chr3:194875371-194875446	1
chr3:194871684-194871759	chr3:194871443-194871518	1
chr3:194871685-194871760	chr3:194871443-194871518	1
chr3:194871690-194871765	chr16:24339275-24339350	-1
chr3:194871691-194871766	chr3:194881593-194881668	1
chr3:194871694-194871769	chr3:194826181-194826256	1
chr3:194871695-194871770	chr3:194871443-194871518	1
chr3:194871705-194871780	chr7:98386592-98386667	-1
chr3:194871705-194871780	chr3:194871565-194871640	1
chr3:194871706-194871781	chr3:194871448-194871523	1
chr3:194871710-194871785	chr3:197510362-197510437	1
chr3:194871711-194871786	chr3:194852543-194852618	1
chr3:194871713-194871788	chr3:194871577-194871652	1
chr3:194871713-194871788	chr8:21669367-21669442	-1
chr3:194871713-194871788	chr3:194871592-194871667	1
chr3:194871717-194871792	chr3:194909590-194909665	1
chr3:194871719-194871794	chr8:139520002-139520077	-1
chr3:194871720-194871795	chr3:194871380-194871455	1
chr3:194871726-194871801	chr7:140219034-140219109	-1
chr3:194871734-194871809	chr3:194856712-194856787	1
chr3:194871735-194871810	chr3:194875595-194875670	1
chr3:194871739-194871814	chr3:194871443-194871518	1
chr3:194871744-194871819	chr3:194871448-194871523	1
chr3:194871746-194871821	chr9:123976123-123976198	-1
chr3:194871748-194871823	chr3:194871411-194871486	1
chr3:194871752-194871827	chr3:194871448-194871523	1
chr3:194871759-194871834	chr3:194871570-194871645	1
chr3:194871761-194871836	chr4:184591326-184591401	-1
chr3:194871763-194871838	chr3:194683084-194683159	1
chr3:194871764-194871839	chr3:194870342-194870417	1
chr3:194871765-194871840	chr3:190974199-190974274	1
chr3:194871768-194871843	chr3:194871444-194871519	1
chr3:194871774-194871849	chr3:194875911-194875986	1
chr3:194871796-194871871	chr3:194871591-194871666	1
chr3:194871798-194871873	chr3:194874376-194874451	1
chr3:194871799-194871874	chr3:194854466-194854541	1
chr3:194871808-194871883	chr3:193197803-193197878	1
chr3:194871808-194871883	chr3:194874532-194874607	1
chr3:194871809-194871884	chr3:194874475-194874550	1
chr3:194871812-194871887	chr3:194940023-194940098	1
chr3:194871813-194871888	chr3:194876853-194876928	1
chr3:194871814-194871889	chr3:194875490-194875565	1
chr3:194871817-194871892	chr3:194911658-194911733	1
chr3:194871820-194871895	chr3:194871459-194871534	1
chr3:194871827-194871902	chr3:195312198-195312273	1
chr3:194871827-194871902	chr4:179069662-179069737	-1
chr3:194871831-194871906	chr3:194331137-194331212	1
chr3:194871831-194871906	chr3:194820245-194820320	1
chr3:194871836-194871911	chr3:194871523-194871598	1
chr3:194871836-194871911	chr3:194871593-194871668	1
chr3:194871836-194871911	chr3:194871567-194871642	1
chr3:194871837-194871912	chr6:42882526-42882601	-1
chr3:194871847-194871922	chr3:194871591-194871666	1
chr3:194871847-194871922	chr3:170070357-170070432	1
chr3:194871858-194871933	chr3:190932101-190932176	1
chr3:194871875-194871950	chr3:194870264-194870339	1
chr3:194871878-194871953	chr3:194871411-194871486	1
chr3:194871885-194871960	chr3:182685063-182685138	1
chr3:194871887-194871962	chr3:193388453-193388528	1
chr3:194871888-194871963	chr3:194876039-194876114	1
chr3:194871888-194871963	chr3:194885007-194885082	1
chr3:194871888-194871963	chr3:194908146-194908221	1
chr3:194871888-194871963	chr3:194876002-194876077	1
chr3:194871888-194871963	chr3:194153241-194153316	1
chr3:194871889-194871964	chr3:194878600-194878675	1
chr3:194871890-194871965	chr3:194921905-194921980	1
chr3:194871891-194871966	chr3:194878109-194878184	1
chr3:194871893-194871968	chr3:193388453-193388528	1
chr3:194871893-194871968	chr3:194153241-194153316	1
chr3:194871896-194871971	chr3:194875324-194875399	1
chr3:194871896-194871971	chr20:44451784-44451859	-1
chr3:194871896-194871971	chr20:45811443-45811518	-1
chr3:194871897-194871972	chr3:194874727-194874802	1
chr3:194871899-194871974	chr3:194912115-194912190	1
chr3:194871901-194871976	chr3:195806985-195807060	1
chr3:194871905-194871980	chr9:97735263-97735338	-1
chr3:194871910-194871985	chr3:194876007-194876082	1
chr3:194871917-194871992	chr3:194878550-194878625	1
chr3:194871923-194871998	chr3:194907557-194907632	1
chr3:194871927-194872002	chr3:194882046-194882121	1
chr3:194871932-194872007	chr3:195257312-195257387	1
chr3:194871933-194872008	chr3:194874708-194874783	1
chr3:194871934-194872009	chr3:194871232-194871307	1
chr3:194871940-194872015	chr9:97735263-97735338	-1
chr3:194871943-194872018	chr3:194875949-194876024	1
chr3:194871947-194872022	chr3:197756208-197756283	1
chr3:194871949-194872024	chr3:194434355-194434430	1
chr3:194871952-194872027	chr3:194882073-194882148	1
chr3:194871958-194872033	chr3:194871578-194871653	1
chr3:194871959-194872034	chr3:194878078-194878153	1
chr3:194871959-194872034	chr3:193485817-193485892	1
chr3:194871964-194872039	chr3:194881364-194881439	1
chr3:194871964-194872039	chr5:31244663-31244738	-1
chr3:194871968-194872043	chr3:172297747-172297822	1
chr3:194871972-194872047	chr3:195257312-195257387	1
chr3:194871975-194872050	chr3:194414217-194414292	1
chr3:194871976-194872051	chr3:194688453-194688528	1
chr3:194871983-194872058	chr8:103901827-103901902	-1
chr3:194871988-194872063	chr3:194847066-194847141	1
chr3:194871988-194872063	chr3:194870084-194870159	1
chr3:194871992-194872067	chr3:194894950-194895025	1
chr3:194871996-194872071	chr3:194851622-194851697	1
chr3:194871999-194872074	chr3:194884601-194884676	1
chr3:194872008-194872083	chr3:194863797-194863872	1
chr3:194872049-194872124	chr3:194870938-194871013	1
chr3:194872059-194872134	chr3:194862006-194862081	1
chr3:194872063-194872138	chr3:194881598-194881673	1
chr3:194872065-194872140	chr3:194871479-194871554	1
chr3:194872066-194872141	chr3:195163006-195163081	1
chr3:194872070-194872145	chr3:194947808-194947883	1
chr3:194872070-194872145	chr3:195110551-195110626	1
chr3:194872073-194872148	chr3:194781954-194782029	1
chr3:194872076-194872151	chr18:689133-689208	-1
chr3:194872082-194872157	chr3:194886581-194886656	1
chr3:194872086-194872161	chr3:196061220-196061295	1
chr3:194872106-194872181	chr11:77770536-77770611	-1
chr3:194872107-194872182	chr3:195110551-195110626	1
chr3:194872109-194872184	chr3:195247109-195247184	1
chr3:194872123-194872198	chr3:196061220-196061295	1
chr3:194872123-194872198	chr6:28749743-28749818	-1
chr3:194872126-194872201	chr11:102165839-102165914	-1
chr3:194872141-194872216	chr19:48908487-48908562	-1
chr3:194872142-194872217	chr5:24358451-24358526	-1
chr3:194872148-194872223	chr2:220462597-220462672	-1
chr3:194872156-194872231	chr3:194871267-194871342	1
chr3:194872186-194872261	chr3:178788112-178788187	1
chr3:194872222-194872297	chr3:194968226-194968301	1
chr3:194872258-194872333	chr3:177501996-177502071	1
chr3:194872263-194872338	chr3:194701161-194701236	1
chr3:194872273-194872348	chr1:248896126-248896201	-1
chr3:194872282-194872357	chr3:196496129-196496204	1
chr3:194872315-194872390	chr1:15486306-15486381	-1
chr3:194872320-194872395	chr3:196496165-196496240	1
chr3:194872329-194872404	chr3:194528849-194528924	1
chr3:194872352-194872427	chr1:15486306-15486381	-1
chr3:194872392-194872467	chr3:194863709-194863784	1
chr3:194872392-194872467	chr20:48695852-48695927	-1
chr3:194872401-194872476	chr3:194846983-194847058	1
chr3:194872435-194872510	chr3:194899770-194899845	1
chr3:194872438-194872513	chr3:194846983-194847058	1
chr3:194872455-194872530	chr15:77777351-77777426	-1
chr3:194872489-194872564	chr16:59337505-59337580	-1
chr3:194872703-194872778	chr3:194795340-194795415	1
chr3:194872745-194872820	chr5:10500025-10500100	-1
chr3:194872909-194872984	chr6:2985379-2985454	-1
chr3:194872926-194873001	chr16:47618977-47619052	-1
chr3:194872927-194873002	chr8:95246731-95246806	-1
chr3:194872941-194873016	chr3:194866452-194866527	1
chr3:194872948-194873023	chr3:194880674-194880749	1
chr3:194872948-194873023	chr3:194880711-194880786	1
chr3:194872959-194873034	chr3:195467853-195467928	1
chr3:194872975-194873050	chr3:194874633-194874708	1
chr3:194872985-194873060	chr3:194680104-194680179	1
chr3:194873001-194873076	chr3:194850660-194850735	1
chr3:194873032-194873107	chr3:194440683-194440758	1
chr3:194873032-194873107	chr3:194921091-194921166	1
chr3:194873054-194873129	chr3:194836939-194837014	1
chr3:194873068-194873143	chr3:194897064-194897139	1
chr3:194873075-194873150	chr3:194832669-194832744	1
chr3:194873075-194873150	chr3:194871109-194871184	1
chr3:194873083-194873158	chr3:195300945-195301020	1
chr3:194873090-194873165	chr3:70545254-70545329	1
chr3:194873105-194873180	chr3:194878163-194878238	1
chr3:194873107-194873182	chr2:71141571-71141646	-1
chr3:194873120-194873195	chr3:194912016-194912091	1
chr3:194873120-194873195	chr3:185519054-185519129	1
chr3:194873132-194873207	chr12:108816725-108816800	-1
chr3:194873137-194873212	chr4:68545611-68545686	-1
chr3:194873138-194873213	chr10:22084520-22084595	-1
chr3:194873148-194873223	chr3:194900107-194900182	1
chr3:194873155-194873230	chr3:194495320-194495395	1
chr3:194873156-194873231	chr16:85453157-85453232	-1
chr3:194873167-194873242	chr3:194898256-194898331	1
chr3:194873175-194873250	chr8:54892583-54892658	-1
chr3:194873177-194873252	chr22:22042364-22042439	-1
chr3:194873177-194873252	chr22:22042402-22042477	-1
chr3:194873182-194873257	chr22:19556996-19557071	-1
chr3:194873187-194873262	chr3:194865771-194865846	1
chr3:194873203-194873278	chr3:194884638-194884713	1
chr3:194873223-194873298	chr3:194326912-194326987	1
chr3:194873223-194873298	chr3:196187525-196187600	1
chr3:194873226-194873301	chr3:195180911-195180986	1
chr3:194873227-194873302	chr3:194875459-194875534	1
chr3:194873229-194873304	chr5:17155223-17155298	-1
chr3:194873230-194873305	chr3:194396386-194396461	1
chr3:194873240-194873315	chr3:194875314-194875389	1
chr3:194873242-194873317	chr3:100322313-100322388	1
chr3:194873248-194873323	chr3:194761066-194761141	1
chr3:194873252-194873327	chr18:3507458-3507533	-1
chr3:194873252-194873327	chr3:194881327-194881402	1
chr3:194873254-194873329	chr14:97297183-97297258	-1
chr3:194873254-194873329	chr3:194874616-194874691	1
chr3:194873263-194873338	chr3:194885261-194885336	1
chr3:194873288-194873363	chr1:241635656-241635731	-1
chr3:194873294-194873369	chr7:134050813-134050888	-1
chr3:194873296-194873371	chr3:194871383-194871458	1
chr3:194873300-194873375	chr3:194727052-194727127	1
chr3:194873320-194873395	chr3:194941221-194941296	1
chr3:194873320-194873395	chr3:194406538-194406613	1
chr3:194873323-194873398	chr3:151367303-151367378	1
chr3:194873325-194873400	chr3:177965040-177965115	1
chr3:194873339-194873414	chr3:194895327-194895402	1
chr3:194873342-194873417	chr3:194199197-194199272	1
chr3:194873357-194873432	chr3:194548175-194548250	1
chr3:194873359-194873434	chr1:113414207-113414282	-1
chr3:194873360-194873435	chr3:194094740-194094815	1
chr3:194873362-194873437	chr18:7114534-7114609	-1
chr3:194873365-194873440	chr3:194880622-194880697	1
chr3:194873365-194873440	chr3:194899618-194899693	1
chr3:194873367-194873442	chr3:194881389-194881464	1
chr3:194873368-194873443	chr3:194825379-194825454	1
chr3:194873383-194873458	chr3:195282195-195282270	1
chr3:194873386-194873461	chr3:194881407-194881482	1
chr3:194873386-194873461	chr1:568421-568496	-1
chr3:194873389-194873464	chr3:194907537-194907612	1
chr3:194873391-194873466	chr3:193844648-193844723	1
chr3:194873399-194873474	chr3:194260466-194260541	1
chr3:194873402-194873477	chr2:11202536-11202611	-1
chr3:194873406-194873481	chr3:194870180-194870255	1
chr3:194873408-194873483	chr3:194871335-194871410	1
chr3:194873411-194873486	chr3:194874459-194874534	1
chr3:194873424-194873499	chr3:194777547-194777622	1
chr3:194873424-194873499	chr3:194887600-194887675	1
chr3:194873430-194873505	chr12:68876026-68876101	-1
chr3:194873432-194873507	chr3:194650281-194650356	1
chr3:194873435-194873510	chr3:194871364-194871439	1
chr3:194873437-194873512	chr3:194895359-194895434	1
chr3:194873439-194873514	chr2:63629214-63629289	-1
chr3:194873439-194873514	chr3:195270046-195270121	1
chr3:194873439-194873514	chr3:194877205-194877280	1
chr3:194873442-194873517	chr3:194900908-194900983	1
chr3:194873442-194873517	chr3:183295169-183295244	1
chr3:194873447-194873522	chr3:194874421-194874496	1
chr3:194873453-194873528	chr3:194975159-194975234	1
chr3:194873453-194873528	chr3:194904543-194904618	1
chr3:194873454-194873529	chr3:191641850-191641925	1
chr3:194873460-194873535	chr3:194875372-194875447	1
chr3:194873462-194873537	chr3:194874340-194874415	1
chr3:194873462-194873537	chr3:194865929-194866004	1
chr3:194873465-194873540	chr3:172448060-172448135	1
chr3:194873470-194873545	chr3:194898184-194898259	1
chr3:194873474-194873549	chr3:194867795-194867870	1
chr3:194873476-194873551	chr3:194877242-194877317	1
chr3:194873479-194873554	chr3:182510875-182510950	1
chr3:194873479-194873554	chr3:194040703-194040778	1
chr3:194873480-194873555	chr3:194874195-194874270	1
chr3:194873482-194873557	chr3:194871279-194871354	1
chr3:194873490-194873565	chr3:194975159-194975234	1
chr3:194873495-194873570	chr3:61665703-61665778	1
chr3:194873498-194873573	chr3:186704433-186704508	1
chr3:194873499-194873574	chr3:194841043-194841118	1
chr3:194873500-194873575	chr3:194403544-194403619	1
chr3:194873523-194873598	chr3:194871593-194871668	1
chr3:194873524-194873599	chr10:46129390-46129465	-1
chr3:194873524-194873599	chr3:194827213-194827288	1
chr3:194873524-194873599	chr3:194875949-194876024	1
chr3:194873524-194873599	chr3:152943231-152943306	1
chr3:194873524-194873599	chr3:152943269-152943344	1
chr3:194873524-194873599	chr21:36361733-36361808	-1
chr3:194873524-194873599	chr3:194097122-194097197	1
chr3:194873524-194873599	chr1:37617134-37617209	-1
chr3:194873527-194873602	chr3:194838089-194838164	1
chr3:194873529-194873604	chr3:194881171-194881246	1
chr3:194873529-194873604	chr3:194906949-194907024	1
chr3:194873529-194873604	chr3:194875610-194875685	1
chr3:194873535-194873610	chr2:27726414-27726489	-1
chr3:194873535-194873610	chr20:22807745-22807820	-1
chr3:194873535-194873610	chr14:79178762-79178837	-1
chr3:194873535-194873610	chr10:4110923-4110998	-1
chr3:194873535-194873610	chr3:194875284-194875359	1
chr3:194873537-194873612	chr3:194856836-194856911	1
chr3:194873538-194873613	chr3:194876082-194876157	1
chr3:194873539-194873614	chr3:194887610-194887685	1
chr3:194873544-194873619	chr3:194857655-194857730	1
chr3:194873544-194873619	chr3:194884606-194884681	1
chr3:194873544-194873619	chr3:194852232-194852307	1
chr3:194873544-194873619	chr3:194886675-194886750	1
chr3:194873546-194873621	chr3:194875563-194875638	1
chr3:194873550-194873625	chr3:197771373-197771448	1
chr3:194873554-194873629	chr3:194825479-194825554	1
chr3:194873554-194873629	chr3:194875870-194875945	1
chr3:194873557-194873632	chr3:194876573-194876648	1
chr3:194873558-194873633	chr3:194740785-194740860	1
chr3:194873560-194873635	chr3:194876034-194876109	1
chr3:194873561-194873636	chr3:194867969-194868044	1
chr3:194873562-194873637	chr3:194840292-194840367	1
chr3:194873568-194873643	chr3:194882893-194882968	1
chr3:194873571-194873646	chr9:134083365-134083440	-1
chr3:194873572-194873647	chr3:194905518-194905593	1
chr3:194873575-194873650	chr3:194877581-194877656	1
chr3:194873576-194873651	chr10:116718406-116718481	-1
chr3:194873577-194873652	chr3:190792424-190792499	1
chr3:194873580-194873655	chr4:110202700-110202775	-1
chr3:194873580-194873655	chr3:171502673-171502748	1
chr3:194873581-194873656	chr10:90814580-90814655	-1
chr3:194873581-194873656	chr3:194886712-194886787	1
chr3:194873583-194873658	chr3:194881001-194881076	1
chr3:194873585-194873660	chr3:193530797-193530872	1
chr3:194873590-194873665	chr3:194723183-194723258	1
chr3:194873591-194873666	chr9:26646569-26646644	-1
chr3:194873593-194873668	chr3:194897514-194897589	1
chr3:194873596-194873671	chr3:194424899-194424974	1
chr3:194873599-194873674	chr3:194870503-194870578	1
chr3:194873602-194873677	chr3:194875852-194875927	1
chr3:194873604-194873679	chr3:194748182-194748257	1
chr3:194873606-194873681	chr3:194871597-194871672	1
chr3:194873620-194873695	chr3:194864386-194864461	1
chr3:194873620-194873695	chr3:194875765-194875840	1
chr3:194873623-194873698	chr3:194912449-194912524	1
chr3:194873626-194873701	chr3:194409373-194409448	1
chr3:194873634-194873709	chr3:194863972-194864047	1
chr3:194873637-194873712	chr3:20818656-20818731	1
chr3:194873637-194873712	chr6:170920320-170920395	-1
chr3:194873640-194873715	chr3:197125191-197125266	1
chr3:194873642-194873717	chr2:10278065-10278140	-1
chr3:194873660-194873735	chr3:194875445-194875520	1
[truncated: 309,515+ more rows]
