# Supplementary material for: Multiplexed capture of spatial configuration and temporal dynamics of locus-specific 3D chromatin by biotinylated dCas9
Source: Genome Biol. 2020 Mar 5;21:59. doi: 10.1186/s13059-020-01973-w (PMC7059722; doi:10.1186/s13059-020-01973-w)
Supplement: Supplementary file 7 — Additional file 7:Table S6. List of identified promoter-centric chromatin interactions in G1ER cells. The lists of locus-specific interactions identified by multiplexed CAPTURE-3C-seq analysis of 22 activated and 20 repressed promoters are shown. Results compiled from two or three independent CAPTURE-3C-seq experiments are shown. [file 13059_2020_1973_MOESM7_ESM.xlsx]

## Sheet: 0h
Bait Region	Interacting Region	Score
chr11:70165394-70165420	chr11:70165136-70165162	1
chr11:70165424-70165450	chr8:20987671-20987697	-1
chr11:70165485-70165511	chr15:28501843-28501869	-1
chr11:70165485-70165511	chr11:70165330-70165356	1
chr11:70165497-70165523	chr15:28501843-28501869	-1
chr11:70165514-70165540	chr15:99681770-99681796	-1
chr11:70165631-70165657	chr4:87127714-87127740	-1
chr11:70165649-70165675	chr3:47288666-47288692	-1
chr11:70165650-70165676	chr1:87870866-87870892	-1
chr11:70165669-70165695	chr4:87127750-87127776	-1
chr11:70165723-70165749	chr1:130196857-130196883	-1
chr11:70165743-70165769	chr1:73585925-73585951	-1
chr11:70165773-70165799	chr10:29238181-29238207	-1
chr11:70165801-70165827	chr5:32823303-32823329	-1
chr11:70165892-70165918	chr16:92138607-92138633	-1
chr11:70165896-70165922	chr11:70168957-70168983	1
chr11:70165929-70165955	chr16:92138607-92138633	-1
chr11:70165942-70165968	chr11:70168550-70168576	1
chr11:70165942-70165968	chr11:70168551-70168577	1
chr11:70165947-70165973	chr8:16737970-16737996	-1
chr11:70165950-70165976	chr15:99906935-99906961	-1
chr11:70165950-70165976	chr15:99906947-99906973	-1
chr11:70165965-70165991	chr11:88547499-88547525	1
chr11:70165985-70166011	chr5:87701613-87701639	-1
chr11:70165985-70166011	chr5:87701592-87701618	-1
chr11:70166032-70166058	chr11:106601885-106601911	1
chr11:70166053-70166079	chr11:70110664-70110690	1
chr11:70166053-70166079	chr11:70204514-70204540	1
chr11:70166077-70166103	chr7:120783612-120783638	-1
chr11:70166077-70166103	chr11:73850628-73850654	1
chr11:70166084-70166110	chr11:4957305-4957331	1
chr11:70166089-70166115	chr11:70058939-70058965	1
chr11:70166097-70166123	chr11:121483805-121483831	1
chr11:70166098-70166124	chr11:70289924-70289950	1
chr11:70166098-70166124	chr11:121483805-121483831	1
chr11:70166126-70166152	chr11:70058939-70058965	1
chr11:70166127-70166153	chr1:65762626-65762652	-1
chr11:70166135-70166161	chr8:82257867-82257893	-1
chr11:70166148-70166174	chr11:69672208-69672234	1
chr11:70166151-70166177	chr11:69247105-69247131	1
chr11:70166162-70166188	chr11:70185140-70185166	1
chr11:70166185-70166211	chr11:69672208-69672234	1
chr11:70166201-70166227	chr11:70185140-70185166	1
chr11:70166221-70166247	chr7:4570436-4570462	-1
chr11:70166221-70166247	chr2:116768360-116768386	-1
chr11:70166221-70166247	chr7:4570400-4570426	-1
chr11:70166228-70166254	chr11:70163052-70163078	1
chr11:70166231-70166257	chr14:107932555-107932581	-1
chr11:70166232-70166258	chr11:69572041-69572067	1
chr11:70166264-70166290	chr18:72393464-72393490	-1
chr11:70166268-70166294	chr17:71187802-71187828	-1
chr11:70166269-70166295	chr11:69572041-69572067	1
chr11:70166276-70166302	chr11:70191974-70192000	1
chr11:70166289-70166315	chr12:40889917-40889943	-1
chr11:70166296-70166322	chr11:70282142-70282168	1
chr11:70166297-70166323	chr11:76415302-76415328	1
chr11:70166298-70166324	chrX:108976884-108976910	-1
chr11:70166303-70166329	chr11:102135504-102135530	1
chr11:70166304-70166330	chr11:51605008-51605034	1
chr11:70166304-70166330	chr17:71187812-71187838	-1
chr11:70166308-70166334	chr11:70164829-70164855	1
chr11:70166325-70166351	chrX:108976884-108976910	-1
chr11:70166326-70166352	chr12:40889917-40889943	-1
chr11:70166334-70166360	chr11:76415305-76415331	1
chr11:70166334-70166360	chr11:70164829-70164855	1
chr11:70166336-70166362	chr7:59353557-59353583	-1
chr11:70166336-70166362	chrX:108976884-108976910	-1
chr11:70166338-70166364	chr12:40889917-40889943	-1
chr11:70166346-70166372	chr11:70164829-70164855	1
chr11:70166350-70166376	chr18:72393464-72393490	-1
chr11:70166350-70166376	chr6:30140896-30140922	-1
chr11:70166351-70166377	chr11:70113908-70113934	1
chr11:70166368-70166394	chr11:70181441-70181467	1
chr11:70166369-70166395	chr12:88248111-88248137	-1
chr11:70166371-70166397	chr16:89081306-89081332	-1
chr11:70166372-70166398	chr7:10128646-10128672	-1
chr11:70166374-70166400	chr11:70219396-70219422	1
chr11:70166374-70166400	chr18:26386590-26386616	-1
chr11:70166379-70166405	chr10:63319621-63319647	-1
chr11:70166379-70166405	chr11:102193314-102193340	1
chr11:70166385-70166411	chr7:50699683-50699709	-1
chr11:70166391-70166417	chr11:70091799-70091825	1
chr11:70166391-70166417	chr11:57475585-57475611	1
chr11:70166395-70166421	chr11:70171405-70171431	1
chr11:70166396-70166422	chr4:134062648-134062674	-1
chr11:70166398-70166424	chr11:69244744-69244770	1
chr11:70166402-70166428	chr2:156832186-156832212	-1
chr11:70166407-70166433	chr11:70210065-70210091	1
chr11:70166411-70166437	chr5:129690274-129690300	-1
chr11:70166413-70166439	chr2:156832186-156832212	-1
chr11:70166424-70166450	chr9:57838747-57838773	-1
chr11:70166425-70166451	chr11:57475598-57475624	1
chr11:70166427-70166453	chr11:70044752-70044778	1
chr11:70166433-70166459	chr4:134062648-134062674	-1
chr11:70166438-70166464	chr6:88647933-88647959	-1
chr11:70166471-70166497	chr11:70163138-70163164	1
chr11:70166475-70166501	chr6:88647940-88647966	-1
chr11:70166479-70166505	chr11:70574187-70574213	1
chr11:70166505-70166531	chr6:14410366-14410392	-1
chr11:70166508-70166534	chr11:70163143-70163169	1
chr11:70166508-70166534	chr18:68022022-68022048	-1
chr11:70166523-70166549	chr10:43160495-43160521	-1
chr11:70166532-70166558	chr11:70302799-70302825	1
chr11:70166548-70166574	chr11:96560084-96560110	1
chr11:70166717-70166743	chr11:98589036-98589062	1
chr11:70166755-70166781	chr5:46104327-46104353	-1
chr11:70166766-70166792	chr11:70171855-70171881	1
chr11:70166812-70166838	chr13:51085220-51085246	-1
chr11:70166840-70166866	chr19:4875926-4875952	-1
chr11:70166914-70166940	chr11:71097083-71097109	1
chr11:70167041-70167067	chr11:70159103-70159129	1
chr11:70167047-70167073	chr11:70117367-70117393	1
chr11:70167058-70167084	chr11:69347613-69347639	1
chr11:70167071-70167097	chr11:70117394-70117420	1
chr11:70167074-70167100	chr11:70089746-70089772	1
chr11:70167082-70167108	chr11:70117382-70117408	1
chr11:70167100-70167126	chr11:70171658-70171684	1
chr11:70167117-70167143	chr2:31006121-31006147	-1
chr11:70167138-70167164	chr11:70171658-70171684	1
chr11:70167201-70167227	chr11:70088785-70088811	1
chr11:70167208-70167234	chr4:115857860-115857886	-1
chr11:70167220-70167246	chr11:70598881-70598907	1
chr11:70167237-70167263	chr11:70193689-70193715	1
chr11:70167241-70167267	chr11:70529603-70529629	1
chr11:70167276-70167302	chr11:70193696-70193722	1
chr11:70167290-70167316	chr11:70048129-70048155	1
chr3:20241481-20241507	chrX:91146627-91146653	-1
chr3:20241526-20241552	chr5:89536324-89536350	-1
chr3:20241545-20241571	chr3:20241449-20241475	1
chr3:20241563-20241589	chr11:60425825-60425851	-1
chr3:20241704-20241730	chr4:94397192-94397218	-1
chr3:20241739-20241765	chr19:28364472-28364498	-1
chr3:20241833-20241859	chr3:153432190-153432216	1
chr3:20241964-20241990	chr3:20040221-20040247	1
chr3:20241993-20242019	chr3:20249696-20249722	1
chr3:20242002-20242028	chr2:119438457-119438483	-1
chr3:20242033-20242059	chr3:20134286-20134312	1
chr3:20242042-20242068	chr2:66918597-66918623	-1
chr3:20242055-20242081	chr3:20499106-20499132	1
chr3:20242066-20242092	chr3:20237833-20237859	1
chr3:20242071-20242097	chr3:20226923-20226949	1
chr3:20242071-20242097	chr4:107038621-107038647	-1
chr3:20242085-20242111	chr19:46079581-46079607	-1
chr3:20242086-20242112	chr11:33392077-33392103	-1
chr3:20242102-20242128	chr1:174224779-174224805	-1
chr3:20242131-20242157	chr3:20512975-20513001	1
chr3:20242141-20242167	chr5:87729728-87729754	-1
chr3:20242144-20242170	chr3:20223619-20223645	1
chr3:20242151-20242177	chr3:20250077-20250103	1
chr3:20242152-20242178	chr3:19628137-19628163	1
chr3:20242152-20242178	chr3:19628100-19628126	1
chr3:20242153-20242179	chr3:108910879-108910905	1
chr3:20242162-20242188	chr3:20329861-20329887	1
chr3:20242169-20242195	chr9:26670800-26670826	-1
chr3:20242184-20242210	chr3:20086157-20086183	1
chr3:20242187-20242213	chr18:35562245-35562271	-1
chr3:20242187-20242213	chr3:37718348-37718374	1
chr3:20242195-20242221	chr3:20244067-20244093	1
chr3:20242201-20242227	chr3:20254918-20254944	1
chr3:20242213-20242239	chr3:20254918-20254944	1
chr3:20242222-20242248	chrX:119501852-119501878	-1
chr3:20242222-20242248	chr3:20086177-20086203	1
chr3:20242222-20242248	chr3:20086178-20086204	1
chr3:20242233-20242259	chr3:20086167-20086193	1
chr3:20242245-20242271	chr5:65762763-65762789	-1
chr3:20242259-20242285	chrX:119501852-119501878	-1
chr3:20242259-20242285	chr3:20288601-20288627	1
chr3:20242268-20242294	chr3:19265709-19265735	1
chr3:20242282-20242308	chr3:20238605-20238631	1
chr3:20242292-20242318	chr3:20196254-20196280	1
chr3:20242293-20242319	chr5:147660991-147661017	-1
chr3:20242296-20242322	chr4:14502629-14502655	-1
chr3:20242316-20242342	chr8:95853137-95853163	-1
chr3:20242405-20242431	chr3:20067643-20067669	1
chr3:20242405-20242431	chr2:91124839-91124865	-1
chr3:20242414-20242440	chr3:20346743-20346769	1
chr3:20242415-20242441	chr3:20236530-20236556	1
chr3:20242417-20242443	chr3:88427169-88427195	1
chr3:20242434-20242460	chr3:8246472-8246498	1
chr3:20242435-20242461	chr3:116492276-116492302	1
chr3:20242451-20242477	chr3:20346755-20346781	1
chr3:20242462-20242488	chr3:20280221-20280247	1
chr3:20242472-20242498	chr3:116492276-116492302	1
chr3:20242485-20242511	chr3:20247259-20247285	1
chr3:20242495-20242521	chr3:20236341-20236367	1
chr3:20242497-20242523	chr3:20503184-20503210	1
chr3:20242508-20242534	chr18:53818351-53818377	-1
chr3:20242508-20242534	chr18:53818389-53818415	-1
chr3:20242517-20242543	chr4:126701411-126701437	-1
chr3:20242522-20242548	chr12:47814291-47814317	-1
chr3:20242527-20242553	chr3:141186963-141186989	1
chr3:20242548-20242574	chr3:19761754-19761780	1
chr3:20242586-20242612	chr4:59840889-59840915	-1
chr3:20242593-20242619	chr3:20229881-20229907	1
chr3:20242594-20242620	chr3:20285143-20285169	1
chr3:20242594-20242620	chr3:20285130-20285156	1
chr3:20242594-20242620	chr3:20285094-20285120	1
chr3:20242634-20242660	chr3:19761754-19761780	1
chr3:20242667-20242693	chr5:33401662-33401688	-1
chr3:20242668-20242694	chr4:131827654-131827680	-1
chr3:20242668-20242694	chr3:19749972-19749998	1
chr3:20242671-20242697	chr3:19750010-19750036	1
chr3:20242674-20242700	chr3:24823517-24823543	1
chr3:20242674-20242700	chr3:24823553-24823579	1
chr3:20242678-20242704	chr17:42833367-42833393	-1
chr3:20242678-20242704	chr17:42833331-42833357	-1
chr3:20242683-20242709	chr3:20332596-20332622	1
chr3:20242691-20242717	chr3:96398534-96398560	1
chr3:20242704-20242730	chr5:33401699-33401725	-1
chr3:20242715-20242741	chr3:20236969-20236995	1
chr3:20242729-20242755	chr1:16440007-16440033	-1
chr3:20242755-20242781	chr3:20304223-20304249	1
chr3:20242755-20242781	chr4:131827654-131827680	-1
chr3:20242762-20242788	chr3:8315048-8315074	1
chr3:20242766-20242792	chr3:21988955-21988981	1
chr3:20242788-20242814	chr9:54883485-54883511	-1
chr3:20242793-20242819	chr7:53571439-53571465	-1
chr3:20242797-20242823	chr9:32225812-32225838	-1
chr3:20242807-20242833	chr3:20128298-20128324	1
chr3:20242820-20242846	chr7:120894949-120894975	-1
chr3:20242833-20242859	chr9:32225850-32225876	-1
chr3:20242858-20242884	chr7:120894987-120895013	-1
chr3:20242871-20242897	chr3:87583751-87583777	1
chr3:20242880-20242906	chr3:37218967-37218993	1
chr3:20243057-20243083	chr5:118270126-118270152	-1
chr9:58013797-58013823	chr9:60471660-60471686	1
chr9:58013802-58013828	chr12:100080763-100080789	-1
chr9:58013826-58013852	chr9:57996327-57996353	1
chr9:58013836-58013862	chr2:21319584-21319610	-1
chr9:58013838-58013864	chr11:81784402-81784428	-1
chr9:58013843-58013869	chr5:32265464-32265490	-1
chr9:58013860-58013886	chr11:81784402-81784428	-1
chr9:58013867-58013893	chr9:58019244-58019270	1
chr9:58013867-58013893	chr9:58019283-58019309	1
chr9:58013867-58013893	chr9:58019194-58019220	1
chr9:58013888-58013914	chr9:58203762-58203788	1
chr9:58013913-58013939	chr9:55716877-55716903	1
chr9:58013913-58013939	chr9:58020193-58020219	1
chr9:58013913-58013939	chr9:57740549-57740575	1
chr9:58013926-58013952	chr9:58013217-58013243	1
chr9:58013928-58013954	chr9:58005330-58005356	1
chr9:58013963-58013989	chr9:57944027-57944053	1
chr9:58013963-58013989	chr9:57944038-57944064	1
chr9:58013963-58013989	chr9:57944001-57944027	1
chr9:58013964-58013990	chr9:58337366-58337392	1
chr9:58013964-58013990	chr9:58185121-58185147	1
chr9:58013964-58013990	chr9:58185158-58185184	1
chr9:58013965-58013991	chr6:33968822-33968848	-1
chr9:58013971-58013997	chr9:57891740-57891766	1
chr9:58013984-58014010	chr9:58013752-58013778	1
chr9:58014003-58014029	chr9:58337404-58337430	1
chr9:58014022-58014048	chr3:126377982-126378008	-1
chr9:58014025-58014051	chr2:165769598-165769624	-1
chr9:58014036-58014062	chr9:57907428-57907454	1
chr9:58014055-58014081	chr14:60021856-60021882	-1
chr9:58014055-58014081	chr13:83863356-83863382	-1
chr9:58014055-58014081	chr9:57523805-57523831	1
chr9:58014060-58014086	chr16:12777892-12777918	-1
chr9:58014060-58014086	chr1:42063078-42063104	-1
chr9:58014062-58014088	chr2:132188859-132188885	-1
chr9:58014090-58014116	chr3:159527535-159527561	-1
chr9:58014126-58014152	chr3:159527545-159527571	-1
chr9:58014153-58014179	chr11:36648102-36648128	-1
chr9:58014153-58014179	chr2:43210495-43210521	-1
chr9:58014199-58014225	chr9:58011989-58012015	1
chr9:58014201-58014227	chr9:57919066-57919092	1
chr9:58014201-58014227	chr9:57919052-57919078	1
chr9:58014205-58014231	chr9:57965295-57965321	1
chr9:58014227-58014253	chr9:58021569-58021595	1
chr9:58014229-58014255	chr14:48509387-48509413	-1
chr9:58014233-58014259	chr9:58264672-58264698	1
chr9:58014236-58014262	chr10:21495695-21495721	-1
chr9:58014270-58014296	chr9:58264672-58264698	1
chr9:58014276-58014302	chr9:58691999-58692025	1
chr9:58014276-58014302	chr4:124470916-124470942	-1
chr9:58014295-58014321	chr3:95654003-95654029	-1
chr9:58014330-58014356	chr9:58030077-58030103	1
chr9:58014338-58014364	chr9:58322983-58323009	1
chr9:58014339-58014365	chr9:58355561-58355587	1
chr9:58014343-58014369	chr15:103511134-103511160	-1
chr9:58014358-58014384	chr9:57500549-57500575	1
chr9:58014375-58014401	chr2:98662828-98662854	-1
chr9:58014390-58014416	chr8:49831531-49831557	-1
chr9:58014412-58014438	chr1:152845880-152845906	-1
chr9:58014413-58014439	chr16:69483368-69483394	-1
chr9:58014413-58014439	chr11:97030586-97030612	-1
chr9:58014422-58014448	chr9:58047108-58047134	1
chr9:58014423-58014449	chr19:30234071-30234097	-1
chr9:58014442-58014468	chr6:101957829-101957855	-1
chr9:58014442-58014468	chr11:99842430-99842456	-1
chr9:58014448-58014474	chr6:34564490-34564516	-1
chr9:58014474-58014500	chr12:8593259-8593285	-1
chr9:58014474-58014500	chr9:58002728-58002754	1
chr9:58014477-58014503	chr2:121278231-121278257	-1
chr9:58014477-58014503	chr2:121278194-121278220	-1
chr9:58014480-58014506	chr6:101957829-101957855	-1
chr9:58014480-58014506	chr9:58714683-58714709	1
chr9:58014480-58014506	chr9:57991408-57991434	1
chr9:58014480-58014506	chr11:99842430-99842456	-1
chr9:58014481-58014507	chr11:20905571-20905597	-1
chr9:58014513-58014539	chr9:57935887-57935913	1
chr9:58014543-58014569	chr6:36119616-36119642	-1
chr9:58014543-58014569	chr9:58035738-58035764	1
chr9:58014554-58014580	chr9:56684136-56684162	1
chr9:58014584-58014610	chr6:36878690-36878716	-1
chr9:58014589-58014615	chr3:37891445-37891471	-1
chr9:58014594-58014620	chr9:58001416-58001442	1
chr9:58014599-58014625	chr9:56847011-56847037	1
chr9:58014610-58014636	chr9:56847004-56847030	1
chr9:58014631-58014657	chr9:58001416-58001442	1
chr9:58014633-58014659	chr11:34507666-34507692	-1
chr9:58014633-58014659	chr11:34507654-34507680	-1
chr9:58014670-58014696	chr10:82384835-82384861	-1
chr9:58014674-58014700	chr9:57486675-57486701	1
chr9:58014675-58014701	chrX:40102530-40102556	-1
chr9:58014679-58014705	chr9:58050835-58050861	1
chr9:58014693-58014719	chr6:122468949-122468975	-1
chr9:58014694-58014720	chr16:17787097-17787123	-1
chr9:58014696-58014722	chr9:58732823-58732849	1
chr9:58014699-58014725	chr3:61147308-61147334	-1
chr9:58014699-58014725	chr9:58019040-58019066	1
chr9:58014703-58014729	chr2:6329819-6329845	-1
chr9:58014708-58014734	chr9:58732823-58732849	1
chr9:58014708-58014734	chr9:61998597-61998623	1
chr9:58014710-58014736	chr9:71602051-71602077	1
chr9:58014713-58014739	chr6:18692493-18692519	-1
chr9:58014713-58014739	chr17:33217918-33217944	-1
chr9:58014714-58014740	chr19:29202472-29202498	-1
chr9:58014715-58014741	chr9:58007547-58007573	1
chr9:58014716-58014742	chr19:41981532-41981558	-1
chr9:58014716-58014742	chr9:58020140-58020166	1
chr9:58014716-58014742	chr9:58102854-58102880	1
chr9:58014717-58014743	chr9:58023475-58023501	1
chr9:58014719-58014745	chr5:106334377-106334403	-1
chr9:58014720-58014746	chr12:69292995-69293021	-1
chr9:58014722-58014748	chr6:30041926-30041952	-1
chr9:58014730-58014756	chr9:58023060-58023086	1
chr9:58014734-58014760	chr2:128310898-128310924	-1
chr9:58014734-58014760	chr9:59681361-59681387	1
chr9:58014734-58014760	chr9:56605101-56605127	1
chr9:58014735-58014761	chr9:58038600-58038626	1
chr9:58014735-58014761	chr5:18101461-18101487	-1
chr9:58014735-58014761	chr5:18101473-18101499	-1
chr9:58014738-58014764	chr3:61147343-61147369	-1
chr9:58014738-58014764	chr6:76225280-76225306	-1
chr9:58014738-58014764	chr9:71602100-71602126	1
chr9:58014742-58014768	chr9:57951422-57951448	1
chr9:58014743-58014769	chr3:95088167-95088193	-1
chr9:58014744-58014770	chr9:58018398-58018424	1
chr9:58014744-58014770	chr6:39515983-39516009	-1
chr9:58014747-58014773	chr9:58012073-58012099	1
chr9:58014748-58014774	chr9:58029418-58029444	1
chr9:58014750-58014776	chr9:57816750-57816776	1
chr9:58014750-58014776	chr6:18692515-18692541	-1
chr9:58014750-58014776	chr19:9695800-9695826	-1
chr9:58014750-58014776	chr9:71602088-71602114	1
chr9:58014750-58014776	chr17:33217954-33217980	-1
chr9:58014750-58014776	chr12:72538212-72538238	-1
chr9:58014751-58014777	chr10:81357097-81357123	-1
chr9:58014751-58014777	chr9:58226708-58226734	1
chr9:58014751-58014777	chr9:58226672-58226698	1
chr9:58014752-58014778	chr12:115025489-115025515	-1
chr9:58014753-58014779	chr9:58102891-58102917	1
chr9:58014753-58014779	chr16:51580986-51581012	-1
chr9:58014753-58014779	chr4:91907058-91907084	-1
chr9:58014755-58014781	chr6:75102787-75102813	-1
chr9:58014757-58014783	chr9:57875341-57875367	1
chr9:58014765-58014791	chr9:57590390-57590416	1
chr9:58014765-58014791	chr9:109595783-109595809	1
chr9:58014765-58014791	chr9:58011601-58011627	1
chr9:58014765-58014791	chr9:61385253-61385279	1
chr9:58014766-58014792	chr3:112046284-112046310	-1
chr9:58014766-58014792	chr4:91907058-91907084	-1
chr9:58014767-58014793	chr3:110096326-110096352	-1
chr9:58014768-58014794	chr1:150840395-150840421	-1
chr9:58014771-58014797	chr9:64821437-64821463	1
chr9:58014772-58014798	chr13:33976260-33976286	-1
chr9:58014774-58014800	chr9:109812060-109812086	1
chr9:58014776-58014802	chr9:61018494-61018520	1
chr9:58014780-58014806	chr6:39516019-39516045	-1
chr9:58014781-58014807	chr6:39516019-39516045	-1
chr9:58014781-58014807	chr9:58018435-58018461	1
chr9:58014781-58014807	chr4:126807469-126807495	-1
chr9:58014781-58014807	chr17:85604654-85604680	-1
chr9:58014783-58014809	chr9:58204895-58204921	1
chr9:58014788-58014814	chr9:58182599-58182625	1
chr9:58014794-58014820	chr9:61330103-61330129	1
chr9:58014794-58014820	chr9:62470003-62470029	1
chr9:58014798-58014824	chr9:58040236-58040262	1
chr9:58014798-58014824	chr19:43932078-43932104	-1
chr9:58014798-58014824	chr14:48170260-48170286	-1
chr9:58014802-58014828	chr5:69361663-69361689	-1
chr9:58014802-58014828	chr9:58009882-58009908	1
chr9:58014803-58014829	chr9:57764524-57764550	1
chr9:58014804-58014830	chr9:57764524-57764550	1
chr9:58014812-58014838	chr9:57710766-57710792	1
chr9:58014812-58014838	chr9:57700941-57700967	1
chr9:58014818-58014844	chr9:57977812-57977838	1
chr9:58014818-58014844	chr17:85604691-85604717	-1
chr9:58014820-58014846	chr9:57662418-57662444	1
chr9:58014827-58014853	chr6:40334272-40334298	-1
chr9:58014835-58014861	chr6:38352952-38352978	-1
chr9:58014836-58014862	chr9:58053933-58053959	1
chr9:58014837-58014863	chr9:55477341-55477367	1
chr9:58014848-58014874	chr9:58295956-58295982	1
chr9:58014849-58014875	chr9:61053134-61053160	1
chr9:58014858-58014884	chr9:57425363-57425389	1
chr9:58014858-58014884	chr9:15184918-15184944	1
chr9:58014872-58014898	chr2:167986148-167986174	-1
chr9:58014883-58014909	chr9:58012040-58012066	1
chr9:58014884-58014910	chr2:151631722-151631748	-1
chr9:58014884-58014910	chr9:57925870-57925896	1
chr9:58014893-58014919	chr9:58292632-58292658	1
chr9:58014894-58014920	chr9:58292632-58292658	1
chr9:58014898-58014924	chr1:107429771-107429797	-1
chr9:58014902-58014928	chr5:33572262-33572288	-1
chr9:58014908-58014934	chr9:58022033-58022059	1
chr9:58014912-58014938	chr1:35804564-35804590	-1
chr9:58014921-58014947	chr2:151631722-151631748	-1
chr9:58014941-58014967	chr9:58018783-58018809	1
chr9:58014985-58015011	chr9:57387492-57387518	1
chr9:58014985-58015011	chr9:64503162-64503188	1
chr9:58014991-58015017	chr9:51635856-51635882	1
chr9:58014999-58015025	chr9:58429377-58429403	1
chr9:58014999-58015025	chr9:58429340-58429366	1
chr9:58014999-58015025	chr9:58011371-58011397	1
chr9:58014999-58015025	chr9:58429380-58429406	1
chr9:58015021-58015047	chr9:67026387-67026413	1
chr9:58015031-58015057	chr9:57867152-57867178	1
chr9:58015037-58015063	chr7:27651837-27651863	-1
chr9:58015038-58015064	chr3:84906884-84906910	-1
chr9:58015065-58015091	chr9:59187908-59187934	1
chr9:58015066-58015092	chr9:58201011-58201037	1
chr9:58015074-58015100	chr18:18682914-18682940	-1
chr9:58015095-58015121	chr9:58011108-58011134	1
chr9:58015144-58015170	chr6:89102218-89102244	-1
chr9:58015162-58015188	chr9:58031579-58031605	1
chr9:58015179-58015205	chr9:58018123-58018149	1
chr9:58015179-58015205	chr9:57927367-57927393	1
chr9:58015179-58015205	chr6:33962467-33962493	-1
chr9:58015182-58015208	chr9:58009849-58009875	1
chr9:58015218-58015244	chr9:58009886-58009912	1
chr9:58015243-58015269	chr5:136389313-136389339	-1
chr9:58015248-58015274	chr9:58020960-58020986	1
chr9:58015251-58015277	chr9:55096484-55096510	1
chr9:58015275-58015301	chr9:58031256-58031282	1
chr9:58015275-58015301	chr6:33792900-33792926	-1
chr9:58015280-58015306	chr5:136389350-136389376	-1
chr9:58015285-58015311	chr9:58020960-58020986	1
chr9:58015286-58015312	chr6:33792900-33792926	-1
chr9:58015287-58015313	chr9:55096484-55096510	1
chr9:58015301-58015327	chr9:58105279-58105305	1
chr9:58015312-58015338	chr9:58031259-58031285	1
chr9:58015564-58015590	chr12:60473192-60473218	-1
chr9:58015647-58015673	chr19:21067495-21067521	-1
chr16:22438184-22438210	chr4:4579110-4579136	-1
chr16:22438184-22438210	chr4:4579101-4579127	-1
chr16:22438187-22438213	chr16:22435070-22435096	1
chr16:22438188-22438214	chr16:22353633-22353659	1
chr16:22438188-22438214	chr16:22353596-22353622	1
chr16:22438192-22438218	chr16:22436083-22436109	1
chr16:22438212-22438238	chr16:94734758-94734784	1
chr16:22438212-22438238	chr16:94734767-94734793	1
chr16:22438213-22438239	chr16:22780877-22780903	1
chr16:22438213-22438239	chr16:22780840-22780866	1
chr16:22438223-22438249	chr16:22437608-22437634	1
chr16:22438233-22438259	chr16:13116000-13116026	1
chr16:22438257-22438283	chr16:18858636-18858662	1
chr16:22438257-22438283	chr13:54540759-54540785	-1
chr16:22438257-22438283	chr1:38860201-38860227	-1
chr16:22438257-22438283	chr16:21795118-21795144	1
chr16:22438298-22438324	chr16:22524212-22524238	1
chr16:22438305-22438331	chr16:22291293-22291319	1
chr16:22438311-22438337	chr19:16023259-16023285	-1
chr16:22438314-22438340	chr16:29723731-29723757	1
chr16:22438331-22438357	chr16:44086116-44086142	1
chr16:22438334-22438360	chr3:8722153-8722179	-1
chr16:22438350-22438376	chr16:29723768-29723794	1
chr16:22438357-22438383	chr11:68819593-68819619	-1
chr16:22438365-22438391	chr16:23105382-23105408	1
chr16:22438411-22438437	chr6:83083857-83083883	-1
chr16:22438420-22438446	chr3:8722153-8722179	-1
chr16:22438425-22438451	chr16:25839862-25839888	1
chr16:22438450-22438476	chr16:15886980-15887006	1
chr16:22438450-22438476	chr16:32640841-32640867	1
chr16:22438450-22438476	chr17:39847175-39847201	-1
chr16:22438450-22438476	chr16:22235347-22235373	1
chr16:22438450-22438476	chr16:17026010-17026036	1
chr16:22438451-22438477	chr16:22361230-22361256	1
chr16:22438461-22438487	chr12:114670290-114670316	-1
chr16:22438469-22438495	chr15:61240226-61240252	-1
chr16:22438471-22438497	chr6:64582046-64582072	-1
chr16:22438471-22438497	chr16:11200117-11200143	1
chr16:22438472-22438498	chr4:45265553-45265579	-1
chr16:22438483-22438509	chr16:23315582-23315608	1
chr16:22438485-22438511	chr1:76469624-76469650	-1
chr16:22438486-22438512	chr1:76469624-76469650	-1
chr16:22438487-22438513	chr1:76469624-76469650	-1
chr16:22438508-22438534	chr6:64582046-64582072	-1
chr16:22438522-22438548	chr1:76469660-76469686	-1
chr16:22438523-22438549	chr1:76469660-76469686	-1
chr16:22438529-22438555	chr19:54608245-54608271	-1
chr16:22438542-22438568	chr16:22288894-22288920	1
chr16:22438603-22438629	chr17:46652826-46652852	-1
chr16:22438606-22438632	chr16:33332068-33332094	1
chr16:22438608-22438634	chr3:101003337-101003363	-1
chr16:22438619-22438645	chr16:22444852-22444878	1
chr16:22438628-22438654	chr16:22359996-22360022	1
chr16:22438628-22438654	chr16:74009285-74009311	1
chr16:22438631-22438657	chr16:17473357-17473383	1
chr16:22438640-22438666	chr17:46652863-46652889	-1
chr16:22438645-22438671	chr3:101003337-101003363	-1
chr16:22438748-22438774	chr16:11273405-11273431	1
chr16:22438760-22438786	chr16:42896123-42896149	1
chr16:22438760-22438786	chr16:42896085-42896111	1
chr16:22438766-22438792	chr16:9446599-9446625	1
chr16:22438782-22438808	chr16:22472727-22472753	1
chr16:22438796-22438822	chr16:22506789-22506815	1
chr16:22438810-22438836	chr17:44878715-44878741	-1
chr16:22438810-22438836	chr16:73937536-73937562	1
chr16:22438815-22438841	chr16:22316206-22316232	1
chr16:22438825-22438851	chr16:22501492-22501518	1
chr16:22438825-22438851	chr16:22501493-22501519	1
chr16:22438825-22438851	chr16:22501530-22501556	1
chr16:22438829-22438855	chr16:22277994-22278020	1
chr16:22438863-22438889	chr16:38452967-38452993	1
chr16:22438863-22438889	chr11:33686469-33686495	-1
chr16:22438867-22438893	chr11:33686469-33686495	-1
chr16:22438876-22438902	chr1:75831353-75831379	-1
chr16:22438880-22438906	chr11:33686469-33686495	-1
chr16:22438896-22438922	chr6:120559719-120559745	-1
chr16:22438915-22438941	chr15:67636340-67636366	-1
chr16:22438927-22438953	chr16:10748565-10748591	1
chr16:22438931-22438957	chr19:45226948-45226974	-1
chr16:22438934-22438960	chr16:22453151-22453177	1
chr16:22438934-22438960	chr16:22453152-22453178	1
chr16:22438934-22438960	chr6:120559756-120559782	-1
chr16:22438946-22438972	chr6:120559745-120559771	-1
chr16:22438946-22438972	chr6:120559670-120559696	-1
chr16:22438947-22438973	chr16:22882654-22882680	1
chr16:22438948-22438974	chr16:96076567-96076593	1
chr16:22438964-22438990	chr12:24468806-24468832	-1
chr16:22438981-22439007	chr16:31341179-31341205	1
chr16:22438982-22439008	chr16:20540500-20540526	1
chr16:22438982-22439008	chr16:20540537-20540563	1
chr16:22438985-22439011	chr16:4888622-4888648	1
chr16:22438990-22439016	chr2:14219049-14219075	-1
chr16:22438995-22439021	chr16:4888612-4888638	1
chr16:22438996-22439022	chr16:4618811-4618837	1
chr16:22439012-22439038	chr16:22540079-22540105	1
chr16:22439021-22439047	chr5:45441164-45441190	-1
chr16:22439025-22439051	chr8:82480715-82480741	-1
chr16:22439054-22439080	chr1:25310623-25310649	-1
chr16:22439100-22439126	chr16:53599843-53599869	1
chr16:22439107-22439133	chr2:91375359-91375385	-1
chr16:22439113-22439139	chr16:53599843-53599869	1
chr16:22439139-22439165	chr3:132903439-132903465	-1
chr16:22439144-22439170	chr16:38097646-38097672	1
chr16:22439161-22439187	chr16:50430243-50430269	1
chr16:22439173-22439199	chr16:76237561-76237587	1
chr16:22439190-22439216	chr16:77424443-77424469	1
chr16:22439207-22439233	chr19:37887334-37887360	-1
chr16:22439234-22439260	chr16:35840100-35840126	1
chr16:22439245-22439271	chr8:106996395-106996421	-1
chr16:22439254-22439280	chr5:143502829-143502855	-1
chr16:22439270-22439296	chr4:34617967-34617993	-1
chr16:22439304-22439330	chr3:119727536-119727562	-1
chr16:22439332-22439358	chr3:77483208-77483234	-1
chr16:22439341-22439367	chr3:119727572-119727598	-1
chr16:22439343-22439369	chr3:77483197-77483223	-1
chr16:22439381-22439407	chr16:22446718-22446744	1
chr16:22439382-22439408	chr16:22265981-22266007	1
chr16:22439386-22439412	chr16:37043219-37043245	1
chr16:22439413-22439439	chr16:33823950-33823976	1
chr16:22439427-22439453	chr16:22436415-22436441	1
chr16:22439482-22439508	chr16:22576706-22576732	1
chr16:22439489-22439515	chr16:16701613-16701639	1
chr16:22439489-22439515	chr16:16701637-16701663	1
chr16:22439489-22439515	chr16:16701648-16701674	1
chr16:22439493-22439519	chr16:22412607-22412633	1
chr16:22439506-22439532	chr16:44207802-44207828	1
chr16:22439513-22439539	chr6:27379190-27379216	-1
chr16:22439570-22439596	chr16:22488418-22488444	1
chr16:22439571-22439597	chr5:103911957-103911983	-1
chr16:22439573-22439599	chr16:22370829-22370855	1
chr16:22439574-22439600	chr16:8802348-8802374	1
chr16:22439608-22439634	chr5:103911994-103912020	-1
chr16:22439615-22439641	chr2:62905106-62905132	-1
chr16:22439617-22439643	chr16:38365644-38365670	1
chr16:22439617-22439643	chr16:20461599-20461625	1
chr16:22439620-22439646	chr5:103911909-103911935	-1
chr16:22439632-22439658	chr16:33288638-33288664	1
chr16:22439637-22439663	chr16:94573385-94573411	1
chr16:22439637-22439663	chr16:91754465-91754491	1
chr16:22439642-22439668	chr16:22447279-22447305	1
chr16:22439645-22439671	chr16:15855273-15855299	1
chr16:22439650-22439676	chr2:62905117-62905143	-1
chr16:22439664-22439690	chr2:62905111-62905137	-1
chr16:22439664-22439690	chr2:21654400-21654426	-1
chr16:22439665-22439691	chr16:22267578-22267604	1
chr16:22439672-22439698	chr16:22447196-22447222	1
chr16:22439676-22439702	chr16:27648557-27648583	1
chr16:22439685-22439711	chr16:30142309-30142335	1
chr16:22439685-22439711	chr16:91245941-91245967	1
chr16:22439685-22439711	chr16:91784741-91784767	1
chr16:22439689-22439715	chr16:34001814-34001840	1
chr16:22439697-22439723	chr5:75464978-75465004	-1
chr16:22439702-22439728	chr16:22267578-22267604	1
chr16:22439703-22439729	chr16:20591630-20591656	1
chr16:22439706-22439732	chr2:78550708-78550734	-1
chr16:22439707-22439733	chr19:46161195-46161221	-1
chr16:22439707-22439733	chr7:102047715-102047741	-1
chr16:22439708-22439734	chr16:22447719-22447745	1
chr16:22439710-22439736	chr16:22447233-22447259	1
chr16:22439712-22439738	chr16:22417393-22417419	1
chr16:22439713-22439739	chr16:22554612-22554638	1
chr16:22439714-22439740	chr16:22554612-22554638	1
chr16:22439715-22439741	chr1:84804924-84804950	-1
chr16:22439717-22439743	chr16:22517215-22517241	1
chr16:22439722-22439748	chr16:22405041-22405067	1
chr16:22439728-22439754	chr16:22447272-22447298	1
chr16:22439729-22439755	chr16:23073057-23073083	1
chr16:22439731-22439757	chr16:22312736-22312762	1
chr16:22439734-22439760	chr16:22454706-22454732	1
chr16:22439734-22439760	chr16:30142284-30142310	1
chr16:22439735-22439761	chr16:22537765-22537791	1
chr16:22439741-22439767	chr12:77495761-77495787	-1
chr16:22439741-22439767	chr16:22360234-22360260	1
chr16:22439747-22439773	chr16:22325194-22325220	1
chr16:22439751-22439777	chr2:91976299-91976325	-1
chr16:22439752-22439778	chr16:20591581-20591607	1
chr16:22439752-22439778	chr4:121014709-121014735	-1
chr16:22439754-22439780	chr16:22517523-22517549	1
chr16:22439757-22439783	chr2:129544140-129544166	-1
chr16:22439757-22439783	chr16:22597596-22597622	1
chr16:22439757-22439783	chr2:78550694-78550720	-1
chr16:22439757-22439783	chr2:32524018-32524044	-1
chr16:22439757-22439783	chr16:22408989-22409015	1
chr16:22439757-22439783	chr16:22454507-22454533	1
chr16:22439757-22439783	chr2:32523981-32524007	-1
chr16:22439761-22439787	chr16:22554240-22554266	1
chr16:22439761-22439787	chr17:90692951-90692977	-1
chr16:22439761-22439787	chr12:109317033-109317059	-1
chr16:22439761-22439787	chr16:51086393-51086419	1
chr16:22439761-22439787	chr5:118476051-118476077	-1
chr16:22439762-22439788	chr8:73736388-73736414	-1
chr16:22439762-22439788	chr8:73736374-73736400	-1
chr16:22439762-22439788	chr8:73736377-73736403	-1
chr16:22439762-22439788	chr1:139841093-139841119	-1
chr16:22439762-22439788	chr16:76714582-76714608	1
chr16:22439764-22439790	chr17:88271213-88271239	-1
chr16:22439765-22439791	chr16:73500442-73500468	1
chr16:22439766-22439792	chr11:49679428-49679454	-1
chr16:22439766-22439792	chr16:55477046-55477072	1
chr16:22439767-22439793	chr16:22360258-22360284	1
chr16:22439769-22439795	chr16:22424297-22424323	1
chr16:22439769-22439795	chr16:37314033-37314059	1
chr16:22439771-22439797	chr16:30142296-30142322	1
chr16:22439772-22439798	chr16:22854756-22854782	1
chr16:22439772-22439798	chr11:69379637-69379663	-1
chr16:22439773-22439799	chr16:21812087-21812113	1
chr16:22439776-22439802	chr2:91976299-91976325	-1
chr16:22439777-22439803	chr16:44095612-44095638	1
chr16:22439778-22439804	chr16:22359416-22359442	1
chr16:22439778-22439804	chr16:22360244-22360270	1
chr16:22439778-22439804	chr9:33142385-33142411	-1
chr16:22439779-22439805	chr16:22263229-22263255	1
chr16:22439781-22439807	chr16:97648943-97648969	1
chr16:22439783-22439809	chr12:78682716-78682742	-1
chr16:22439785-22439811	chr16:22821251-22821277	1
chr16:22439786-22439812	chr6:122740062-122740088	-1
chr16:22439786-22439812	chr6:122740050-122740076	-1
chr16:22439786-22439812	chr6:122740013-122740039	-1
chr16:22439787-22439813	chr2:91976299-91976325	-1
chr16:22439787-22439813	chr12:66859930-66859956	-1
chr16:22439787-22439813	chr12:66859967-66859993	-1
chr16:22439788-22439814	chr19:22219015-22219041	-1
chr16:22439789-22439815	chr4:121014746-121014772	-1
chr16:22439789-22439815	chr11:119607835-119607861	-1
chr16:22439789-22439815	chr2:142704068-142704094	-1
chr16:22439789-22439815	chr9:33142385-33142411	-1
chr16:22439794-22439820	chr2:129544140-129544166	-1
chr16:22439794-22439820	chr2:91648052-91648078	-1
chr16:22439794-22439820	chr16:22408989-22409015	1
chr16:22439794-22439820	chr16:22517548-22517574	1
chr16:22439794-22439820	chr2:78550697-78550723	-1
chr16:22439794-22439820	chr17:88271233-88271259	-1
chr16:22439794-22439820	chr16:22517560-22517586	1
chr16:22439794-22439820	chr12:78682705-78682731	-1
chr16:22439794-22439820	chr16:59825200-59825226	1
chr16:22439794-22439820	chr16:22457922-22457948	1
chr16:22439794-22439820	chr16:22263217-22263243	1
chr16:22439794-22439820	chr16:21983931-21983957	1
chr16:22439794-22439820	chr16:23151757-23151783	1
chr16:22439794-22439820	chr16:21519461-21519487	1
chr16:22439795-22439821	chr16:22554240-22554266	1
chr16:22439795-22439821	chr12:109317033-109317059	-1
chr16:22439795-22439821	chr5:118476051-118476077	-1
chr16:22439796-22439822	chr16:22453502-22453528	1
chr16:22439796-22439822	chr16:44656682-44656708	1
chr16:22439797-22439823	chr17:90692951-90692977	-1
chr16:22439798-22439824	chr16:22417380-22417406	1
chr16:22439798-22439824	chr16:24036513-24036539	1
chr16:22439799-22439825	chr16:76714587-76714613	1
chr16:22439799-22439825	chr16:22897167-22897193	1
chr16:22439799-22439825	chr16:22554612-22554638	1
chr16:22439799-22439825	chr2:91976299-91976325	-1
chr16:22439801-22439827	chr17:88271223-88271249	-1
chr16:22439801-22439827	chr1:84804924-84804950	-1
chr16:22439802-22439828	chr16:73500479-73500505	1
chr16:22439802-22439828	chr16:18902613-18902639	1
chr16:22439803-22439829	chr11:49679428-49679454	-1
chr16:22439805-22439831	chr16:57564083-57564109	1
chr16:22439805-22439831	chr16:22420251-22420277	1
chr16:22439806-22439832	chr16:12428395-12428421	1
chr16:22439807-22439833	chr16:13922418-13922444	1
chr16:22439810-22439836	chr4:9692710-9692736	-1
chr16:22439810-22439836	chr10:81572231-81572257	-1
chr16:22439810-22439836	chr16:22405030-22405056	1
chr16:22439810-22439836	chr16:22854794-22854820	1
chr16:22439812-22439838	chr16:42537972-42537998	1
chr16:22439813-22439839	chr16:22630383-22630409	1
chr16:22439813-22439839	chr16:18902613-18902639	1
chr16:22439814-22439840	chr16:44095621-44095647	1
chr16:22439816-22439842	chr16:18370022-18370048	1
chr16:22439816-22439842	chr5:34100364-34100390	-1
chr16:22439816-22439842	chr16:22231627-22231653	1
chr16:22439816-22439842	chr16:17596763-17596789	1
chr16:22439817-22439843	chr16:22422709-22422735	1
chr16:22439817-22439843	chr2:91648052-91648078	-1
chr16:22439822-22439848	chr16:23118116-23118142	1
chr16:22439822-22439848	chr16:37597510-37597536	1
chr16:22439822-22439848	chr16:22328427-22328453	1
chr16:22439822-22439848	chr16:30121766-30121792	1
chr16:22439822-22439848	chr16:14310224-14310250	1
chr16:22439822-22439848	chr16:39246354-39246380	1
chr16:22439822-22439848	chr16:8665265-8665291	1
chr16:22439823-22439849	chr16:38201306-38201332	1
chr16:22439823-22439849	chr16:8687889-8687915	1
chr16:22439826-22439852	chr5:115190213-115190239	-1
chr16:22439826-22439852	chr16:22461190-22461216	1
chr16:22439827-22439853	chr16:22423067-22423093	1
chr16:22439827-22439853	chr5:34100354-34100380	-1
chr16:22439828-22439854	chr3:157674963-157674989	-1
chr16:22439828-22439854	chr11:109011887-109011913	-1
chr16:22439828-22439854	chr2:91648052-91648078	-1
chr16:22439828-22439854	chr16:22457922-22457948	1
chr16:22439829-22439855	chr16:18343138-18343164	1
chr16:22439829-22439855	chr16:95553183-95553209	1
chr16:22439831-22439857	chr16:22442139-22442165	1
chr16:22439831-22439857	chr16:5078827-5078853	1
chr16:22439831-22439857	chr16:21983931-21983957	1
chr16:22439831-22439857	chr16:22427440-22427466	1
chr16:22439835-22439861	chr16:22808263-22808289	1
chr16:22439835-22439861	chr16:23236690-23236716	1
chr16:22439835-22439861	chr16:22452293-22452319	1
chr16:22439835-22439861	chr2:164839124-164839150	-1
chr16:22439835-22439861	chr16:43232266-43232292	1
chr16:22439835-22439861	chr16:23113166-23113192	1
chr16:22439835-22439861	chr16:22310950-22310976	1
chr16:22439835-22439861	chr5:65510048-65510074	-1
chr16:22439835-22439861	chr5:115343883-115343909	-1
chr16:22439839-22439865	chr16:13310543-13310569	1
chr16:22439839-22439865	chr16:18819661-18819687	1
chr16:22439844-22439870	chr16:95604631-95604657	1
chr16:22439844-22439870	chr16:22425214-22425240	1
chr16:22439844-22439870	chr1:165851395-165851421	-1
chr16:22439844-22439870	chr16:8741731-8741757	1
chr16:22439844-22439870	chr16:38506262-38506288	1
chr16:22439844-22439870	chr16:15563166-15563192	1
chr16:22439844-22439870	chr16:15772060-15772086	1
chr16:22439846-22439872	chr16:22452287-22452313	1
chr16:22439847-22439873	chr16:22422758-22422784	1
chr16:22439848-22439874	chr16:32609881-32609907	1
chr16:22439850-22439876	chr16:22630402-22630428	1
chr16:22439851-22439877	chr16:21815526-21815552	1
chr16:22439853-22439879	chr16:22441610-22441636	1
chr16:22439853-22439879	chr16:57564083-57564109	1
chr16:22439854-22439880	chr16:22422709-22422735	1
chr16:22439856-22439882	chr16:22446913-22446939	1
chr16:22439856-22439882	chr16:22465718-22465744	1
chr16:22439857-22439883	chr16:22800338-22800364	1
chr16:22439857-22439883	chr16:89873061-89873087	1
chr16:22439858-22439884	chr6:88379035-88379061	-1
chr16:22439858-22439884	chr16:14310227-14310253	1
chr16:22439860-22439886	chr16:32609870-32609896	1
chr16:22439865-22439891	chr16:89885708-89885734	1
chr16:22439866-22439892	chr16:95553221-95553247	1
chr16:22439868-22439894	chr16:12308450-12308476	1
chr16:22439870-22439896	chr16:3571358-3571384	1
chr16:22439872-22439898	chr16:5150283-5150309	1
chr16:22439874-22439900	chr16:22849948-22849974	1
chr16:22439876-22439902	chr11:41693978-41694004	-1
chr16:22439876-22439902	chr16:35508253-35508279	1
chr16:22439878-22439904	chr7:11983134-11983160	-1
chr16:22439879-22439905	chr16:57564083-57564109	1
chr16:22439880-22439906	chr16:38506299-38506325	1
chr16:22439882-22439908	chr16:22425214-22425240	1
chr16:22439883-22439909	chr19:54594503-54594529	-1
chr16:22439885-22439911	chrX:169094538-169094564	-1
chr16:22439886-22439912	chr1:55120846-55120872	-1
chr16:22439887-22439913	chr6:66804292-66804318	-1
chr16:22439888-22439914	chr4:25401725-25401751	-1
chr16:22439889-22439915	chr13:21892900-21892926	-1
chr16:22439890-22439916	chr16:57564083-57564109	1
chr16:22439893-22439919	chr8:105259413-105259439	-1
chr16:22439894-22439920	chr16:13517296-13517322	1
chr16:22439894-22439920	chr16:20700863-20700889	1
chr16:22439896-22439922	chr6:88379073-88379099	-1
chr16:22439896-22439922	chr16:22662716-22662742	1
chr16:22439898-22439924	chr16:22470244-22470270	1
chr16:22439903-22439929	chr16:22453537-22453563	1
chr16:22439905-22439931	chr16:32246333-32246359	1
chr16:22439906-22439932	chr16:37755519-37755545	1
chr16:22439906-22439932	chr16:32246333-32246359	1
chr16:22439907-22439933	chr16:3571359-3571385	1
chr16:22439912-22439938	chr16:23283630-23283656	1
chr16:22439914-22439940	chr16:9688393-9688419	1
chr16:22439915-22439941	chr16:22882654-22882680	1
chr16:22439915-22439941	chr4:108606349-108606375	-1
chr16:22439916-22439942	chrX:52203599-52203625	-1
chr16:22439916-22439942	chr16:22498198-22498224	1
chr16:22439919-22439945	chr16:22364249-22364275	1
chr16:22439920-22439946	chr11:94032523-94032549	-1
chr16:22439920-22439946	chr16:22387644-22387670	1
chr16:22439923-22439949	chr16:44856935-44856961	1
chr16:22439927-22439953	chr16:22721906-22721932	1
chr16:22439928-22439954	chr16:22430875-22430901	1
chr16:22439929-22439955	chr8:105259450-105259476	-1
chr16:22439930-22439956	chr8:105259450-105259476	-1
chr16:22439930-22439956	chr1:165851383-165851409	-1
chr16:22439932-22439958	chr16:22199226-22199252	1
chr16:22439934-22439960	chr16:22470244-22470270	1
chr16:22439935-22439961	chr16:22282406-22282432	1
chr16:22439938-22439964	chr16:22721895-22721921	1
chr16:22439948-22439974	chr13:10583648-10583674	-1
chr16:22439949-22439975	chrX:37081994-37082020	-1
chr16:22439949-22439975	chr16:44312339-44312365	1
chr16:22439956-22439982	chr16:22445345-22445371	1
chr16:22439957-22439983	chr12:16207861-16207887	-1
chr16:22439958-22439984	chr16:86171472-86171498	1
chr16:22439961-22439987	chr16:22485837-22485863	1
chr16:22439961-22439987	chr2:40893479-40893505	-1
chr16:22439964-22439990	chr16:21843776-21843802	1
chr16:22439964-22439990	chr16:22270977-22271003	1
chr16:22439965-22439991	chr16:87402408-87402434	1
chr16:22439967-22439993	chr16:18824301-18824327	1
chr16:22439969-22439995	chr16:21417494-21417520	1
chr16:22439977-22440003	chr4:9130172-9130198	-1
chr16:22439979-22440005	chr16:22299034-22299060	1
chr16:22439983-22440009	chr1:161503300-161503326	-1
chr16:22439986-22440012	chrX:37082030-37082056	-1
chr16:22439986-22440012	chr16:22406476-22406502	1
chr16:22439992-22440018	chr16:22454254-22454280	1
chr16:22439994-22440020	chr16:23052925-23052951	1
chr16:22440000-22440026	chr16:32166060-32166086	1
chr16:22440001-22440027	chr16:21311461-21311487	1
chr16:22440007-22440033	chr5:125418499-125418525	-1
chr16:22440010-22440036	chr18:36535226-36535252	-1
chr16:22440016-22440042	chr16:21586297-21586323	1
chr16:22440029-22440055	chr14:54588272-54588298	-1
chr16:22440039-22440065	chr16:22107249-22107275	1
chr16:22440056-22440082	chr16:57219206-57219232	1
chr16:22440069-22440095	chr16:22368335-22368361	1
chr16:22440076-22440102	chr16:22107249-22107275	1
chr16:22440107-22440133	chr16:45110709-45110735	1
chr16:22440110-22440136	chr8:71919268-71919294	-1
chr16:22440118-22440144	chr16:22267925-22267951	1
chr16:22440142-22440168	chr7:49280043-49280069	-1
chr16:22440142-22440168	chr7:49280006-49280032	-1
chr16:22440144-22440170	chr16:22453199-22453225	1
chr16:22440144-22440170	chr16:22453162-22453188	1
chr16:22440194-22440220	chr16:22182896-22182922	1
chr16:22440282-22440308	chr13:114425053-114425079	-1
chr16:22440285-22440311	chr5:33363614-33363640	-1
chr16:22440304-22440330	chr16:22448461-22448487	1
chr16:22440304-22440330	chr2:26043837-26043863	-1
chr16:22440309-22440335	chr16:44254552-44254578	1
chr16:22440316-22440342	chr16:22446455-22446481	1
chr16:22440316-22440342	chr10:30924694-30924720	-1
chr16:22440316-22440342	chr16:44254542-44254568	1
chr16:22440318-22440344	chr16:22402319-22402345	1
chr16:22440330-22440356	chr16:22349296-22349322	1
chr16:22440349-22440375	chr16:97881223-97881249	1
chr16:22440352-22440378	chr16:22380210-22380236	1
chr16:22440352-22440378	chr16:22380245-22380271	1
chr16:22440353-22440379	chr16:22148731-22148757	1
chr16:22440353-22440379	chr16:22427497-22427523	1
chr16:22440359-22440385	chr16:21689496-21689522	1
chr16:22440363-22440389	chr16:92883366-92883392	1
chr16:22440363-22440389	chr16:92883365-92883391	1
chr16:22440370-22440396	chr8:29582780-29582806	-1
chr16:22440380-22440406	chr16:13638220-13638246	1
chr16:22440382-22440408	chr10:116110894-116110920	-1
chr16:22440384-22440410	chr16:22482435-22482461	1
chr16:22440390-22440416	chr12:116309977-116310003	-1
chr16:22440390-22440416	chr14:102406235-102406261	-1
chr16:22440393-22440419	chr16:21689496-21689522	1
chr16:22440423-22440449	chr5:44533436-44533462	-1
chr16:22440423-22440449	chr16:22525311-22525337	1
chr16:22440424-22440450	chr16:22525311-22525337	1
chr16:22440424-22440450	chr14:90272930-90272956	-1
chr16:22440424-22440450	chr3:7055577-7055603	-1
chr16:22440424-22440450	chr3:7055539-7055565	-1
chr16:22440441-22440467	chr14:90272930-90272956	-1
chr16:22440458-22440484	chr12:56207631-56207657	-1
chr16:22440490-22440516	chr16:38596248-38596274	1
chr16:22440499-22440525	chr16:22394350-22394376	1
chr16:22440499-22440525	chr16:22394338-22394364	1
chr16:22440505-22440531	chr16:22524932-22524958	1
chr16:22440527-22440553	chr16:38596258-38596284	1
chr16:22440533-22440559	chr16:22514312-22514338	1
chr16:22440536-22440562	chr17:15740466-15740492	-1
chr16:22440542-22440568	chr16:22425619-22425645	1
chr16:22440554-22440580	chr16:21884876-21884902	1
chr16:22440561-22440587	chr5:8977633-8977659	-1
chr16:22440561-22440587	chr5:8977622-8977648	-1
chr16:22440563-22440589	chr16:22449206-22449232	1
chr16:22440575-22440601	chr16:22390055-22390081	1
chr16:22440585-22440611	chr19:57272652-57272678	-1
chr16:22440608-22440634	chr16:22528549-22528575	1
chr16:22440608-22440634	chr16:22445464-22445490	1
chr16:22440611-22440637	chr16:23244387-23244413	1
chr16:22440614-22440640	chr16:22528549-22528575	1
chr16:22440618-22440644	chr1:13239983-13240009	-1
chr16:22440625-22440651	chr16:22528549-22528575	1
chr16:22440632-22440658	chr16:22390863-22390889	1
chr16:22440634-22440660	chr8:18420396-18420422	-1
chr16:22440664-22440690	chr16:22295607-22295633	1
chr16:22440666-22440692	chr16:22445854-22445880	1
chr16:22440674-22440700	chr17:88585879-88585905	-1
chr16:22440688-22440714	chr4:33485224-33485250	-1
chr16:22440707-22440733	chr16:22475965-22475991	1
chr16:22440714-22440740	chr1:69849510-69849536	-1
chr16:22440714-22440740	chr1:69849475-69849501	-1
chr16:22440718-22440744	chr16:22277801-22277827	1
chr16:22440738-22440764	chr14:120908723-120908749	-1
chr16:22440738-22440764	chr14:120908760-120908786	-1
chr16:22440739-22440765	chr16:7628238-7628264	1
chr16:22440741-22440767	chr16:49672456-49672482	1
chr16:22440747-22440773	chr16:23274393-23274419	1
chr16:22440750-22440776	chr16:22295596-22295622	1
chr16:22440785-22440811	chr7:79143108-79143134	-1
chr16:22440819-22440845	chr16:22406307-22406333	1
chr16:22440819-22440845	chr16:22406319-22406345	1
chr16:22440819-22440845	chr16:22406303-22406329	1
chr16:22440819-22440845	chr7:86760963-86760989	-1
chr16:22440828-22440854	chr16:96023888-96023914	1
chr16:22440860-22440886	chr1:19815348-19815374	-1
chr16:22440861-22440887	chr16:21763449-21763475	1
chr16:22440868-22440894	chr16:22586840-22586866	1
chr16:22440868-22440894	chr16:22586852-22586878	1
chr16:22440868-22440894	chr16:22586863-22586889	1
chr16:22440885-22440911	chr16:87414641-87414667	1
chr16:22440886-22440912	chr16:22445885-22445911	1
chr16:22440886-22440912	chr16:22445923-22445949	1
chr16:22440894-22440920	chr4:155759067-155759093	-1
chr16:22440898-22440924	chr16:62522452-62522478	1
chr16:22440898-22440924	chr16:62522539-62522565	1
chr16:22440901-22440927	chr3:95202265-95202291	-1
chr16:22440923-22440949	chr16:22441217-22441243	1
chr16:22440923-22440949	chr16:22441205-22441231	1
chr16:22440923-22440949	chr16:22441168-22441194	1
chr16:22440923-22440949	chr16:20535210-20535236	1
chr16:22440923-22440949	chr5:135969215-135969241	-1
chr16:22440923-22440949	chr16:22441175-22441201	1
chr16:22440927-22440953	chr16:21516256-21516282	1
chr16:22440952-22440978	chr16:43149664-43149690	1
chr16:22440971-22440997	chr8:46707273-46707299	-1
chr16:22440982-22441008	chr8:85677960-85677986	-1
chr16:22440994-22441020	chr3:129721179-129721205	-1
chr16:22441009-22441035	chr8:46707311-46707337	-1
chr16:22441021-22441047	chr8:46707299-46707325	-1
chr16:22441026-22441052	chr13:63842737-63842763	-1
chr16:22441036-22441062	chr6:120267917-120267943	-1
chr16:22441041-22441067	chr19:34868488-34868514	-1
chr16:22441041-22441067	chr19:34868499-34868525	-1
chr16:22441057-22441083	chr16:35919276-35919302	1
chr16:22441079-22441105	chr16:22441342-22441368	1
chr16:22441083-22441109	chr16:35919322-35919348	1
chr16:22441085-22441111	chr13:95577094-95577120	-1
chr16:22441095-22441121	chr16:35919311-35919337	1
chr16:22441100-22441126	chr16:93384036-93384062	1
chr16:22441113-22441139	chr16:18323500-18323526	1
chr7:144837344-144837370	chr6:85130068-85130094	-1
chr7:144837351-144837377	chr7:144835593-144835619	1
chr7:144837352-144837378	chr7:144837178-144837204	1
chr7:144837356-144837382	chr6:85130057-85130083	-1
chr7:144837366-144837392	chr7:144837250-144837276	1
chr7:144837367-144837393	chr7:144835630-144835656	1
chr7:144837392-144837418	chr7:144837029-144837055	1
chr7:144837400-144837426	chr14:99772196-99772222	-1
chr7:144837402-144837428	chr19:40513853-40513879	-1
chr7:144837410-144837436	chr7:144837296-144837322	1
chr7:144837424-144837450	chr7:142389671-142389697	1
chr7:144837431-144837457	chr8:77056092-77056118	-1
chr7:144837439-144837465	chr1:136769600-136769626	-1
chr7:144837447-144837473	chr7:144774839-144774865	1
chr7:144837452-144837478	chr18:52190711-52190737	-1
chr7:144837455-144837481	chr7:142522700-142522726	1
chr7:144837462-144837488	chr7:142389710-142389736	1
chr7:144837462-144837488	chr7:142389708-142389734	1
chr7:144837473-144837499	chr7:144774839-144774865	1
chr7:144837487-144837513	chr7:144774839-144774865	1
chr7:144837490-144837516	chr19:36681562-36681588	-1
chr7:144837497-144837523	chr7:144835525-144835551	1
chr7:144837513-144837539	chr4:52266882-52266908	-1
chr7:144837513-144837539	chr15:61474265-61474291	-1
chr7:144837530-144837556	chr7:144892185-144892211	1
chr7:144837533-144837559	chr7:144837159-144837185	1
chr7:144837548-144837574	chr1:193057647-193057673	-1
chr7:144837551-144837577	chr3:130324754-130324780	-1
chr7:144837551-144837577	chr3:130324790-130324816	-1
chr7:144837559-144837585	chr7:143630408-143630434	1
chr7:144837569-144837595	chr4:148290431-148290457	-1
chr7:144837570-144837596	chr7:144837159-144837185	1
chr7:144837570-144837596	chr7:143630408-143630434	1
chr7:144837604-144837630	chr13:48962196-48962222	-1
chr7:144837604-144837630	chr7:144807568-144807594	1
chr7:144837604-144837630	chr7:144799905-144799931	1
chr7:144837609-144837635	chr12:72259484-72259510	-1
chr7:144837614-144837640	chr7:144799942-144799968	1
chr7:144837614-144837640	chr7:144807568-144807594	1
chr7:144837626-144837652	chr18:22719679-22719705	-1
chr7:144837626-144837652	chr9:5870684-5870710	-1
chr7:144837643-144837669	chr12:72259520-72259546	-1
chr7:144837643-144837669	chr7:144841611-144841637	1
chr7:144837652-144837678	chr2:31682274-31682300	-1
chr7:144837653-144837679	chr18:23928568-23928594	-1
chr7:144837655-144837681	chr12:72259508-72259534	-1
chr7:144837665-144837691	chr18:22719679-22719705	-1
chr7:144837683-144837709	chr7:145083067-145083093	1
chr7:144837686-144837712	chr7:144565582-144565608	1
chr7:144837699-144837725	chr7:144839642-144839668	1
chr7:144837712-144837738	chr7:144565582-144565608	1
chr7:144837725-144837751	chr7:144565582-144565608	1
chr7:144837729-144837755	chr1:66358532-66358558	-1
chr7:144837729-144837755	chr7:144827141-144827167	1
chr7:144837744-144837770	chr7:144824105-144824131	2
chr7:144837752-144837778	chr7:144832882-144832908	1
chr7:144837763-144837789	chr7:44449676-44449702	1
chr7:144837763-144837789	chr7:44449713-44449739	1
chr7:144837776-144837802	chr7:54585406-54585432	1
chr7:144837776-144837802	chr7:144839944-144839970	1
chr7:144837788-144837814	chr7:143813313-143813339	1
chr7:144837789-144837815	chr7:144832919-144832945	1
chr7:144837914-144837940	chr5:38150377-38150403	-1
chr7:144837914-144837940	chr5:38150338-38150364	-1
chr7:144837918-144837944	chr16:39210811-39210837	-1
chr7:144837942-144837968	chr6:137928805-137928831	-1
chr7:144837990-144838016	chr2:14985755-14985781	-1
chr7:144837992-144838018	chr18:59782238-59782264	-1
chr7:144838011-144838037	chr16:87839773-87839799	-1
chr7:144838064-144838090	chr7:144825151-144825177	2
chr7:144838132-144838158	chr7:144728127-144728153	1
chr7:144838210-144838236	chr12:3836810-3836836	-1
chr7:144838222-144838248	chr10:4102454-4102480	-1
chr7:144838226-144838252	chr1:30369904-30369930	-1
chr7:144838238-144838264	chr18:80365725-80365751	-1
chr7:144838259-144838285	chr10:4102491-4102517	-1
chr7:144838274-144838300	chr5:13968320-13968346	-1
chr7:144838274-144838300	chr10:4102480-4102506	-1
chr7:144838298-144838324	chr3:125684047-125684073	-1
chr7:144838300-144838326	chr6:55921386-55921412	-1
chr7:144838301-144838327	chr6:43455088-43455114	-1
chr7:144838306-144838332	chr1:10645223-10645249	-1
chr7:144838309-144838335	chr7:144843111-144843137	1
chr7:144838310-144838336	chr1:17696636-17696662	-1
chr7:144838311-144838337	chr7:144882997-144883023	1
chr7:144838429-144838455	chr7:144831429-144831455	1
chr7:144838448-144838474	chr5:40653460-40653486	-1
chr7:144838473-144838499	chr11:83919110-83919136	-1
chr7:144838484-144838510	chr5:40653498-40653524	-1
chr7:144838495-144838521	chr13:79202295-79202321	-1
chr7:144838500-144838526	chr7:67427968-67427994	1
chr7:144838503-144838529	chr13:110355051-110355077	-1
chr7:144838516-144838542	chr5:116104574-116104600	-1
chr7:144838532-144838558	chr2:120582471-120582497	-1
chr7:144838535-144838561	chr2:32754233-32754259	-1
chr7:144838535-144838561	chr13:79202329-79202355	-1
chr7:144838556-144838582	chr13:35474991-35475017	-1
chr7:144838559-144838585	chr7:144834529-144834555	1
chr7:144838559-144838585	chr7:144834567-144834593	1
chr7:144838561-144838587	chr7:144812012-144812038	1
chr7:144838615-144838641	chr7:144032121-144032147	1
chr7:144838629-144838655	chr7:44234814-44234840	1
chr7:144838634-144838660	chr7:80045510-80045536	1
chr7:144838634-144838660	chr7:144905418-144905444	1
chr7:144838650-144838676	chr11:51823306-51823332	-1
chr7:144838655-144838681	chr7:18550356-18550382	1
chr7:144838668-144838694	chr14:122755576-122755602	-1
chr7:144838672-144838698	chr7:139742738-139742764	1
chr7:144838672-144838698	chr14:54518290-54518316	-1
chr7:144838681-144838707	chr7:144765342-144765368	1
chr7:144838716-144838742	chr7:144849420-144849446	1
chr7:144838721-144838747	chr1:16065623-16065649	-1
chr7:144838728-144838754	chr7:144916075-144916101	1
chr7:144838739-144838765	chr7:143396014-143396040	1
chr7:144838762-144838788	chr7:143727577-143727603	1
chr7:144838778-144838804	chr7:144841354-144841380	1
chr7:144838784-144838810	chr7:144850308-144850334	1
chr7:144838804-144838830	chr7:144795398-144795424	1
chr7:144838815-144838841	chr7:144841354-144841380	1
chr7:144838821-144838847	chr7:144850311-144850337	1
chr7:144838828-144838854	chr12:12124441-12124467	-1
chr7:144838834-144838860	chr13:115487190-115487216	-1
chr7:144838836-144838862	chr3:16921926-16921952	-1
chr7:144838840-144838866	chr7:144795398-144795424	1
chr7:144838848-144838874	chr7:144823782-144823808	2
chr7:144838868-144838894	chr7:144797923-144797949	1
chr7:144838886-144838912	chr6:137941470-137941496	-1
chr7:144838886-144838912	chr6:137941554-137941580	-1
chr7:144838893-144838919	chr6:102778899-102778925	-1
chr7:144838895-144838921	chr7:114298211-114298237	1
chr7:144838895-144838921	chr7:75001096-75001122	1
chr7:144838897-144838923	chr7:144823782-144823808	2
chr7:144838898-144838924	chr7:144839369-144839395	1
chr7:144838921-144838947	chr7:114298226-114298252	1
chr7:144838925-144838951	chr7:144823782-144823808	2
chr7:144838932-144838958	chr7:114298216-114298242	1
chr7:144838934-144838960	chr7:80971962-80971988	1
chr7:144838934-144838960	chr7:144823782-144823808	2
chr7:144838939-144838965	chr7:86777802-86777828	1
chr7:144838995-144839021	chr7:144839415-144839441	1
chr7:144839007-144839033	chr3:40187830-40187856	-1
chr7:144839018-144839044	chr3:40187818-40187844	-1
chr7:144839030-144839056	chr4:132380368-132380394	-1
chr7:144839035-144839061	chr7:144839369-144839395	1
chr7:144839109-144839135	chr8:13881057-13881083	-1
chr7:144839119-144839145	chr11:117332036-117332062	-1
chr7:144839119-144839145	chr11:117332025-117332051	-1
chr7:144839126-144839152	chr13:78744087-78744113	-1
chr7:144839155-144839181	chr2:163431906-163431932	-1
chr7:144839171-144839197	chr7:144841575-144841601	1
chr7:144839194-144839220	chr7:144839361-144839387	1
chr7:144839231-144839257	chr7:144839396-144839422	1
chr7:144839262-144839288	chr7:144839468-144839494	1
chr7:144839276-144839302	chr1:26058453-26058479	-1
chr7:144839284-144839310	chr19:56071367-56071393	-1
chr7:144839286-144839312	chr10:76065364-76065390	-1
chr7:144839292-144839318	chr7:144841689-144841715	1
chr7:144839300-144839326	chr1:154577570-154577596	-1
chr7:144839326-144839352	chr7:144843241-144843267	1
chr7:144839330-144839356	chr7:144829140-144829166	1
chr6:88197390-88197416	chr11:49316421-49316447	-1
chr6:88197409-88197435	chr6:88197224-88197250	1
chr6:88197417-88197443	chr6:88197303-88197329	1
chr6:88197477-88197503	chr6:88197199-88197225	1
chr6:88197514-88197540	chr6:88197199-88197225	1
chr6:88197552-88197578	chr7:118954258-118954284	-1
chr6:88197579-88197605	chr15:43099131-43099157	-1
chr6:88197676-88197702	chr6:88197372-88197398	1
chr6:88197728-88197754	chr6:88382483-88382509	1
chr6:88197820-88197846	chr6:88419875-88419901	1
chr6:88197825-88197851	chr6:88201285-88201311	1
chr6:88197889-88197915	chr6:88203243-88203269	21
chr6:88197889-88197915	chr6:88203205-88203231	21
chr6:88197905-88197931	chr6:88280908-88280934	1
chr6:88197905-88197931	chr1:72229215-72229241	-1
chr6:88197935-88197961	chr6:85451392-85451418	1
chr6:88197976-88198002	chr6:86469833-86469859	1
chr6:88197976-88198002	chr6:86469834-86469860	1
chr6:88197989-88198015	chr6:88191550-88191576	1
chr6:88197991-88198017	chr6:88223750-88223776	1
chr6:88197991-88198017	chr6:88223786-88223812	1
chr6:88197991-88198017	chr6:88223775-88223801	1
chr6:88198025-88198051	chr6:88178705-88178731	1
chr6:88198025-88198051	chr6:88178717-88178743	1
chr6:88198025-88198051	chr6:88178669-88178695	1
chr6:88198035-88198061	chr6:88431614-88431640	1
chr6:88198035-88198061	chr6:88431600-88431626	1
chr6:88198041-88198067	chr6:88199903-88199929	1
chr6:88198041-88198067	chr6:88199916-88199942	1
chr6:88198058-88198084	chr6:88205131-88205157	2
chr6:88198088-88198114	chr5:25701207-25701233	-1
chr6:88198090-88198116	chr6:88466280-88466306	1
chr6:88198095-88198121	chr6:88252225-88252251	5
chr6:88198127-88198153	chr11:9762727-9762753	-1
chr6:88198160-88198186	chr18:38288162-38288188	-1
chr6:88198160-88198186	chr18:38288151-38288177	-1
chr6:88198185-88198211	chr6:88081854-88081880	1
chr6:88198185-88198211	chr6:83127992-83128018	1
chr6:88198186-88198212	chr14:27062624-27062650	-1
chr6:88198186-88198212	chr14:27062662-27062688	-1
chr6:88198186-88198212	chr6:88205319-88205345	2
chr6:88198186-88198212	chr14:27062672-27062698	-1
chr6:88198188-88198214	chr6:83128041-83128067	1
chr6:88198189-88198215	chr11:79942688-79942714	-1
chr6:88198191-88198217	chr6:88385751-88385777	1
chr6:88198191-88198217	chr6:98547228-98547254	1
chr6:88198191-88198217	chr6:98547265-98547291	1
chr6:88198201-88198227	chr6:83128030-83128056	1
chr6:88198210-88198236	chr6:125125638-125125664	1
chr6:88198219-88198245	chr6:88202998-88203024	21
chr6:88198221-88198247	chr6:125125638-125125664	1
chr6:88198222-88198248	chr11:85634707-85634733	-1
chr6:88198226-88198252	chr6:88203482-88203508	2
chr6:88198226-88198252	chr6:88196026-88196052	1
chr6:88198228-88198254	chr6:88385751-88385777	1
chr6:88198234-88198260	chr6:88183882-88183908	1
chr6:88198250-88198276	chr14:57037920-57037946	-1
chr6:88198250-88198276	chr14:57037883-57037909	-1
chr6:88198250-88198276	chr14:57037911-57037937	-1
chr6:88198256-88198282	chr6:88201978-88202004	21
chr6:88198263-88198289	chr6:87768304-87768330	1
chr6:88198263-88198289	chr6:88203482-88203508	2
chr6:88198263-88198289	chr6:88196035-88196061	1
chr6:88198270-88198296	chr6:88252892-88252918	5
chr6:88198277-88198303	chr6:88197039-88197065	1
chr6:88198282-88198308	chr6:88183882-88183908	1
chr6:88198285-88198311	chr6:88194535-88194561	1
chr6:88198287-88198313	chr7:109319484-109319510	-1
chr6:88198301-88198327	chr11:94037831-94037857	-1
chr6:88198307-88198333	chr6:82492859-82492885	1
chr6:88198307-88198333	chr6:88252892-88252918	5
chr6:88198314-88198340	chr6:88202169-88202195	21
chr6:88198315-88198341	chr6:88202169-88202195	21
chr6:88198322-88198348	chr19:4068041-4068067	-1
chr6:88198334-88198360	chr6:88194517-88194543	1
chr6:88198338-88198364	chr4:88446891-88446917	-1
chr6:88198340-88198366	chr6:65582981-65583007	1
chr6:88198343-88198369	chr3:137519882-137519908	-1
chr6:88198344-88198370	chr6:82492859-82492885	1
chr6:88198348-88198374	chr6:88202406-88202432	21
chr6:88198350-88198376	chr19:57840529-57840555	-1
chr6:88198350-88198376	chr19:6068103-6068129	-1
chr6:88198350-88198376	chr4:64921087-64921113	-1
chr6:88198353-88198379	chr11:50320604-50320630	-1
chr6:88198353-88198379	chr6:88256650-88256676	1
chr6:88198353-88198379	chr6:88291712-88291738	1
chr6:88198353-88198379	chr7:123109639-123109665	-1
chr6:88198355-88198381	chr12:46958904-46958930	-1
chr6:88198357-88198383	chr6:88202394-88202420	21
chr6:88198359-88198385	chr4:40318772-40318798	-1
chr6:88198359-88198385	chr19:4068078-4068104	-1
chr6:88198359-88198385	chr6:88252135-88252161	5
chr6:88198361-88198387	chr6:91470869-91470895	1
chr6:88198364-88198390	chr6:88184128-88184154	1
chr6:88198365-88198391	chr6:88552531-88552557	1
chr6:88198366-88198392	chr7:27544385-27544411	-1
chr6:88198367-88198393	chr6:88135512-88135538	1
chr6:88198368-88198394	chr6:88201503-88201529	21
chr6:88198368-88198394	chr6:88468719-88468745	1
chr6:88198369-88198395	chr6:88118086-88118112	1
chr6:88198369-88198395	chr12:8683123-8683149	-1
chr6:88198369-88198395	chr6:88205139-88205165	2
chr6:88198373-88198399	chr11:116930200-116930226	-1
chr6:88198373-88198399	chr6:88194523-88194549	1
chr6:88198373-88198399	chr6:88278268-88278294	1
chr6:88198374-88198400	chr6:88197039-88197065	1
chr6:88198375-88198401	chr3:125388962-125388988	-1
chr6:88198375-88198401	chr6:88341954-88341980	1
chr6:88198376-88198402	chr14:30594876-30594902	-1
chr6:88198376-88198402	chr6:88397084-88397110	1
chr6:88198376-88198402	chr6:88218638-88218664	1
chr6:88198377-88198403	chr6:65583018-65583044	1
chr6:88198377-88198403	chr6:88251030-88251056	1
chr6:88198377-88198403	chr6:88552520-88552546	1
chr6:88198377-88198403	chr6:88552445-88552471	1
chr6:88198379-88198405	chr11:50320604-50320630	-1
chr6:88198379-88198405	chr7:123109664-123109690	-1
chr6:88198379-88198405	chr9:7822277-7822303	-1
chr6:88198379-88198405	chr5:90230611-90230637	-1
chr6:88198380-88198406	chr6:88298844-88298870	1
chr6:88198384-88198410	chr6:87563862-87563888	1
chr6:88198387-88198413	chr7:4894316-4894342	-1
chr6:88198387-88198413	chr19:57840564-57840590	-1
chr6:88198387-88198413	chr6:88191923-88191949	1
chr6:88198387-88198413	chr2:5168594-5168620	-1
chr6:88198387-88198413	chr19:6068138-6068164	-1
chr6:88198387-88198413	chr3:125388876-125388902	-1
chr6:88198387-88198413	chr4:64921087-64921113	-1
chr6:88198387-88198413	chr14:30594844-30594870	-1
chr6:88198389-88198415	chr2:14521813-14521839	-1
chr6:88198390-88198416	chr6:88202375-88202401	21
chr6:88198390-88198416	chr11:50320604-50320630	-1
chr6:88198390-88198416	chr6:88256687-88256713	1
chr6:88198390-88198416	chr6:3833506-3833532	1
chr6:88198390-88198416	chr7:123109652-123109678	-1
chr6:88198390-88198416	chr7:123109653-123109679	-1
chr6:88198392-88198418	chr7:27544385-27544411	-1
chr6:88198396-88198422	chr4:40318772-40318798	-1
chr6:88198396-88198422	chr3:152149356-152149382	-1
chr6:88198396-88198422	chr3:152149320-152149346	-1
chr6:88198396-88198422	chr6:88252144-88252170	5
chr6:88198397-88198423	chr4:95215847-95215873	-1
chr6:88198397-88198423	chr4:95215811-95215837	-1
chr6:88198397-88198423	chr6:88194895-88194921	1
chr6:88198398-88198424	chr6:91470869-91470895	1
chr6:88198400-88198426	chr6:87477387-87477413	1
chr6:88198400-88198426	chr6:88616217-88616243	1
chr6:88198401-88198427	chr8:84335790-84335816	-1
chr6:88198403-88198429	chr6:51164911-51164937	1
chr6:88198404-88198430	chr6:51164911-51164937	1
chr6:88198404-88198430	chr7:27544385-27544411	-1
chr6:88198404-88198430	chr6:88210498-88210524	1
chr6:88198405-88198431	chr6:88135512-88135538	1
chr6:88198405-88198431	chr6:88201518-88201544	21
chr6:88198405-88198431	chr12:48000967-48000993	-1
chr6:88198405-88198431	chr6:88226661-88226687	1
chr6:88198406-88198432	chr12:8683161-8683187	-1
chr6:88198406-88198432	chr6:88118086-88118112	1
chr6:88198406-88198432	chr6:88205139-88205165	2
chr6:88198409-88198435	chr6:88278306-88278332	1
chr6:88198410-88198436	chr6:91470869-91470895	1
chr6:88198411-88198437	chr6:88341989-88342015	1
chr6:88198412-88198438	chr12:30569049-30569075	-1
chr6:88198412-88198438	chr6:88397084-88397110	1
chr6:88198414-88198440	chr6:88397084-88397110	1
chr6:88198414-88198440	chr6:88469053-88469079	1
chr6:88198416-88198442	chr6:88241612-88241638	1
chr6:88198416-88198442	chr9:7822277-7822303	-1
chr6:88198417-88198443	chr6:88226661-88226687	1
chr6:88198417-88198443	chr17:35087456-35087482	-1
chr6:88198417-88198443	chr6:88298844-88298870	1
chr6:88198418-88198444	chr6:88434086-88434112	1
chr6:88198422-88198448	chr6:87556589-87556615	1
chr6:88198423-88198449	chr6:88217081-88217107	1
chr6:88198424-88198450	chr1:147007062-147007088	-1
chr6:88198424-88198450	chr6:88397084-88397110	1
chr6:88198425-88198451	chr6:88202414-88202440	21
chr6:88198428-88198454	chr11:120681460-120681486	-1
chr6:88198429-88198455	chr17:39847828-39847854	-1
chr6:88198430-88198456	chr6:97223664-97223690	1
chr6:88198437-88198463	chr11:77145441-77145467	-1
chr6:88198453-88198479	chr6:88197053-88197079	1
chr6:88198453-88198479	chr6:88101370-88101396	1
chr6:88198454-88198480	chr6:88194824-88194850	1
chr6:88198455-88198481	chr7:121109194-121109220	-1
chr6:88198456-88198482	chr6:88192007-88192033	1
chr6:88198458-88198484	chr7:45155525-45155551	-1
chr6:88198459-88198485	chr6:87679201-87679227	1
chr6:88198459-88198485	chr6:88021224-88021250	1
chr6:88198460-88198486	chr6:88081145-88081171	1
chr6:88198461-88198487	chr15:76170306-76170332	-1
chr6:88198462-88198488	chr6:88081145-88081171	1
chr6:88198463-88198489	chr14:45326125-45326151	-1
chr6:88198466-88198492	chr6:88419909-88419935	1
chr6:88198467-88198493	chr6:87511261-87511287	1
chr6:88198468-88198494	chr6:87907532-87907558	1
chr6:88198468-88198494	chr12:108808184-108808210	-1
chr6:88198469-88198495	chr7:45155525-45155551	-1
chr6:88198469-88198495	chr16:65050027-65050053	-1
chr6:88198471-88198497	chr6:148724724-148724750	1
chr6:88198472-88198498	chr6:64326949-64326975	1
chr6:88198473-88198499	chr6:88060634-88060660	1
chr6:88198473-88198499	chr5:22159037-22159063	-1
chr6:88198474-88198500	chr9:52080948-52080974	-1
chr6:88198474-88198500	chr6:88201236-88201262	1
chr6:88198474-88198500	chr11:100736531-100736557	-1
chr6:88198475-88198501	chr6:124693786-124693812	1
chr6:88198475-88198501	chr6:88187882-88187908	1
chr6:88198475-88198501	chr6:88444181-88444207	1
chr6:88198476-88198502	chr6:88201236-88201262	1
chr6:88198477-88198503	chr6:88203921-88203947	2
chr6:88198477-88198503	chr6:88322983-88323009	1
chr6:88198477-88198503	chr6:86371811-86371837	1
chr6:88198478-88198504	chr6:87077323-87077349	1
chr6:88198480-88198506	chr14:51112503-51112529	-1
chr6:88198480-88198506	chr6:87907498-87907524	1
chr6:88198481-88198507	chr6:89005972-89005998	1
chr6:88198481-88198507	chr6:93439858-93439884	1
chr6:88198482-88198508	chr12:70831351-70831377	-1
chr6:88198483-88198509	chr12:70831351-70831377	-1
chr6:88198483-88198509	chr14:36864296-36864322	-1
chr6:88198484-88198510	chr16:38053608-38053634	-1
chr6:88198485-88198511	chr15:58918520-58918546	-1
chr6:88198485-88198511	chr6:88204970-88204996	2
chr6:88198486-88198512	chr6:87851011-87851037	1
chr6:88198488-88198514	chr13:95951704-95951730	-1
chr6:88198490-88198516	chr6:88197090-88197116	1
chr6:88198491-88198517	chr14:51112491-51112517	-1
chr6:88198491-88198517	chr6:88353915-88353941	1
chr6:88198495-88198521	chr6:88527768-88527794	1
chr6:88198496-88198522	chr1:160078755-160078781	-1
chr6:88198498-88198524	chr18:46334269-46334295	-1
chr6:88198498-88198524	chr16:10286058-10286084	-1
chr6:88198499-88198525	chr10:82859317-82859343	-1
chr6:88198500-88198526	chr5:112129209-112129235	-1
chr6:88198501-88198527	chr7:92339797-92339823	-1
chr6:88198504-88198530	chr6:87511298-87511324	1
chr6:88198505-88198531	chr6:87511298-87511324	1
chr6:88198505-88198531	chr6:83037486-83037512	1
chr6:88198505-88198531	chr6:88446114-88446140	1
chr6:88198506-88198532	chr3:103102576-103102602	-1
chr6:88198506-88198532	chr5:124579023-124579049	-1
chr6:88198508-88198534	chr6:148724724-148724750	1
chr6:88198509-88198535	chr6:121215931-121215957	1
chr6:88198510-88198536	chr6:34055230-34055256	1
chr6:88198510-88198536	chr5:22159037-22159063	-1
chr6:88198512-88198538	chr6:38448852-38448878	1
chr6:88198513-88198539	chr6:88293778-88293804	1
chr6:88198514-88198540	chr6:87875082-87875108	1
chr6:88198515-88198541	chr3:123050441-123050467	-1
chr6:88198516-88198542	chr11:6124495-6124521	-1
chr6:88198517-88198543	chr6:88353915-88353941	1
chr6:88198517-88198543	chr6:88193910-88193936	1
chr6:88198521-88198547	chr6:88431288-88431314	1
chr6:88198522-88198548	chr6:88226242-88226268	1
chr6:88198525-88198551	chr1:36315250-36315276	-1
chr6:88198527-88198553	chr6:88238670-88238696	1
chr6:88198532-88198558	chr6:88166603-88166629	1
chr6:88198532-88198558	chr6:88527768-88527794	1
chr6:88198534-88198560	chr6:88120993-88121019	1
chr6:88198535-88198561	chr6:88252144-88252170	5
chr6:88198535-88198561	chr16:10286059-10286085	-1
chr6:88198537-88198563	chr7:19460718-19460744	-1
chr6:88198537-88198563	chr16:10286059-10286085	-1
chr6:88198538-88198564	chr6:88195364-88195390	1
chr6:88198539-88198565	chr9:42246982-42247008	-1
chr6:88198540-88198566	chr6:88195691-88195717	1
chr6:88198541-88198567	chr6:88194597-88194623	1
chr6:88198545-88198571	chrX:127804453-127804479	-1
chr6:88198548-88198574	chr6:87399436-87399462	1
chr6:88198549-88198575	chr6:38448889-38448915	1
chr6:88198551-88198577	chr9:42246896-42246922	-1
chr6:88198556-88198582	chr4:132930833-132930859	-1
chr6:88198561-88198587	chr6:88076265-88076291	1
chr6:88198567-88198593	chr2:167563660-167563686	-1
chr6:88198593-88198619	chr13:72576831-72576857	-1
chr6:88198594-88198620	chr6:88206078-88206104	1
chr6:88198615-88198641	chr6:88190634-88190660	1
chr6:88198617-88198643	chr6:86212430-86212456	1
chr6:88198626-88198652	chr6:88130091-88130117	1
chr6:88198627-88198653	chr6:87661394-87661420	1
chr6:88198630-88198656	chr1:152863782-152863808	-1
chr6:88198637-88198663	chr6:88254886-88254912	1
chr6:88198639-88198665	chr6:88376221-88376247	1
chr6:88198649-88198675	chr6:88173771-88173797	1
chr6:88198649-88198675	chr6:88173759-88173785	1
chr6:88198683-88198709	chr3:106210158-106210184	-1
chr6:88198718-88198744	chr6:87878768-87878794	1
chr6:88198730-88198756	chr1:120752729-120752755	-1
chr6:88198773-88198799	chr11:43102665-43102691	-1
chr6:88198788-88198814	chr5:122440842-122440868	-1
chr6:88198803-88198829	chr6:88497574-88497600	2
chr6:88198816-88198842	chr5:115031160-115031186	-1
chr6:88198823-88198849	chr19:45598422-45598448	-1
chr6:88198834-88198860	chr14:31825508-31825534	-1
chr6:88198834-88198860	chr6:90892184-90892210	1
chr6:88198837-88198863	chr6:88191869-88191895	1
chr6:88198842-88198868	chr6:103566735-103566761	1
chr6:88198843-88198869	chr9:22304806-22304832	-1
chr6:88198851-88198877	chr6:88200183-88200209	1
chr6:88198854-88198880	chr6:88203244-88203270	21
chr6:88198854-88198880	chr6:88203281-88203307	21
chr6:88198883-88198909	chrX:115545973-115545999	-1
chr6:88198896-88198922	chr9:50608688-50608714	-1
chr6:88198933-88198959	chr6:88498603-88498629	2
chr6:88198944-88198970	chr6:108507029-108507055	1
chr6:88198956-88198982	chr6:108507018-108507044	1
chr6:88198969-88198995	chr6:88498641-88498667	2
chr6:88198973-88198999	chr4:152736684-152736710	-1
chr6:88198982-88199008	chr6:88498594-88498620	2
chr6:88198982-88199008	chr6:88498628-88498654	2
chr6:88198989-88199015	chr6:88390623-88390649	1
chr6:88198995-88199021	chr6:88842305-88842331	1
chr6:88199009-88199035	chr4:152736684-152736710	-1
chr6:88199010-88199036	chr4:152736684-152736710	-1
chr6:88199018-88199044	chr6:147343130-147343156	1
chr6:88199018-88199044	chr6:147343131-147343157	1
chr6:88199018-88199044	chr6:88201301-88201327	1
chr6:88199021-88199047	chr4:152736684-152736710	-1
chr6:88199029-88199055	chr6:86070937-86070963	1
chr6:88199029-88199055	chr6:86070938-86070964	1
chr6:88199032-88199058	chr6:88842342-88842368	1
chr6:88199036-88199062	chr12:13597656-13597682	-1
chr6:88199038-88199064	chr4:133901719-133901745	-1
chr6:88199045-88199071	chr11:94106611-94106637	-1
chr6:88199053-88199079	chr6:88228926-88228952	1
chr6:88199056-88199082	chr6:88201340-88201366	1
chr6:88199057-88199083	chr9:115432760-115432786	-1
chr6:88199062-88199088	chr6:88200174-88200200	1
chr6:88199066-88199092	chr6:86070976-86071002	1
chr6:88199075-88199101	chr4:133901719-133901745	-1
chr6:88199128-88199154	chr6:88228926-88228952	1
chr6:88199139-88199165	chr6:88228926-88228952	1
chr6:88199159-88199185	chr10:74986223-74986249	-1
chr6:88199163-88199189	chr6:88199513-88199539	1
chr6:88199176-88199202	chr7:51849827-51849853	-1
chr6:88199251-88199277	chr5:22121794-22121820	-1
chr6:88199260-88199286	chr18:36463327-36463353	-1
chr6:88199276-88199302	chr6:88199515-88199541	1
chr6:88199276-88199302	chr6:88199553-88199579	1
chr12:98267416-98267442	chr12:98267049-98267075	150
chr12:98267615-98267641	chr12:117247679-117247705	1
chr12:98267651-98267677	chr12:117247679-117247705	1
chr12:98267703-98267729	chr5:141874187-141874213	-1
chr12:98267705-98267731	chr5:137719353-137719379	-1
chr12:98267705-98267731	chr5:137719389-137719415	-1
chr12:98267705-98267731	chr5:137719303-137719329	-1
chr12:98267749-98267775	chr3:144494857-144494883	-1
chr12:98267832-98267858	chr12:98250499-98250525	15
chr12:98267857-98267883	chr8:56121103-56121129	-1
chr12:98267860-98267886	chr17:28527221-28527247	-1
chr12:98267868-98267894	chr14:104843509-104843535	-1
chr12:98267910-98267936	chr12:91588925-91588951	1
chr12:98267924-98267950	chr12:98236409-98236435	1
chr12:98267937-98267963	chr14:64791711-64791737	-1
chr12:98267940-98267966	chr6:88936203-88936229	-1
chr12:98267944-98267970	chr12:98270337-98270363	150
chr12:98267975-98268001	chr12:4170971-4170997	1
chr12:98267977-98268003	chr6:88936203-88936229	-1
chr12:98267977-98268003	chr12:57507794-57507820	1
chr12:98267988-98268014	chr17:36558966-36558992	-1
chr12:98267989-98268015	chr12:45534285-45534311	1
chr12:98267991-98268017	chr8:24539561-24539587	-1
chr12:98268020-98268046	chr1:44023346-44023372	-1
chr12:98268020-98268046	chr1:44023336-44023362	-1
chr12:98268026-98268052	chr12:98259580-98259606	150
chr12:98268026-98268052	chr12:57507794-57507820	1
chr12:98268027-98268053	chr1:63585250-63585276	-1
chr12:98268035-98268061	chr12:98215616-98215642	2
chr12:98268047-98268073	chr17:80329917-80329943	-1
chr12:98268056-98268082	chr5:90048995-90049021	-1
chr12:98268057-98268083	chr12:49959927-49959953	1
chr12:98268058-98268084	chr15:17530013-17530039	-1
chr12:98268058-98268084	chr15:17529976-17530002	-1
chr12:98268074-98268100	chr2:81534630-81534656	-1
chr12:98268074-98268100	chr2:81534593-81534619	-1
chr12:98268080-98268106	chr12:98233191-98233217	1
chr12:98268085-98268111	chr12:98787820-98787846	1
chr12:98268097-98268123	chr12:98273356-98273382	150
chr12:98268102-98268128	chr12:50596085-50596111	1
chr12:98268107-98268133	chr11:112166131-112166157	-1
chr12:98268107-98268133	chr2:16987917-16987943	-1
chr12:98268113-98268139	chr12:81580922-81580948	1
chr12:98268118-98268144	chr12:98264626-98264652	150
chr12:98268127-98268153	chr3:105805718-105805744	-1
chr12:98268132-98268158	chr12:98372691-98372717	1
chr12:98268134-98268160	chr12:70913265-70913291	1
chr12:98268134-98268160	chr12:70913253-70913279	1
chr12:98268154-98268180	chr12:98259260-98259286	150
chr12:98268156-98268182	chr16:36650119-36650145	-1
chr12:98268167-98268193	chr3:47125971-47125997	-1
chr12:98268167-98268193	chr3:47125961-47125987	-1
chr12:98268171-98268197	chr12:98853979-98854005	1
chr12:98268178-98268204	chr12:98259520-98259546	150
chr12:98268178-98268204	chr12:49452994-49453020	1
chr12:98268178-98268204	chr4:124064257-124064283	-1
chr12:98268178-98268204	chr12:83073489-83073515	1
chr12:98268178-98268204	chr19:51494879-51494905	-1
chr12:98268178-98268204	chr11:98007249-98007275	-1
chr12:98268178-98268204	chrX:16625084-16625110	-1
chr12:98268178-98268204	chr5:110937802-110937828	-1
chr12:98268178-98268204	chr5:144437464-144437490	-1
chr12:98268178-98268204	chr12:46540165-46540191	1
chr12:98268178-98268204	chr12:94186297-94186323	1
chr12:98268178-98268204	chr12:98249818-98249844	15
chr12:98268178-98268204	chr8:76860067-76860093	-1
chr12:98268178-98268204	chr12:3290537-3290563	1
chr12:98268178-98268204	chr12:96647567-96647593	1
chr12:98268178-98268204	chr12:89339484-89339510	1
chr12:98268183-98268209	chr15:85840248-85840274	-1
chr12:98268183-98268209	chr12:91115126-91115152	1
chr12:98268185-98268211	chr12:49453032-49453058	1
chr12:98268187-98268213	chr12:98846126-98846152	1
chr12:98268189-98268215	chr12:98270457-98270483	150
chr12:98268189-98268215	chr12:98270483-98270509	150
chr12:98268189-98268215	chr12:98270497-98270523	150
chr12:98268190-98268216	chr12:102056376-102056402	1
chr12:98268190-98268216	chr12:98209263-98209289	27
chr12:98268191-98268217	chr12:98222984-98223010	11
chr12:98268193-98268219	chr12:98266623-98266649	150
chr12:98268200-98268226	chr15:60850009-60850035	-1
chr12:98268200-98268226	chr12:98260391-98260417	150
chr12:98268200-98268226	chr12:98293623-98293649	1
chr12:98268201-98268227	chr5:144772725-144772751	-1
chr12:98268201-98268227	chr5:144772687-144772713	-1
chr12:98268202-98268228	chr12:98254719-98254745	1
chr12:98268202-98268228	chr2:6067571-6067597	-1
chr12:98268206-98268232	chr15:14510231-14510257	-1
chr12:98268206-98268232	chr7:27437749-27437775	-1
chr12:98268207-98268233	chr12:98307175-98307201	2
chr12:98268208-98268234	chr14:18472629-18472655	-1
chr12:98268214-98268240	chr12:98262860-98262886	150
chr12:98268217-98268243	chr17:3141262-3141288	-1
chr12:98268227-98268253	chr10:20914975-20915001	-1
chr12:98268227-98268253	chr12:98270039-98270065	150
chr12:98268227-98268253	chr12:102056413-102056439	1
chr12:98268227-98268253	chr12:98209263-98209289	27
chr12:98268227-98268253	chr8:26421814-26421840	-1
chr12:98268231-98268257	chr1:44557124-44557150	-1
chr12:98268232-98268258	chr12:56251186-56251212	1
chr12:98268232-98268258	chr2:98667257-98667283	-1
chr12:98268232-98268258	chr12:98270520-98270546	150
chr12:98268232-98268258	chr12:98270533-98270559	150
chr12:98268236-98268262	chr12:98269530-98269556	150
chr12:98268237-98268263	chr12:96262299-96262325	1
chr12:98268239-98268265	chr12:102056402-102056428	1
chr12:98268240-98268266	chr12:98266039-98266065	150
chr12:98268242-98268268	chr12:98267105-98267131	150
chr12:98268242-98268268	chr12:98267124-98267150	150
chr12:98268245-98268271	chr12:98271886-98271912	150
chr12:98268249-98268275	chr12:99216906-99216932	1
chr12:98268254-98268280	chr12:98244378-98244404	5
chr12:98268256-98268282	chr12:30916171-30916197	1
chr12:98268261-98268287	chr12:98254755-98254781	1
chr12:98268261-98268287	chr9:80887723-80887749	-1
chr12:98268261-98268287	chr6:60749724-60749750	-1
chr12:98268261-98268287	chr12:89087283-89087309	1
chr12:98268261-98268287	chr12:98211173-98211199	1
chr12:98268261-98268287	chr12:98622774-98622800	1
chr12:98268261-98268287	chr12:98211136-98211162	1
chr12:98268261-98268287	chr13:28331602-28331628	-1
chr12:98268261-98268287	chr12:98267224-98267250	150
chr12:98268261-98268287	chr12:110829855-110829881	1
chr12:98268261-98268287	chr12:24927995-24928021	1
chr12:98268264-98268290	chr3:53422283-53422309	-1
chr12:98268264-98268290	chr12:98265679-98265705	150
chr12:98268267-98268293	chr11:117352851-117352877	-1
chr12:98268268-98268294	chr12:91948826-91948852	1
chr12:98268269-98268295	chr11:50236804-50236830	-1
chr12:98268271-98268297	chr12:97580671-97580697	1
chr12:98268271-98268297	chr12:97580682-97580708	1
chr12:98268272-98268298	chr12:99201045-99201071	1
chr12:98268272-98268298	chr12:98270110-98270136	150
chr12:98268272-98268298	chr12:99201042-99201068	1
chr12:98268273-98268299	chr8:60442823-60442849	-1
chr12:98268277-98268303	chr14:46576233-46576259	-1
chr12:98268279-98268305	chr4:99808572-99808598	-1
chr12:98268281-98268307	chr12:98264720-98264746	150
chr12:98268282-98268308	chr12:98327553-98327579	5
chr12:98268282-98268308	chr14:52017670-52017696	-1
chr12:98268283-98268309	chr12:98267024-98267050	150
chr12:98268284-98268310	chr12:88454154-88454180	1
chr12:98268296-98268322	chr12:98271951-98271977	150
chr12:98268296-98268322	chr15:73181158-73181184	-1
chr12:98268297-98268323	chr2:121246279-121246305	-1
chr12:98268297-98268323	chr16:44217860-44217886	-1
chr12:98268297-98268323	chr12:98599571-98599597	1
chr12:98268297-98268323	chr12:90992326-90992352	1
chr12:98268297-98268323	chr12:98239713-98239739	11
chr12:98268297-98268323	chr12:98207382-98207408	27
chr12:98268298-98268324	chr12:59061035-59061061	1
chr12:98268298-98268324	chr12:98259614-98259640	150
chr12:98268298-98268324	chr10:31042292-31042318	-1
chr12:98268298-98268324	chr12:98262879-98262905	150
chr12:98268298-98268324	chr12:98272194-98272220	150
chr12:98268298-98268324	chr12:97330734-97330760	1
chr12:98268298-98268324	chr12:47455429-47455455	1
chr12:98268298-98268324	chr15:42753727-42753753	-1
chr12:98268298-98268324	chr12:98299320-98299346	1
chr12:98268298-98268324	chr12:51792892-51792918	1
chr12:98268298-98268324	chr15:30900735-30900761	-1
chr12:98268298-98268324	chr12:98293097-98293123	1
chr12:98268298-98268324	chr12:98262896-98262922	150
chr12:98268298-98268324	chr12:88462807-88462833	1
chr12:98268298-98268324	chr12:102489778-102489804	1
chr12:98268298-98268324	chr12:104090905-104090931	1
chr12:98268298-98268324	chr12:17361903-17361929	1
chr12:98268298-98268324	chr1:153706391-153706417	-1
chr12:98268298-98268324	chr12:91846002-91846028	1
chr12:98268298-98268324	chr7:44454405-44454431	-1
chr12:98268298-98268324	chr12:100188597-100188623	1
chr12:98268298-98268324	chr4:126995468-126995494	-1
chr12:98268298-98268324	chr1:153706427-153706453	-1
chr12:98268298-98268324	chr19:29140500-29140526	-1
chr12:98268298-98268324	chr12:91846013-91846039	1
chr12:98268298-98268324	chr19:6997058-6997084	-1
chr12:98268298-98268324	chr12:98270024-98270050	150
chr12:98268298-98268324	chr12:98259602-98259628	150
chr12:98268298-98268324	chr12:98272183-98272209	150
chr12:98268298-98268324	chr12:98224770-98224796	63
chr12:98268298-98268324	chr12:90992277-90992303	1
chr12:98268298-98268324	chr5:74532634-74532660	-1
chr12:98268298-98268324	chr16:31929794-31929820	-1
chr12:98268298-98268324	chr12:98258344-98258370	150
chr12:98268298-98268324	chr12:64947589-64947615	1
chr12:98268298-98268324	chr12:98263801-98263827	150
chr12:98268298-98268324	chr2:146107219-146107245	-1
chr12:98268298-98268324	chr12:98270439-98270465	150
chr12:98268298-98268324	chr12:88462855-88462881	1
chr12:98268298-98268324	chr10:95953974-95954000	-1
chr12:98268298-98268324	chr18:23212613-23212639	-1
chr12:98268298-98268324	chr12:102489765-102489791	1
chr12:98268298-98268324	chr12:88981876-88981902	1
chr12:98268298-98268324	chr12:88462892-88462918	1
chr12:98268299-98268325	chr1:77737828-77737854	-1
chr12:98268300-98268326	chr12:98287873-98287899	1
chr12:98268300-98268326	chr12:98275329-98275355	2
chr12:98268301-98268327	chr12:98737996-98738022	11
chr12:98268301-98268327	chr6:120312338-120312364	-1
chr12:98268301-98268327	chr11:20014360-20014386	-1
chr12:98268301-98268327	chr12:59061074-59061100	1
chr12:98268301-98268327	chr12:85826301-85826327	1
chr12:98268301-98268327	chr12:98341371-98341397	1
chr12:98268301-98268327	chr13:107552345-107552371	-1
chr12:98268302-98268328	chr10:61433837-61433863	-1
chr12:98268302-98268328	chr10:61433825-61433851	-1
chr12:98268302-98268328	chr12:98343118-98343144	1
chr12:98268303-98268329	chr12:98839905-98839931	1
chr12:98268303-98268329	chr12:17201304-17201330	1
chr12:98268303-98268329	chr6:18946615-18946641	-1
chr12:98268303-98268329	chr12:98839954-98839980	1
chr12:98268303-98268329	chr12:98839991-98840017	1
chr12:98268303-98268329	chr1:121556698-121556724	-1
chr12:98268303-98268329	chr12:98267204-98267230	150
chr12:98268303-98268329	chr12:111000676-111000702	1
chr12:98268303-98268329	chr12:98262933-98262959	150
chr12:98268303-98268329	chr1:177407567-177407593	-1
chr12:98268303-98268329	chr12:97024778-97024804	1
chr12:98268304-98268330	chr12:98457661-98457687	1
chr12:98268304-98268330	chr12:98343469-98343495	1
chr12:98268304-98268330	chr12:98457694-98457720	1
chr12:98268305-98268331	chr12:98263801-98263827	150
chr12:98268305-98268331	chr12:98306954-98306980	2
chr12:98268305-98268331	chr13:63367508-63367534	-1
chr12:98268305-98268331	chr2:5633836-5633862	-1
chr12:98268305-98268331	chr12:98275932-98275958	2
chr12:98268305-98268331	chr12:75803790-75803816	1
chr12:98268305-98268331	chr10:5621650-5621676	-1
chr12:98268305-98268331	chr12:98597590-98597616	1
chr12:98268306-98268332	chr12:98270139-98270165	150
chr12:98268306-98268332	chr12:98263758-98263784	150
chr12:98268306-98268332	chr12:70825261-70825287	1
chr12:98268306-98268332	chr12:98272280-98272306	150
chr12:98268307-98268333	chr12:98278408-98278434	1
chr12:98268307-98268333	chr15:42753776-42753802	-1
chr12:98268308-98268334	chr12:90992314-90992340	1
chr12:98268308-98268334	chr12:88981913-88981939	1
chr12:98268308-98268334	chr12:57484832-57484858	1
chr12:98268309-98268335	chr12:98208962-98208988	27
chr12:98268310-98268336	chr12:98305494-98305520	2
chr12:98268310-98268336	chr3:116823564-116823590	-1
chr12:98268310-98268336	chr12:98738231-98738257	11
chr12:98268310-98268336	chr12:98263376-98263402	150
chr12:98268310-98268336	chr17:76835930-76835956	-1
chr12:98268310-98268336	chr19:4098777-4098803	-1
chr12:98268310-98268336	chr9:31365579-31365605	-1
chr12:98268310-98268336	chr2:141672186-141672212	-1
chr12:98268311-98268337	chr5:45840824-45840850	-1
chr12:98268311-98268337	chr12:71034357-71034383	1
chr12:98268311-98268337	chr5:45840860-45840886	-1
chr12:98268311-98268337	chr12:47455467-47455493	1
chr12:98268312-98268338	chr12:98746327-98746353	1
chr12:98268312-98268338	chr12:98190156-98190182	1
chr12:98268312-98268338	chr12:44355603-44355629	1
chr12:98268312-98268338	chr12:51348201-51348227	1
chr12:98268312-98268338	chr12:116276472-116276498	1
chr12:98268312-98268338	chr12:59061061-59061087	1
chr12:98268313-98268339	chr12:91303737-91303763	1
chr12:98268313-98268339	chr12:98246879-98246905	2
chr12:98268314-98268340	chr12:98239904-98239930	11
chr12:98268315-98268341	chr12:98264107-98264133	150
chr12:98268315-98268341	chr12:98261159-98261185	150
chr12:98268315-98268341	chr12:99327696-99327722	1
chr12:98268315-98268341	chr12:98263322-98263348	150
chr12:98268315-98268341	chr12:33218718-33218744	1
chr12:98268315-98268341	chr12:98225949-98225975	1
chr12:98268315-98268341	chr12:98332812-98332838	1
chr12:98268315-98268341	chr12:98275723-98275749	2
chr12:98268316-98268342	chr12:98266719-98266745	150
chr12:98268316-98268342	chr12:98263322-98263348	150
chr12:98268317-98268343	chr12:112872086-112872112	1
chr12:98268317-98268343	chr12:98781160-98781186	1
chr12:98268317-98268343	chr12:98270498-98270524	150
chr12:98268317-98268343	chr12:98260612-98260638	150
chr12:98268317-98268343	chr12:98264126-98264152	150
chr12:98268317-98268343	chr12:98222710-98222736	11
chr12:98268317-98268343	chr7:102219422-102219448	-1
chr12:98268317-98268343	chr7:102219412-102219438	-1
chr12:98268317-98268343	chr7:102219407-102219433	-1
chr12:98268317-98268343	chr19:29140500-29140526	-1
chr12:98268318-98268344	chr15:42753766-42753792	-1
chr12:98268318-98268344	chr10:29677119-29677145	-1
chr12:98268318-98268344	chr12:96853264-96853290	1
chr12:98268318-98268344	chr12:98327714-98327740	5
chr12:98268318-98268344	chr12:98734686-98734712	1
chr12:98268318-98268344	chr12:99930278-99930304	1
chr12:98268318-98268344	chr4:97802827-97802853	-1
chr12:98268319-98268345	chr12:105683288-105683314	1
chr12:98268319-98268345	chr12:98327590-98327616	5
chr12:98268319-98268345	chr12:98269396-98269422	150
chr12:98268319-98268345	chr12:57484832-57484858	1
chr12:98268319-98268345	chr12:86231009-86231035	1
chr12:98268319-98268345	chr12:98259599-98259625	150
chr12:98268320-98268346	chr13:51416485-51416511	-1
chr12:98268320-98268346	chr12:98327836-98327862	5
chr12:98268320-98268346	chr12:100286685-100286711	1
chr12:98268320-98268346	chr12:98732613-98732639	1
chr12:98268320-98268346	chr12:65430723-65430749	1
chr12:98268322-98268348	chr12:98259605-98259631	150
chr12:98268322-98268348	chr12:91236553-91236579	1
chr12:98268322-98268348	chr12:91205846-91205872	1
chr12:98268322-98268348	chr12:98258635-98258661	150
chr12:98268322-98268348	chr1:180048432-180048458	-1
chr12:98268322-98268348	chr13:118236256-118236282	-1
chr12:98268322-98268348	chr12:91205883-91205909	1
chr12:98268323-98268349	chr12:98263704-98263730	150
chr12:98268323-98268349	chr12:88457048-88457074	1
chr12:98268323-98268349	chr12:98270367-98270393	150
chr12:98268323-98268349	chr18:21717190-21717216	-1
chr12:98268323-98268349	chr12:98263429-98263455	150
chr12:98268324-98268350	chr12:113154132-113154158	1
chr12:98268324-98268350	chr12:98246580-98246606	2
chr12:98268324-98268350	chr13:17275951-17275977	-1
chr12:98268325-98268351	chr12:91311484-91311510	1
chr12:98268325-98268351	chr3:108632783-108632809	-1
chr12:98268325-98268351	chr12:98332688-98332714	1
chr12:98268325-98268351	chr12:98201677-98201703	1
chr12:98268325-98268351	chr12:98258573-98258599	150
chr12:98268325-98268351	chr12:109625770-109625796	1
chr12:98268326-98268352	chr12:77574334-77574360	1
chr12:98268327-98268353	chr12:86768964-86768990	1
chr12:98268327-98268353	chr1:60762384-60762410	-1
chr12:98268327-98268353	chr1:156741402-156741428	-1
chr12:98268327-98268353	chr12:98266857-98266883	150
chr12:98268327-98268353	chr12:98208008-98208034	27
chr12:98268328-98268354	chr12:98225316-98225342	63
chr12:98268328-98268354	chr12:98270943-98270969	150
chr12:98268328-98268354	chr12:98225325-98225351	63
chr12:98268328-98268354	chr12:98225276-98225302	63
chr12:98268328-98268354	chr12:101083690-101083716	1
chr12:98268328-98268354	chr12:98296811-98296837	1
chr12:98268329-98268355	chr12:98628361-98628387	1
chr12:98268329-98268355	chr12:96597369-96597395	1
chr12:98268329-98268355	chr1:177407617-177407643	-1
chr12:98268329-98268355	chr12:100604838-100604864	1
chr12:98268329-98268355	chr1:58215193-58215219	-1
chr12:98268329-98268355	chr12:103415362-103415388	1
chr12:98268329-98268355	chr12:98315351-98315377	1
chr12:98268330-98268356	chr1:68989148-68989174	-1
chr12:98268330-98268356	chr12:98535714-98535740	1
chr12:98268331-98268357	chr12:98263801-98263827	150
chr12:98268331-98268357	chr8:9766240-9766266	-1
chr12:98268331-98268357	chr12:98871458-98871484	1
chr12:98268331-98268357	chr12:98217009-98217035	2
chr12:98268331-98268357	chr12:98270457-98270483	150
chr12:98268331-98268357	chr12:98655513-98655539	1
chr12:98268331-98268357	chr12:51983661-51983687	1
chr12:98268331-98268357	chr12:113089744-113089770	1
chr12:98268332-98268358	chr12:98275165-98275191	2
chr12:98268332-98268358	chr11:8327257-8327283	-1
chr12:98268332-98268358	chr12:46153319-46153345	1
chr12:98268332-98268358	chr12:69544464-69544490	1
chr12:98268332-98268358	chr16:10735564-10735590	-1
chr12:98268332-98268358	chr12:98834869-98834895	1
chr12:98268332-98268358	chr12:90892930-90892956	1
chr12:98268333-98268359	chr16:44217860-44217886	-1
chr12:98268333-98268359	chr7:120834342-120834368	-1
chr12:98268333-98268359	chr12:98006583-98006609	1
chr12:98268333-98268359	chr12:98259597-98259623	150
chr12:98268333-98268359	chr12:113231166-113231192	1
chr12:98268333-98268359	chrX:77167887-77167913	-1
chr12:98268334-98268360	chr4:125908775-125908801	-1
chr12:98268334-98268360	chr9:107539966-107539992	-1
chr12:98268334-98268360	chr12:33172257-33172283	1
chr12:98268334-98268360	chr12:31280082-31280108	1
chr12:98268334-98268360	chr2:121246317-121246343	-1
chr12:98268334-98268360	chr12:98259597-98259623	150
chr12:98268334-98268360	chrX:151601901-151601927	-1
chr12:98268334-98268360	chr12:98239713-98239739	11
chr12:98268334-98268360	chr12:98207382-98207408	27
chr12:98268334-98268360	chr1:69673255-69673281	-1
chr12:98268335-98268361	chr12:99193245-99193271	1
chr12:98268335-98268361	chr12:102456516-102456542	1
chr12:98268335-98268361	chr12:31280082-31280108	1
chr12:98268336-98268362	chr12:98975804-98975830	1
chr12:98268336-98268362	chr12:98271833-98271859	150
chr12:98268336-98268362	chr12:98975839-98975865	1
chr12:98268336-98268362	chr9:107539966-107539992	-1
chr12:98268336-98268362	chr12:98271677-98271703	150
chr12:98268336-98268362	chr12:113154120-113154146	1
chr12:98268336-98268362	chr12:98653672-98653698	1
chr12:98268336-98268362	chr12:91310710-91310736	1
chr12:98268337-98268363	chr13:59800619-59800645	-1
chr12:98268337-98268363	chr12:98583622-98583648	1
chr12:98268337-98268363	chr16:15396315-15396341	-1
chr12:98268337-98268363	chr12:98583619-98583645	1
chr12:98268337-98268363	chr12:98259589-98259615	150
chr12:98268337-98268363	chr13:107552345-107552371	-1
chr12:98268337-98268363	chr12:98259598-98259624	150
chr12:98268337-98268363	chr12:98339954-98339980	1
chr12:98268338-98268364	chr12:91812980-91813006	1
chr12:98268338-98268364	chr12:85826301-85826327	1
chr12:98268339-98268365	chr5:118585817-118585843	-1
chr12:98268339-98268365	chr12:98266065-98266091	150
chr12:98268340-98268366	chr12:82289148-82289174	1
chr12:98268340-98268366	chr12:17201341-17201367	1
chr12:98268340-98268366	chr12:98259086-98259112	150
chr12:98268340-98268366	chr1:177407604-177407630	-1
chr12:98268340-98268366	chr12:98267242-98267268	150
chr12:98268340-98268366	chr12:98276795-98276821	2
chr12:98268340-98268366	chr1:133864746-133864772	-1
chr12:98268341-98268367	chr9:20675569-20675595	-1
chr12:98268341-98268367	chr12:99596810-99596836	1
chr12:98268341-98268367	chr12:98294530-98294556	1
chr12:98268341-98268367	chr12:51277013-51277039	1
chr12:98268341-98268367	chr12:98263745-98263771	150
chr12:98268341-98268367	chr12:75803797-75803823	1
chr12:98268341-98268367	chr12:105641116-105641142	1
chr12:98268341-98268367	chr12:98212639-98212665	5
chr12:98268341-98268367	chr12:3484953-3484979	1
chr12:98268341-98268367	chr1:125534679-125534705	-1
chr12:98268341-98268367	chr12:3484954-3484980	1
chr12:98268342-98268368	chr12:98263801-98263827	150
chr12:98268342-98268368	chr4:147336531-147336557	-1
chr12:98268342-98268368	chr12:110961437-110961463	1
chr12:98268342-98268368	chr12:98317076-98317102	1
chr12:98268342-98268368	chr12:15547274-15547300	1
chr12:98268342-98268368	chr12:98956879-98956905	1
chr12:98268343-98268369	chr12:54580518-54580544	1
chr12:98268343-98268369	chr12:86888532-86888558	1
chr12:98268343-98268369	chr12:98270677-98270703	150
chr12:98268343-98268369	chr5:72719697-72719723	-1
chr12:98268343-98268369	chr12:98272320-98272346	150
chr12:98268343-98268369	chr12:98267124-98267150	150
chr12:98268343-98268369	chr12:98304019-98304045	1
chr12:98268343-98268369	chr1:121401066-121401092	-1
chr12:98268343-98268369	chr12:98094622-98094648	1
chr12:98268344-98268370	chr11:44017070-44017096	-1
chr12:98268344-98268370	chr8:103691228-103691254	-1
chr12:98268344-98268370	chr11:44017107-44017133	-1
chr12:98268344-98268370	chr12:98570989-98571015	1
chr12:98268344-98268370	chr18:10057563-10057589	-1
chr12:98268345-98268371	chr1:88600357-88600383	-1
chr12:98268345-98268371	chr12:98262520-98262546	150
chr12:98268346-98268372	chr19:44172046-44172072	-1
chr12:98268346-98268372	chr12:98208999-98209025	27
chr12:98268346-98268372	chr12:102456516-102456542	1
chr12:98268346-98268372	chr12:98138291-98138317	1
chr12:98268346-98268372	chr7:98887858-98887884	-1
chr12:98268346-98268372	chr12:98262520-98262546	150
chr12:98268346-98268372	chr12:98205836-98205862	1
chr12:98268346-98268372	chr12:96762177-96762203	1
chr12:98268347-98268373	chr12:98267105-98267131	150
chr12:98268347-98268373	chr12:98738268-98738294	11
chr12:98268347-98268373	chr12:57390525-57390551	1
chr12:98268347-98268373	chr2:141672186-141672212	-1
chr12:98268347-98268373	chr12:98264591-98264617	150
chr12:98268348-98268374	chr12:98264017-98264043	150
chr12:98268348-98268374	chr16:46211435-46211461	-1
chr12:98268348-98268374	chr12:98260625-98260651	150
chr12:98268348-98268374	chr12:71034391-71034417	1
chr12:98268348-98268374	chr12:96654907-96654933	1
chr12:98268348-98268374	chr12:98273296-98273322	150
chr12:98268349-98268375	chr1:105541062-105541088	-1
chr12:98268349-98268375	chr12:34900098-34900124	1
chr12:98268349-98268375	chr12:98243152-98243178	1
chr12:98268349-98268375	chr11:20014309-20014335	-1
chr12:98268349-98268375	chr12:59130581-59130607	1
chr12:98268349-98268375	chr12:98737996-98738022	11
chr12:98268349-98268375	chr12:104571628-104571654	1
chr12:98268349-98268375	chr13:107552345-107552371	-1
chr12:98268349-98268375	chr12:113184817-113184843	1
chr12:98268349-98268375	chr12:89339637-89339663	1
chr12:98268350-98268376	chr12:98269382-98269408	150
chr12:98268350-98268376	chr3:77492779-77492805	-1
chr12:98268350-98268376	chr2:48135341-48135367	-1
chr12:98268351-98268377	chr3:125274341-125274367	-1
chr12:98268351-98268377	chr3:125274378-125274404	-1
chr12:98268351-98268377	chr18:19712887-19712913	-1
chr12:98268351-98268377	chr12:46571171-46571197	1
chr12:98268352-98268378	chr13:119814830-119814856	-1
chr12:98268352-98268378	chr12:98271260-98271286	150
chr12:98268352-98268378	chr12:102744744-102744770	1
chr12:98268352-98268378	chr12:98264144-98264170	150
chr12:98268352-98268378	chr12:98263322-98263348	150
chr12:98268352-98268378	chr12:33218753-33218779	1
chr12:98268352-98268378	chr6:89794202-89794228	-1
chr12:98268352-98268378	chr12:98225985-98226011	1
chr12:98268353-98268379	chr12:98269474-98269500	150
chr12:98268353-98268379	chr12:112872086-112872112	1
chr12:98268353-98268379	chr3:12333729-12333755	-1
chr12:98268353-98268379	chr12:35091580-35091606	1
chr12:98268353-98268379	chr12:35091591-35091617	1
chr12:98268353-98268379	chr12:98244151-98244177	5
chr12:98268353-98268379	chr12:98222747-98222773	11
chr12:98268353-98268379	chr12:98270352-98270378	150
chr12:98268354-98268380	chr12:98264163-98264189	150
chr12:98268354-98268380	chr12:4471886-4471912	1
chr12:98268354-98268380	chr12:98266047-98266073	150
chr12:98268354-98268380	chr12:98222747-98222773	11
chr12:98268355-98268381	chr12:50167257-50167283	1
chr12:98268355-98268381	chr12:98264163-98264189	150
chr12:98268355-98268381	chr12:98270995-98271021	150
chr12:98268355-98268381	chr2:5633787-5633813	-1
chr12:98268355-98268381	chr12:98306906-98306932	2
chr12:98268355-98268381	chr12:98270535-98270561	150
chr12:98268355-98268381	chr12:98266047-98266073	150
chr12:98268355-98268381	chr1:123030500-123030526	-1
chr12:98268355-98268381	chr1:123030513-123030539	-1
chr12:98268355-98268381	chr12:98304019-98304045	1
chr12:98268355-98268381	chr12:98366198-98366224	1
chr12:98268356-98268382	chr12:105683288-105683314	1
chr12:98268356-98268382	chr1:150334021-150334047	-1
chr12:98268356-98268382	chr10:29677123-29677149	-1
chr12:98268356-98268382	chr12:96532879-96532905	1
chr12:98268356-98268382	chr2:104649979-104650005	-1
chr12:98268356-98268382	chr12:91205843-91205869	1
chr12:98268356-98268382	chr18:63460182-63460208	-1
chr12:98268356-98268382	chr12:98206155-98206181	1
chr12:98268356-98268382	chr5:122699172-122699198	-1
chr12:98268356-98268382	chr12:98269433-98269459	150
chr12:98268356-98268382	chr12:98259636-98259662	150
chr12:98268356-98268382	chr4:97802827-97802853	-1
chr12:98268356-98268382	chr16:16081449-16081475	-1
chr12:98268356-98268382	chr12:98327749-98327775	5
[truncated: 16,945 more rows]

## Sheet: 2h
Bait Region	Interacting Region	Score
chr11:70165476-70165551	chr2:78970420-78970495	-1
chr11:70165485-70165560	chr2:109918020-109918095	-1
chr11:70165485-70165560	chr3:99019746-99019821	-1
chr11:70165496-70165571	chr11:60746036-60746111	1
chr11:70165503-70165578	chr1:82546522-82546597	-1
chr11:70165549-70165624	chr9:58719637-58719712	-1
chr11:70165550-70165625	chr3:16921726-16921801	-1
chr11:70165554-70165629	chr3:121765270-121765345	-1
chr11:70165674-70165749	chr11:70175374-70175449	1
chr11:70165726-70165801	chr11:94603789-94603864	1
chr11:70165731-70165806	chr11:70167925-70168000	1
chr11:70165776-70165851	chr11:70397426-70397501	1
chr11:70165780-70165855	chrX:101471329-101471404	-1
chr11:70165802-70165877	chr14:52748930-52749005	-1
chr11:70165838-70165913	chr3:116337195-116337270	-1
chr11:70165839-70165914	chr11:5090913-5090988	1
chr11:70165841-70165916	chr11:70162459-70162534	1
chr11:70165841-70165916	chr11:70162424-70162499	1
chr11:70165842-70165917	chr11:40865121-40865196	1
chr11:70165850-70165925	chr11:70182101-70182176	1
chr11:70165857-70165932	chr10:111319016-111319091	-1
chr11:70165860-70165935	chr11:79752205-79752280	1
chr11:70165860-70165935	chr11:70193623-70193698	1
chr11:70165862-70165937	chr11:70167548-70167623	1
chr11:70165876-70165951	chr11:70097098-70097173	1
chr11:70165883-70165958	chr4:135349358-135349433	-1
chr11:70165906-70165981	chr11:98275680-98275755	1
chr11:70165906-70165981	chr11:70168045-70168120	1
chr11:70165923-70165998	chr11:116137155-116137230	1
chr11:70165926-70166001	chr11:70177050-70177125	1
chr11:70165956-70166031	chr1:71350555-71350630	-1
chr11:70165963-70166038	chr11:72484778-72484853	1
chr11:70165967-70166042	chr11:70202561-70202636	1
chr11:70165978-70166053	chr11:70338744-70338819	1
chr11:70165978-70166053	chr11:70197092-70197167	1
chr11:70165978-70166053	chr11:70197129-70197204	1
chr11:70165982-70166057	chr11:70167529-70167604	1
chr11:70166009-70166084	chr11:70968523-70968598	1
chr11:70166012-70166087	chr11:70093843-70093918	1
chr11:70166034-70166109	chr11:69743048-69743123	1
chr11:70166053-70166128	chr11:70111586-70111661	1
chr11:70166053-70166128	chr11:70219271-70219346	1
chr11:70166054-70166129	chr11:70153088-70153163	1
chr11:70166063-70166138	chr11:69181708-69181783	1
chr11:70166066-70166141	chr16:18955534-18955609	-1
chr11:70166066-70166141	chr11:116639634-116639709	1
chr11:70166077-70166152	chr1:38002064-38002139	-1
chr11:70166083-70166158	chr11:70153723-70153798	1
chr11:70166084-70166159	chr11:70165040-70165115	1
chr11:70166095-70166170	chr3:44072870-44072945	-1
chr11:70166106-70166181	chr11:70173237-70173312	1
chr11:70166109-70166184	chr13:36112574-36112649	-1
chr11:70166121-70166196	chr1:20212125-20212200	-1
chr11:70166125-70166200	chr11:70179702-70179777	1
chr11:70166131-70166206	chr11:70172298-70172373	1
chr11:70166160-70166235	chr3:57709967-57710042	-1
chr11:70166165-70166240	chr3:83903134-83903209	-1
chr11:70166172-70166247	chr11:70172128-70172203	1
chr11:70166175-70166250	chr11:70220395-70220470	1
chr11:70166184-70166259	chr11:21246091-21246166	1
chr11:70166192-70166267	chr11:70401022-70401097	1
chr11:70166201-70166276	chr11:19277369-19277444	1
chr11:70166213-70166288	chr10:68532158-68532233	-1
chr11:70166218-70166293	chr4:154822468-154822543	-1
chr11:70166223-70166298	chr11:70170548-70170623	1
chr11:70166226-70166301	chr4:127455923-127455998	-1
chr11:70166229-70166304	chr10:41038140-41038215	-1
chr11:70166234-70166309	chr17:15527554-15527629	-1
chr11:70166235-70166310	chr11:70008190-70008265	1
chr11:70166236-70166311	chr11:69692337-69692412	1
chr11:70166243-70166318	chr15:51828727-51828802	-1
chr11:70166263-70166338	chr17:41229042-41229117	-1
chr11:70166269-70166344	chr11:70119317-70119392	1
chr11:70166282-70166357	chr13:62838776-62838851	-1
chr11:70166282-70166357	chr11:70184540-70184615	1
chr11:70166287-70166362	chr15:29719764-29719839	-1
chr11:70166295-70166370	chr1:136902702-136902777	-1
chr11:70166314-70166389	chr9:73894080-73894155	-1
chr11:70166319-70166394	chr11:70128229-70128304	1
chr11:70166325-70166400	chr11:70164873-70164948	1
chr11:70166325-70166400	chr15:47298013-47298088	-1
chr11:70166328-70166403	chr11:69253091-69253166	1
chr11:70166333-70166408	chr1:136902739-136902814	-1
chr11:70166339-70166414	chr11:70168067-70168142	1
chr11:70166343-70166418	chr15:43189557-43189632	-1
chr11:70166344-70166419	chr11:70204785-70204860	1
chr11:70166350-70166425	chr11:77923778-77923853	1
chr11:70166355-70166430	chr11:70167600-70167675	1
chr11:70166374-70166449	chr11:70852229-70852304	1
chr11:70166379-70166454	chr15:43189595-43189670	-1
chr11:70166391-70166466	chr12:59056720-59056795	-1
chr11:70166398-70166473	chr17:87181708-87181783	-1
chr11:70166398-70166473	chr3:148452170-148452245	-1
chr11:70166402-70166477	chr14:73745768-73745843	-1
chr11:70166403-70166478	chr11:70177688-70177763	1
chr11:70166405-70166480	chr7:19406013-19406088	-1
chr11:70166420-70166495	chr1:180505514-180505589	-1
chr11:70166423-70166498	chr3:95818587-95818662	-1
chr11:70166524-70166599	chr1:188928985-188929060	-1
chr11:70166558-70166633	chr11:69737300-69737375	1
chr11:70166567-70166642	chr6:103684748-103684823	-1
chr11:70166591-70166666	chr12:35003980-35004055	-1
chr11:70166623-70166698	chr15:48212474-48212549	-1
chr11:70166634-70166709	chr11:70168355-70168430	1
chr11:70166683-70166758	chr11:70262064-70262139	1
chr11:70166689-70166764	chr3:95376150-95376225	-1
chr11:70166690-70166765	chr11:70171796-70171871	1
chr11:70166729-70166804	chr11:70286200-70286275	1
chr11:70166741-70166816	chr11:39265460-39265535	1
chr11:70166755-70166830	chr11:70171860-70171935	1
chr11:70166801-70166876	chr11:69141427-69141502	1
chr11:70166802-70166877	chr11:70162545-70162620	1
chr11:70166837-70166912	chr11:70130274-70130349	1
chr11:70166855-70166930	chr15:78207467-78207542	-1
chr11:70166861-70166936	chr11:70168860-70168935	1
chr11:70166869-70166944	chr1:73797867-73797942	-1
chr11:70166876-70166951	chrX:106728097-106728172	-1
chr11:70166898-70166973	chr11:70405224-70405299	1
chr11:70166915-70166990	chr11:79488345-79488420	1
chr11:70166925-70167000	chr11:29782046-29782121	1
chr11:70166935-70167010	chr11:70153494-70153569	1
chr11:70166945-70167020	chr11:69919745-69919820	1
chr11:70166953-70167028	chr11:69361315-69361390	1
chr11:70166976-70167051	chr2:38794507-38794582	-1
chr11:70166978-70167053	chr11:70184649-70184724	1
chr11:70166980-70167055	chr11:69926522-69926597	1
chr11:70166989-70167064	chr11:70124661-70124736	1
chr11:70167015-70167090	chr11:70341107-70341182	1
chr11:70167016-70167091	chr11:70217681-70217756	1
chr11:70167024-70167099	chr11:73285984-73286059	1
chr11:70167024-70167099	chr11:70069351-70069426	1
chr11:70167024-70167099	chr11:70165059-70165134	1
chr11:70167027-70167102	chr11:70217718-70217793	1
chr11:70167031-70167106	chr11:70162926-70163001	1
chr11:70167036-70167111	chr11:70174274-70174349	1
chr11:70167047-70167122	chr11:70135248-70135323	1
chr11:70167058-70167133	chr11:70069974-70070049	1
chr11:70167060-70167135	chr3:45115809-45115884	-1
chr11:70167063-70167138	chr11:70165096-70165171	1
chr11:70167063-70167138	chr11:70069386-70069461	1
chr11:70167065-70167140	chr11:70701970-70702045	1
chr11:70167080-70167155	chr11:75607174-75607249	1
chr11:70167083-70167158	chr19:45287200-45287275	-1
chr11:70167099-70167174	chr8:23054021-23054096	-1
chr11:70167103-70167178	chr11:69260530-69260605	1
chr11:70167106-70167181	chr4:116107641-116107716	-1
chr11:70167113-70167188	chr11:70102829-70102904	1
chr11:70167114-70167189	chr11:70167971-70168046	1
chr11:70167145-70167220	chr16:26042436-26042511	-1
chr11:70167151-70167226	chr11:70168008-70168083	1
chr11:70167156-70167231	chr6:87257552-87257627	-1
chr11:70167161-70167236	chr11:70354598-70354673	1
chr11:70167175-70167250	chr11:70255423-70255498	1
chr11:70167186-70167261	chr11:70074234-70074309	1
chr11:70167206-70167281	chr2:153685448-153685523	-1
chr11:70167217-70167292	chr11:40764749-40764824	1
chr11:70167221-70167296	chr11:30284197-30284272	1
chr11:70167245-70167320	chr11:70144296-70144371	1
chr11:70167251-70167326	chr12:85148394-85148469	-1
chr11:70167263-70167338	chr1:23653404-23653479	-1
chr11:70167271-70167346	chr11:80115782-80115857	1
chr11:70167279-70167354	chr11:70167403-70167478	1
chr11:70167320-70167395	chrX:71737700-71737775	-1
chr3:20241741-20241816	chr9:91204320-91204395	-1
chr3:20241784-20241859	chr11:85773392-85773467	-1
chr3:20241857-20241932	chr3:19571990-19572065	1
chr3:20241891-20241966	chr6:34799523-34799598	-1
chr3:20241996-20242071	chr3:126022987-126023062	1
chr3:20242006-20242081	chr3:20235965-20236040	1
chr3:20242010-20242085	chr5:140183329-140183404	-1
chr3:20242014-20242089	chr3:20297901-20297976	1
chr3:20242020-20242095	chr10:24454248-24454323	-1
chr3:20242021-20242096	chr17:25370348-25370423	-1
chr3:20242024-20242099	chr3:116465453-116465528	1
chr3:20242027-20242102	chr3:20160783-20160858	1
chr3:20242028-20242103	chr3:60395612-60395687	1
chr3:20242050-20242125	chr3:20245211-20245286	1
chr3:20242066-20242141	chr5:65740795-65740870	-1
chr3:20242075-20242150	chr14:54423641-54423716	-1
chr3:20242078-20242153	chr3:20334513-20334588	1
chr3:20242089-20242164	chr3:24138728-24138803	1
chr3:20242094-20242169	chr3:53864547-53864622	1
chr3:20242094-20242169	chr3:20244090-20244165	1
chr3:20242095-20242170	chr12:97634185-97634260	-1
chr3:20242106-20242181	chr3:20261049-20261124	1
chr3:20242113-20242188	chr3:67591379-67591454	1
chr3:20242128-20242203	chr3:20259085-20259160	1
chr3:20242131-20242206	chr3:106611030-106611105	1
chr3:20242137-20242212	chr3:20504436-20504511	1
chr3:20242138-20242213	chr3:20244608-20244683	1
chr3:20242143-20242218	chr2:106996608-106996683	-1
chr3:20242162-20242237	chr8:120322612-120322687	-1
chr3:20242170-20242245	chr3:20326421-20326496	1
chr3:20242174-20242249	chr5:24245705-24245780	-1
chr3:20242187-20242262	chr3:41633613-41633688	1
chr3:20242192-20242267	chr3:41633613-41633688	1
chr3:20242192-20242267	chr3:30756441-30756516	1
chr3:20242194-20242269	chr5:140139640-140139715	-1
chr3:20242194-20242269	chr3:19963410-19963485	1
chr3:20242195-20242270	chr13:12395641-12395716	-1
chr3:20242216-20242291	chr18:87765505-87765580	-1
chr3:20242228-20242303	chr18:58567477-58567552	-1
chr3:20242228-20242303	chr9:56291899-56291974	-1
chr3:20242228-20242303	chr3:30756441-30756516	1
chr3:20242229-20242304	chr3:20223319-20223394	1
chr3:20242230-20242305	chr18:67005489-67005564	-1
chr3:20242241-20242316	chr3:20245310-20245385	1
chr3:20242248-20242323	chr17:78913864-78913939	-1
chr3:20242260-20242335	chr3:119745422-119745497	1
chr3:20242278-20242353	chr3:20238297-20238372	1
chr3:20242278-20242353	chr3:20282787-20282862	1
chr3:20242285-20242360	chr3:20235944-20236019	1
chr3:20242291-20242366	chr8:85024996-85025071	-1
chr3:20242297-20242372	chr2:117022295-117022370	-1
chr3:20242319-20242394	chr3:159451375-159451450	1
chr3:20242386-20242461	chr3:20255623-20255698	1
chr3:20242399-20242474	chr2:91163356-91163431	-1
chr3:20242431-20242506	chr3:20246499-20246574	1
chr3:20242435-20242510	chr3:20235923-20235998	1
chr3:20242436-20242511	chr9:68780074-68780149	-1
chr3:20242440-20242515	chr6:10887233-10887308	-1
chr3:20242443-20242518	chr3:129529590-129529665	1
chr3:20242451-20242526	chr3:19811550-19811625	1
chr3:20242452-20242527	chr3:20117612-20117687	1
chr3:20242462-20242537	chrX:106219430-106219505	-1
chr3:20242479-20242554	chr3:135621233-135621308	1
chr3:20242538-20242613	chr6:113193600-113193675	-1
chr3:20242546-20242621	chr3:19398380-19398455	1
chr3:20242574-20242649	chr3:5855253-5855328	1
chr3:20242577-20242652	chr3:20236455-20236530	1
chr3:20242598-20242673	chr3:20172771-20172846	1
chr3:20242600-20242675	chr3:20140370-20140445	1
chr3:20242631-20242706	chr3:43182767-43182842	1
chr3:20242652-20242727	chr3:20331965-20332040	1
chr3:20242661-20242736	chr3:97659555-97659630	1
chr3:20242668-20242743	chr3:22052821-22052896	1
chr3:20242668-20242743	chr19:47046440-47046515	-1
chr3:20242668-20242743	chr3:20496799-20496874	1
chr3:20242668-20242743	chr3:20280007-20280082	1
chr3:20242671-20242746	chr19:47046440-47046515	-1
chr3:20242676-20242751	chr3:115857176-115857251	1
chr3:20242681-20242756	chr3:20030608-20030683	1
chr3:20242685-20242760	chr3:19242295-19242370	1
chr3:20242690-20242765	chr9:55975451-55975526	-1
chr3:20242694-20242769	chr3:20220514-20220589	1
chr3:20242695-20242770	chr3:20355592-20355667	1
chr3:20242710-20242785	chr3:20294145-20294220	1
chr3:20242717-20242792	chr3:20199154-20199229	1
chr3:20242732-20242807	chr3:20355592-20355667	1
chr3:20242733-20242808	chr3:40783251-40783326	1
chr3:20242734-20242809	chr3:20239362-20239437	1
chr3:20242742-20242817	chr2:168974348-168974423	-1
chr3:20242746-20242821	chr17:47754227-47754302	-1
chr3:20242755-20242830	chr9:99457539-99457614	-1
chr3:20242755-20242830	chr3:20247388-20247463	1
chr3:20242787-20242862	chr3:144550894-144550969	1
chr3:20242788-20242863	chr3:20270673-20270748	1
chr3:20242788-20242863	chr3:20213999-20214074	1
chr3:20242788-20242863	chr3:129828471-129828546	1
chr3:20242788-20242863	chr2:89314531-89314606	-1
chr3:20242793-20242868	chr3:129828507-129828582	1
chr3:20242822-20242897	chr3:20286176-20286251	1
chr3:20242837-20242912	chr12:72127957-72128032	-1
chr3:20242859-20242934	chr3:19188490-19188565	1
chr3:20242878-20242953	chr3:19833690-19833765	1
chr3:20242970-20243045	chr12:50819776-50819851	-1
chr3:20243017-20243092	chr4:26650922-26650997	-1
chr9:58013775-58013850	chr9:57971916-57971991	1
chr9:58013777-58013852	chr9:63741987-63742062	1
chr9:58013779-58013854	chr6:75392832-75392907	-1
chr9:58013783-58013858	chr9:57952005-57952080	1
chr9:58013784-58013859	chr9:58018031-58018106	1
chr9:58013789-58013864	chr3:84267638-84267713	-1
chr9:58013789-58013864	chr3:84267639-84267714	-1
chr9:58013792-58013867	chr9:58021590-58021665	1
chr9:58013795-58013870	chr9:57867297-57867372	1
chr9:58013795-58013870	chr9:57867333-57867408	1
chr9:58013795-58013870	chr9:58062443-58062518	1
chr9:58013805-58013880	chr9:58012444-58012519	1
chr9:58013806-58013881	chr9:57927161-57927236	1
chr9:58013810-58013885	chr9:57912635-57912710	1
chr9:58013816-58013891	chr3:38453332-38453407	-1
chr9:58013820-58013895	chr11:85396928-85397003	-1
chr9:58013822-58013897	chr18:20465039-20465114	-1
chr9:58013825-58013900	chr9:59246149-59246224	1
chr9:58013829-58013904	chr15:80628497-80628572	-1
chr9:58013829-58013904	chr12:51097595-51097670	-1
chr9:58013830-58013905	chr3:128460811-128460886	-1
chr9:58013840-58013915	chr9:58011227-58011302	1
chr9:58013840-58013915	chr9:58013699-58013774	1
chr9:58013842-58013917	chr9:58013569-58013644	1
chr9:58013842-58013917	chr9:58013631-58013706	1
chr9:58013844-58013919	chr9:106685031-106685106	1
chr9:58013854-58013929	chr9:57933328-57933403	1
chr9:58013864-58013939	chr3:121554823-121554898	-1
chr9:58013864-58013939	chr9:58288611-58288686	1
chr9:58013872-58013947	chr8:13301522-13301597	-1
chr9:58013873-58013948	chr9:57867468-57867543	1
chr9:58013874-58013949	chr9:58011441-58011516	1
chr9:58013877-58013952	chr9:58013699-58013774	1
chr9:58013879-58013954	chr5:24804947-24805022	-1
chr9:58013879-58013954	chr9:58013569-58013644	1
chr9:58013894-58013969	chr9:62782751-62782826	1
chr9:58013913-58013988	chr9:60791091-60791166	1
chr9:58013938-58014013	chr1:139366360-139366435	-1
chr9:58013952-58014027	chr9:118483257-118483332	1
chr9:58013952-58014027	chr9:57558906-57558981	1
chr9:58013953-58014028	chr5:87189225-87189300	-1
chr9:58013964-58014039	chr9:57990769-57990844	1
chr9:58013964-58014039	chr9:57990758-57990833	1
chr9:58013964-58014039	chr11:102003840-102003915	-1
chr9:58013969-58014044	chr9:58204813-58204888	1
chr9:58013973-58014048	chr9:58028848-58028923	1
chr9:58013981-58014056	chr9:57770991-57771066	1
chr9:58013982-58014057	chr9:58032148-58032223	1
chr9:58013984-58014059	chr15:56836459-56836534	-1
chr9:58013990-58014065	chr5:87189225-87189300	-1
chr9:58013992-58014067	chr9:58438588-58438663	1
chr9:58013993-58014068	chr2:149175441-149175516	-1
chr9:58013999-58014074	chr8:122279625-122279700	-1
chr9:58013999-58014074	chr9:58424766-58424841	1
chr9:58014003-58014078	chr9:58013699-58013774	1
chr9:58014003-58014078	chr9:58011141-58011216	1
chr9:58014011-58014086	chr9:54993295-54993370	1
chr9:58014012-58014087	chr13:10359939-10360014	-1
chr9:58014015-58014090	chr4:148755774-148755849	-1
chr9:58014018-58014093	chr9:110655784-110655859	1
chr9:58014019-58014094	chr9:58279552-58279627	1
chr9:58014028-58014103	chr9:58000531-58000606	1
chr9:58014055-58014130	chr12:16896249-16896324	-1
chr9:58014061-58014136	chr9:58012379-58012454	1
chr9:58014067-58014142	chr10:41809498-41809573	-1
chr9:58014070-58014145	chr3:81319237-81319312	-1
chr9:58014072-58014147	chr16:10124206-10124281	-1
chr9:58014076-58014151	chr9:57804893-57804968	1
chr9:58014082-58014157	chr9:58140700-58140775	1
chr9:58014092-58014167	chr9:56837257-56837332	1
chr9:58014094-58014169	chr9:114134016-114134091	1
chr9:58014103-58014178	chr9:58138562-58138637	1
chr9:58014105-58014180	chr9:63747781-63747856	1
chr9:58014108-58014183	chr16:10124206-10124281	-1
chr9:58014109-58014184	chr16:10124206-10124281	-1
chr9:58014109-58014184	chr9:57867682-57867757	1
chr9:58014116-58014191	chr1:185412673-185412748	-1
chr9:58014119-58014194	chr9:58038739-58038814	1
chr9:58014119-58014194	chr7:74986038-74986113	-1
chr9:58014153-58014228	chr14:95720375-95720450	-1
chr9:58014163-58014238	chr9:58017789-58017864	1
chr9:58014164-58014239	chr9:78921214-78921289	1
chr9:58014168-58014243	chr9:58062767-58062842	1
chr9:58014178-58014253	chr9:58094877-58094952	1
chr9:58014181-58014256	chr9:58007408-58007483	1
chr9:58014189-58014264	chr5:122147391-122147466	-1
chr9:58014197-58014272	chr5:33745211-33745286	-1
chr9:58014204-58014279	chr9:57867881-57867956	1
chr9:58014207-58014282	chr9:57791041-57791116	1
chr9:58014208-58014283	chr9:58048570-58048645	1
chr9:58014227-58014302	chr9:49051474-49051549	1
chr9:58014232-58014307	chr9:58011055-58011130	1
chr9:58014245-58014320	chr2:125255967-125256042	-1
chr9:58014261-58014336	chr9:58101885-58101960	1
chr9:58014266-58014341	chr9:44915127-44915202	1
chr9:58014286-58014361	chr9:58187396-58187471	1
chr9:58014286-58014361	chr9:58187358-58187433	1
chr9:58014291-58014366	chr9:58018705-58018780	1
chr9:58014297-58014372	chr15:12444675-12444750	-1
chr9:58014305-58014380	chr9:58023673-58023748	1
chr9:58014305-58014380	chr6:30110961-30111036	-1
chr9:58014315-58014390	chr7:79925350-79925425	-1
chr9:58014315-58014390	chr9:57988783-57988858	1
chr9:58014316-58014391	chr4:135292607-135292682	-1
chr9:58014317-58014392	chr13:17676817-17676892	-1
chr9:58014324-58014399	chr6:40465304-40465379	-1
chr9:58014327-58014402	chr9:58009032-58009107	1
chr9:58014327-58014402	chr9:57996927-57997002	1
chr9:58014327-58014402	chr9:52913511-52913586	1
chr9:58014328-58014403	chr9:58189655-58189730	1
chr9:58014331-58014406	chr9:57850061-57850136	1
chr9:58014353-58014428	chr9:58497496-58497571	1
chr9:58014358-58014433	chr9:62714769-62714844	1
chr9:58014363-58014438	chr11:3543780-3543855	-1
chr9:58014366-58014441	chr9:59083439-59083514	1
chr9:58014366-58014441	chr9:57196410-57196485	1
chr9:58014375-58014450	chr9:58003456-58003531	1
chr9:58014379-58014454	chr9:58008825-58008900	1
chr9:58014391-58014466	chr9:58617151-58617226	1
chr9:58014393-58014468	chr9:57967368-57967443	1
chr9:58014397-58014472	chr9:57690721-57690796	1
chr9:58014397-58014472	chr9:57690757-57690832	1
chr9:58014413-58014488	chr14:120654373-120654448	-1
chr9:58014413-58014488	chr6:128254622-128254697	-1
chr9:58014422-58014497	chr16:34404279-34404354	-1
chr9:58014429-58014504	chr9:58026413-58026488	1
chr9:58014430-58014505	chr9:58018061-58018136	1
chr9:58014432-58014507	chr9:57939969-57940044	1
chr9:58014438-58014513	chr10:31905190-31905265	-1
chr9:58014440-58014515	chr9:57972063-57972138	1
chr9:58014442-58014517	chr9:111244351-111244426	1
chr9:58014444-58014519	chr2:181468184-181468259	-1
chr9:58014447-58014522	chr9:58170247-58170322	1
chr9:58014459-58014534	chr16:34404279-34404354	-1
chr9:58014462-58014537	chr9:122546524-122546599	1
chr9:58014463-58014538	chr9:122546524-122546599	1
chr9:58014474-58014549	chr9:60682533-60682608	1
chr9:58014480-58014555	chr9:58017811-58017886	1
chr9:58014499-58014574	chr9:57848204-57848279	1
chr9:58014499-58014574	chr9:57890475-57890550	1
chr9:58014512-58014587	chr9:58174916-58174991	1
chr9:58014513-58014588	chr9:58073797-58073872	1
chr9:58014513-58014588	chr9:58107877-58107952	1
chr9:58014513-58014588	chr9:58023531-58023606	1
chr9:58014513-58014588	chr9:58016552-58016627	1
chr9:58014518-58014593	chr9:58268995-58269070	1
chr9:58014518-58014593	chr9:58011152-58011227	1
chr9:58014520-58014595	chr1:132979844-132979919	-1
chr9:58014521-58014596	chr9:58253069-58253144	1
chr9:58014528-58014603	chr9:70733096-70733171	1
chr9:58014528-58014603	chr5:48893362-48893437	-1
chr9:58014530-58014605	chr9:58411502-58411577	1
chr9:58014530-58014605	chr9:58028810-58028885	1
chr9:58014530-58014605	chr6:23122474-23122549	-1
chr9:58014538-58014613	chr6:38267712-38267787	-1
chr9:58014538-58014613	chr9:58012392-58012467	1
chr9:58014545-58014620	chr9:57933138-57933213	1
chr9:58014546-58014621	chr9:66963008-66963083	1
chr9:58014546-58014621	chr9:63419785-63419860	1
chr9:58014562-58014637	chr9:58205160-58205235	1
chr9:58014563-58014638	chr12:79982563-79982638	-1
chr9:58014566-58014641	chr9:58185410-58185485	1
chr9:58014573-58014648	chr9:69111363-69111438	1
chr9:58014577-58014652	chr9:56010475-56010550	1
chr9:58014577-58014652	chr9:58885005-58885080	1
chr9:58014584-58014659	chr5:115012055-115012130	-1
chr9:58014585-58014660	chr9:57933092-57933167	1
chr9:58014585-58014660	chr9:57933093-57933168	1
chr9:58014601-58014676	chr6:39305172-39305247	-1
chr9:58014601-58014676	chr6:40314352-40314427	-1
chr9:58014620-58014695	chr19:45238563-45238638	-1
chr9:58014621-58014696	chr9:60912604-60912679	1
chr9:58014630-58014705	chr9:69830915-69830990	1
chr9:58014638-58014713	chr5:138873559-138873634	-1
chr9:58014676-58014751	chr9:57692021-57692096	1
chr9:58014682-58014757	chr9:57996726-57996801	1
chr9:58014683-58014758	chr9:57996726-57996801	1
chr9:58014684-58014759	chr9:57990617-57990692	1
chr9:58014685-58014760	chr9:57990617-57990692	1
chr9:58014700-58014775	chr9:17487355-17487430	1
chr9:58014707-58014782	chr9:57987180-57987255	1
chr9:58014711-58014786	chr9:72462760-72462835	1
chr9:58014711-58014786	chr9:58216877-58216952	1
chr9:58014713-58014788	chr9:58112176-58112251	1
chr9:58014713-58014788	chr9:58013611-58013686	1
chr9:58014713-58014788	chr9:57242410-57242485	1
chr9:58014713-58014788	chr9:58140268-58140343	1
chr9:58014714-58014789	chr9:58359494-58359569	1
chr9:58014714-58014789	chr9:57858957-57859032	1
chr9:58014719-58014794	chr9:109583279-109583354	1
chr9:58014722-58014797	chr9:57915699-57915774	1
chr9:58014729-58014804	chr5:36600562-36600637	-1
chr9:58014731-58014806	chr9:63492389-63492464	1
chr9:58014733-58014808	chr9:58402931-58403006	1
chr9:58014734-58014809	chr9:57506600-57506675	1
chr9:58014740-58014815	chr9:56976565-56976640	1
chr9:58014741-58014816	chr6:39461225-39461300	-1
chr9:58014744-58014819	chr9:58023457-58023532	1
chr9:58014750-58014825	chr9:57242421-57242496	1
chr9:58014751-58014826	chr9:57858993-57859068	1
chr9:58014753-58014828	chr9:102421827-102421902	1
chr9:58014753-58014828	chr9:57989464-57989539	1
chr9:58014754-58014829	chr11:64870344-64870419	-1
chr9:58014754-58014829	chr9:57841093-57841168	1
chr9:58014757-58014832	chr9:57965773-57965848	1
chr9:58014758-58014833	chr6:31165621-31165696	-1
chr9:58014758-58014833	chr9:58145965-58146040	1
chr9:58014760-58014835	chr9:63171517-63171592	1
chr9:58014760-58014835	chr11:100844646-100844721	-1
chr9:58014761-58014836	chr9:57868306-57868381	1
chr9:58014765-58014840	chr9:58038990-58039065	1
chr9:58014765-58014840	chr9:58252717-58252792	1
chr9:58014765-58014840	chr16:52552236-52552311	-1
chr9:58014765-58014840	chr9:57980644-57980719	1
chr9:58014766-58014841	chr14:117233649-117233724	-1
chr9:58014767-58014842	chr9:58007906-58007981	1
chr9:58014768-58014843	chr9:58009460-58009535	1
chr9:58014768-58014843	chr9:62606541-62606616	1
chr9:58014770-58014845	chr9:58212416-58212491	1
chr9:58014770-58014845	chr9:58043546-58043621	1
chr9:58014771-58014846	chr9:58005839-58005914	1
chr9:58014776-58014851	chr9:57683764-57683839	1
chr9:58014788-58014863	chr9:58229343-58229418	1
chr9:58014791-58014866	chr9:58009782-58009857	1
chr9:58014791-58014866	chr13:32892028-32892103	-1
chr9:58014794-58014869	chr2:30882601-30882676	-1
chr9:58014796-58014871	chr9:63739364-63739439	1
chr9:58014799-58014874	chr9:58203115-58203190	1
chr9:58014802-58014877	chr9:57938319-57938394	1
chr9:58014808-58014883	chr9:59953000-59953075	1
chr9:58014809-58014884	chr16:30703543-30703618	-1
chr9:58014810-58014885	chr19:3771686-3771761	-1
chr9:58014812-58014887	chr9:57960272-57960347	1
chr9:58014812-58014887	chr19:3771686-3771761	-1
chr9:58014814-58014889	chr4:115641233-115641308	-1
chr9:58014815-58014890	chr9:57098018-57098093	1
chr9:58014820-58014895	chr9:57953380-57953455	1
chr9:58014821-58014896	chr9:58031340-58031415	1
chr9:58014830-58014905	chr9:58201500-58201575	1
chr9:58014830-58014905	chr9:58160261-58160336	1
chr9:58014834-58014909	chr9:57960054-57960129	1
chr9:58014835-58014910	chr2:4158127-4158202	-1
chr9:58014836-58014911	chr6:38406079-38406154	-1
chr9:58014836-58014911	chr9:58256691-58256766	1
chr9:58014836-58014911	chr18:32243642-32243717	-1
chr9:58014842-58014917	chr9:61233359-61233434	1
chr9:58014842-58014917	chr9:63297102-63297177	1
chr9:58014852-58014927	chr9:57451970-57452045	1
chr9:58014868-58014943	chr9:58007490-58007565	1
chr9:58014878-58014953	chr9:60737351-60737426	1
chr9:58014884-58014959	chr13:70515836-70515911	-1
chr9:58014889-58014964	chr18:36062394-36062469	-1
chr9:58014890-58014965	chr7:139639280-139639355	-1
chr9:58014908-58014983	chr9:58063335-58063410	1
chr9:58014915-58014990	chr9:58033660-58033735	1
chr9:58014916-58014991	chr2:26217827-26217902	-1
chr9:58014926-58015001	chr12:76216384-76216459	-1
chr9:58014927-58015002	chr9:115679488-115679563	1
chr9:58014932-58015007	chr9:63482645-63482720	1
chr9:58014933-58015008	chr9:57979920-57979995	1
chr9:58014934-58015009	chr19:4857039-4857114	-1
chr9:58014951-58015026	chr7:134155727-134155802	-1
chr9:58014968-58015043	chr9:57308573-57308648	1
chr9:58014973-58015048	chr7:27404688-27404763	-1
chr9:58014987-58015062	chr9:58020193-58020268	1
chr9:58014996-58015071	chr4:130542016-130542091	-1
chr9:58014999-58015074	chr1:169929823-169929898	-1
chr9:58015006-58015081	chr7:123128724-123128799	-1
chr9:58015021-58015096	chr9:58842731-58842806	1
chr9:58015050-58015125	chr9:58029964-58030039	1
chr9:58015058-58015133	chr5:81593708-81593783	-1
chr9:58015064-58015139	chr9:58020206-58020281	1
chr9:58015065-58015140	chr5:141886819-141886894	-1
chr9:58015077-58015152	chr9:58005119-58005194	1
chr9:58015083-58015158	chr6:39673529-39673604	-1
chr9:58015090-58015165	chr9:58004882-58004957	1
chr9:58015119-58015194	chr9:60002220-60002295	1
chr9:58015119-58015194	chr9:60002221-60002296	1
chr9:58015136-58015211	chr2:32913052-32913127	-1
chr9:58015163-58015238	chr9:58087186-58087261	1
chr9:58015182-58015257	chr9:57662958-57663033	1
chr9:58015182-58015257	chr9:58001661-58001736	1
chr9:58015186-58015261	chr9:58034669-58034744	1
chr9:58015187-58015262	chr9:58268987-58269062	1
chr9:58015209-58015284	chr9:58070424-58070499	1
chr9:58015209-58015284	chr2:103567613-103567688	-1
chr9:58015209-58015284	chr2:103567612-103567687	-1
chr9:58015218-58015293	chr9:57662958-57663033	1
chr9:58015220-58015295	chr9:58279849-58279924	1
chr9:58015239-58015314	chr9:57995736-57995811	1
chr9:58015240-58015315	chr12:87456768-87456843	-1
chr9:58015245-58015320	chr9:58070464-58070539	1
chr9:58015249-58015324	chr9:58053971-58054046	1
chr9:58015257-58015332	chr9:58279886-58279961	1
chr9:58015261-58015336	chr9:58256260-58256335	1
chr9:58015269-58015344	chr9:58976064-58976139	1
chr9:58015270-58015345	chr9:57614930-57615005	1
chr9:58015274-58015349	chr12:83223617-83223692	-1
chr9:58015285-58015360	chr9:59241642-59241717	1
chr9:58015286-58015361	chr9:58013623-58013698	1
chr9:58015308-58015383	chr3:94880647-94880722	-1
chr9:58015325-58015400	chr14:86722302-86722377	-1
chr9:58015333-58015408	chr9:57862447-57862522	1
chr9:58015340-58015415	chr6:46879574-46879649	-1
chr9:58015346-58015421	chr9:69989506-69989581	1
chr9:58015352-58015427	chr11:80135706-80135781	-1
chr9:58015537-58015612	chrX:48117331-48117406	-1
chr9:58015644-58015719	chr2:68671354-68671429	-1
chr9:58015655-58015730	chr1:169702577-169702652	-1
chr9:58015682-58015757	chr2:68671393-68671468	-1
chr16:22438796-22438871	chr16:13114789-13114864	1
chr16:22438800-22438875	chr14:18461205-18461280	-1
chr16:22438816-22438891	chr5:139249293-139249368	-1
chr16:22438817-22438892	chr16:22675309-22675384	1
chr16:22438817-22438892	chr16:39268857-39268932	1
chr16:22438818-22438893	chr16:23135127-23135202	1
chr16:22438818-22438893	chr16:22847077-22847152	1
chr16:22438828-22438903	chr1:33815537-33815612	-1
chr16:22438859-22438934	chr1:159579399-159579474	-1
chr16:22438862-22438937	chr15:61504042-61504117	-1
chr16:22438862-22438937	chr11:96764174-96764249	-1
chr16:22438863-22438938	chr16:22436028-22436103	1
chr16:22438875-22438950	chr16:22956337-22956412	1
chr16:22438881-22438956	chr16:22438598-22438673	1
chr16:22438911-22438986	chr16:58534186-58534261	1
chr16:22438917-22438992	chr3:79992035-79992110	-1
chr16:22438922-22438997	chr18:17382442-17382517	-1
chr16:22438922-22438997	chr16:20130154-20130229	1
chr16:22438934-22439009	chr3:96560066-96560141	-1
chr16:22438941-22439016	chr16:34706546-34706621	1
chr16:22438947-22439022	chr16:26902561-26902636	1
chr16:22438968-22439043	chr6:112644459-112644534	-1
chr16:22438981-22439056	chr16:34706554-34706629	1
chr16:22438986-22439061	chr16:35812760-35812835	1
chr16:22438989-22439064	chr16:41638531-41638606	1
chr16:22438992-22439067	chr16:22231879-22231954	1
chr16:22439021-22439096	chr16:22537627-22537702	1
chr16:22439024-22439099	chr16:22235647-22235722	1
chr16:22439027-22439102	chr16:13110374-13110449	1
chr16:22439029-22439104	chr16:22231890-22231965	1
chr16:22439034-22439109	chr16:56736271-56736346	1
chr16:22439039-22439114	chr16:92329221-92329296	1
chr16:22439046-22439121	chr16:27539723-27539798	1
chr16:22439060-22439135	chr16:22421044-22421119	1
chr16:22439060-22439135	chr16:36043143-36043218	1
chr16:22439100-22439175	chr16:89847411-89847486	1
chr16:22439106-22439181	chr1:3439188-3439263	-1
chr16:22439117-22439192	chr16:24988951-24989026	1
chr16:22439131-22439206	chr5:90793067-90793142	-1
chr16:22439138-22439213	chr11:3186088-3186163	-1
chr16:22439138-22439213	chr16:22543599-22543674	1
chr16:22439139-22439214	chr16:21808586-21808661	1
chr16:22439142-22439217	chr8:60506492-60506567	-1
chr16:22439146-22439221	chr16:22448104-22448179	1
chr16:22439155-22439230	chr16:50440120-50440195	1
chr16:22439167-22439242	chr15:36450538-36450613	-1
chr16:22439176-22439251	chr16:21808623-21808698	1
chr16:22439185-22439260	chr16:33937706-33937781	1
chr16:22439188-22439263	chr16:56789207-56789282	1
chr16:22439205-22439280	chr2:153245860-153245935	-1
chr16:22439209-22439284	chr16:87423334-87423409	1
chr16:22439235-22439310	chr16:22441724-22441799	1
chr16:22439238-22439313	chr14:67061919-67061994	-1
chr16:22439254-22439329	chr16:22528088-22528163	1
chr16:22439272-22439347	chr5:123532856-123532931	-1
chr16:22439295-22439370	chr16:65430167-65430242	1
chr16:22439341-22439416	chr16:70705318-70705393	1
chr16:22439341-22439416	chr16:22286474-22286549	1
chr16:22439343-22439418	chr16:21853601-21853676	1
chr16:22439350-22439425	chr13:30166521-30166596	-1
chr16:22439354-22439429	chr16:21778297-21778372	1
chr16:22439354-22439429	chr12:57578871-57578946	-1
chr16:22439400-22439475	chr16:22474871-22474946	1
chr16:22439400-22439475	chr16:22474906-22474981	1
chr16:22439408-22439483	chr16:22448231-22448306	1
chr16:22439447-22439522	chr16:18297165-18297240	1
chr16:22439447-22439522	chr16:22467331-22467406	1
chr16:22439457-22439532	chr16:22427266-22427341	1
chr16:22439460-22439535	chr16:28591923-28591998	1
chr16:22439467-22439542	chr16:22451321-22451396	1
chr16:22439474-22439549	chr16:22447406-22447481	1
chr16:22439474-22439549	chr16:22447443-22447518	1
chr16:22439488-22439563	chr16:70488029-70488104	1
chr16:22439495-22439570	chr6:108778996-108779071	-1
chr16:22439499-22439574	chr16:36614567-36614642	1
chr16:22439506-22439581	chr5:84720948-84721023	-1
chr16:22439516-22439591	chr16:22398563-22398638	1
chr16:22439530-22439605	chr6:40588745-40588820	-1
chr16:22439542-22439617	chr16:8826449-8826524	1
chr16:22439574-22439649	chr16:20869762-20869837	1
chr16:22439574-22439649	chr16:21786090-21786165	1
chr16:22439577-22439652	chr16:22283568-22283643	1
chr16:22439577-22439652	chr16:13895107-13895182	1
chr16:22439608-22439683	chr16:15554775-15554850	1
chr16:22439609-22439684	chr8:25194428-25194503	-1
chr16:22439617-22439692	chr16:13895107-13895182	1
chr16:22439625-22439700	chr11:33189449-33189524	-1
chr16:22439627-22439702	chr16:22519604-22519679	1
chr16:22439633-22439708	chr16:22436385-22436460	1
chr16:22439645-22439720	chr16:22586496-22586571	1
chr16:22439650-22439725	chr4:41088177-41088252	-1
chr16:22439651-22439726	chr16:22444859-22444934	1
chr16:22439654-22439729	chr16:90233902-90233977	1
chr16:22439658-22439733	chr16:21878926-21879001	1
chr16:22439662-22439737	chr17:57452419-57452494	-1
chr16:22439663-22439738	chr9:28187572-28187647	-1
chr16:22439664-22439739	chr9:28187572-28187647	-1
chr16:22439664-22439739	chr16:22519604-22519679	1
chr16:22439664-22439739	chr16:22867012-22867087	1
chr16:22439668-22439743	chr16:87490792-87490867	1
chr16:22439672-22439747	chr16:89794410-89794485	1
chr16:22439675-22439750	chr16:22141261-22141336	1
chr16:22439679-22439754	chr16:18815402-18815477	1
chr16:22439680-22439755	chr16:4760003-4760078	1
chr16:22439681-22439756	chr16:22586533-22586608	1
chr16:22439692-22439767	chr3:71038944-71039019	-1
chr16:22439702-22439777	chr16:9051568-9051643	1
chr16:22439704-22439779	chr16:50461999-50462074	1
chr16:22439705-22439780	chr16:86169263-86169338	1
chr16:22439714-22439789	chr16:94790521-94790596	1
chr16:22439717-22439792	chr16:22441418-22441493	1
chr16:22439719-22439794	chr16:22438653-22438728	1
chr16:22439725-22439800	chr16:30921348-30921423	1
chr16:22439731-22439806	chr4:90168464-90168539	-1
chr16:22439734-22439809	chr16:50041089-50041164	1
chr16:22439736-22439811	chr16:44247071-44247146	1
chr16:22439737-22439812	chrX:109236540-109236615	-1
chr16:22439740-22439815	chr14:51264311-51264386	-1
chr16:22439748-22439823	chr16:27313635-27313710	1
chr16:22439750-22439825	chr2:37906520-37906595	-1
chr16:22439750-22439825	chr16:22502144-22502219	1
chr16:22439752-22439827	chr16:94790539-94790614	1
chr16:22439757-22439832	chr3:152996203-152996278	-1
chr16:22439757-22439832	chr3:96823159-96823234	-1
chr16:22439761-22439836	chr16:23548544-23548619	1
chr16:22439761-22439836	chr16:16144909-16144984	1
chr16:22439761-22439836	chr16:22502700-22502775	1
chr16:22439762-22439837	chr16:62751714-62751789	1
chr16:22439762-22439837	chr16:22447917-22447992	1
chr16:22439762-22439837	chr5:57819114-57819189	-1
chr16:22439762-22439837	chr1:178600700-178600775	-1
chr16:22439763-22439838	chr16:32675750-32675825	1
chr16:22439763-22439838	chr16:22431896-22431971	1
chr16:22439767-22439842	chr12:111035285-111035360	-1
chr16:22439767-22439842	chr16:22445742-22445817	1
chr16:22439768-22439843	chr1:113584185-113584260	-1
chr16:22439770-22439845	chr18:73864034-73864109	-1
chr16:22439771-22439846	chr16:50041089-50041164	1
chr16:22439771-22439846	chr16:22415020-22415095	1
chr16:22439773-22439848	chr16:44247071-44247146	1
chr16:22439773-22439848	chr16:56220343-56220418	1
chr16:22439773-22439848	chr16:20699885-20699960	1
chr16:22439777-22439852	chr16:22874235-22874310	1
chr16:22439778-22439853	chr14:28668684-28668759	-1
chr16:22439781-22439856	chr16:26712937-26713012	1
chr16:22439782-22439857	chr5:148524702-148524777	-1
chr16:22439782-22439857	chr10:110988237-110988312	-1
chr16:22439784-22439859	chr16:13615009-13615084	1
chr16:22439785-22439860	chr16:59596750-59596825	1
chr16:22439786-22439861	chr2:37906558-37906633	-1
chr16:22439788-22439863	chr4:51153283-51153358	-1
chr16:22439789-22439864	chr16:22408595-22408670	1
chr16:22439789-22439864	chr16:22459717-22459792	1
chr16:22439789-22439864	chr16:22500922-22500997	1
chr16:22439794-22439869	chr16:22467774-22467849	1
chr16:22439794-22439869	chr16:40456231-40456306	1
chr16:22439794-22439869	chr3:152996240-152996315	-1
chr16:22439794-22439869	chr14:88535357-88535432	-1
chr16:22439794-22439869	chr16:22449046-22449121	1
chr16:22439794-22439869	chr16:22523013-22523088	1
chr16:22439795-22439870	chr16:37745583-37745658	1
chr16:22439797-22439872	chr12:119609729-119609804	-1
chr16:22439797-22439872	chr17:39844185-39844260	-1
chr16:22439798-22439873	chr16:22442942-22443017	1
chr16:22439798-22439873	chr5:57819152-57819227	-1
chr16:22439800-22439875	chr16:22431896-22431971	1
chr16:22439801-22439876	chr16:22438757-22438832	1
chr16:22439803-22439878	chrX:101646099-101646174	-1
chr16:22439806-22439881	chr16:12210604-12210679	1
chr16:22439806-22439881	chr16:22467825-22467900	1
chr16:22439807-22439882	chr4:41363304-41363379	-1
chr16:22439807-22439882	chr5:110439129-110439204	-1
chr16:22439807-22439882	chr1:190844242-190844317	-1
chr16:22439810-22439885	chr16:22233656-22233731	1
chr16:22439810-22439885	chr17:57249599-57249674	-1
chr16:22439812-22439887	chr16:22588304-22588379	1
chr16:22439813-22439888	chr16:27546186-27546261	1
chr16:22439813-22439888	chr2:106542409-106542484	-1
chr16:22439814-22439889	chr16:22438459-22438534	1
chr16:22439816-22439891	chr16:16344789-16344864	1
chr16:22439816-22439891	chr16:23345198-23345273	1
chr16:22439818-22439893	chr19:11706483-11706558	-1
chr16:22439822-22439897	chr16:22472814-22472889	1
chr16:22439823-22439898	chr16:23368570-23368645	1
chr16:22439826-22439901	chr8:106619801-106619876	-1
chr16:22439826-22439901	chr1:182509244-182509319	-1
chr16:22439828-22439903	chr16:18835184-18835259	1
chr16:22439835-22439910	chr4:129639697-129639772	-1
chr16:22439840-22439915	chr3:37039399-37039474	-1
chr16:22439844-22439919	chr7:65462723-65462798	-1
chr16:22439844-22439919	chr16:45642369-45642444	1
chr16:22439844-22439919	chr16:22510845-22510920	1
chr16:22439844-22439919	chr16:23246223-23246298	1
chr16:22439846-22439921	chr16:38537586-38537661	1
chr16:22439848-22439923	chr18:36752742-36752817	-1
chr16:22439849-22439924	chr16:60375718-60375793	1
chr16:22439849-22439924	chr16:22587887-22587962	1
chr16:22439849-22439924	chr16:56752968-56753043	1
chr16:22439850-22439925	chr16:27546223-27546298	1
chr16:22439850-22439925	chr16:21795221-21795296	1
chr16:22439850-22439925	chr16:97649139-97649214	1
chr16:22439851-22439926	chr16:23325615-23325690	1
chr16:22439851-22439926	chr16:22811393-22811468	1
chr16:22439853-22439928	chr9:54280195-54280270	-1
chr16:22439853-22439928	chr14:79603046-79603121	-1
chr16:22439853-22439928	chr3:79444980-79445055	-1
chr16:22439854-22439929	chr16:5400833-5400908	1
chr16:22439856-22439931	chr19:11706486-11706561	-1
chr16:22439856-22439931	chr16:45194953-45195028	1
chr16:22439858-22439933	chr16:22835803-22835878	1
chr16:22439858-22439933	chr16:22263626-22263701	1
chr16:22439858-22439933	chr16:21984801-21984876	1
chr16:22439858-22439933	chr16:9837745-9837820	1
chr16:22439861-22439936	chr16:14700734-14700809	1
chr16:22439865-22439940	chr1:12404235-12404310	-1
chr16:22439865-22439940	chr16:22358598-22358673	1
chr16:22439865-22439940	chr16:27351381-27351456	1
chr16:22439866-22439941	chr16:14311069-14311144	1
chr16:22439870-22439945	chr16:22031669-22031744	1
chr16:22439870-22439945	chr4:129639697-129639772	-1
chr16:22439872-22439947	chr16:9553743-9553818	1
chr16:22439875-22439950	chr16:53847613-53847688	1
chr16:22439875-22439950	chr16:77770556-77770631	1
chr16:22439876-22439951	chr18:6981796-6981871	-1
chr16:22439877-22439952	chr16:22419381-22419456	1
chr16:22439883-22439958	chr16:18421261-18421336	1
chr16:22439885-22439960	chr16:22828366-22828441	1
chr16:22439885-22439960	chr16:56753008-56753083	1
chr16:22439885-22439960	chr1:69484429-69484504	-1
chr16:22439886-22439961	chr16:60375738-60375813	1
chr16:22439887-22439962	chr1:95573688-95573763	-1
chr16:22439887-22439962	chr16:22443535-22443610	1
chr16:22439888-22439963	chr2:169209343-169209418	-1
chr16:22439888-22439963	chr2:8340681-8340756	-1
chr16:22439894-22439969	chr16:21691816-21691891	1
chr16:22439894-22439969	chr16:35774426-35774501	1
chr16:22439898-22439973	chr5:134789307-134789382	-1
chr16:22439900-22439975	chr5:49900629-49900704	-1
chr16:22439912-22439987	chr16:14142863-14142938	1
chr16:22439916-22439991	chr16:22471595-22471670	1
chr16:22439916-22439991	chr16:21813094-21813169	1
chr16:22439919-22439994	chr19:4419655-4419730	-1
chr16:22439920-22439995	chr16:75904931-75905006	1
chr16:22439922-22439997	chr16:90970911-90970986	1
chr16:22439929-22440004	chr5:129555154-129555229	-1
chr16:22439933-22440008	chr16:22419380-22419455	1
chr16:22439934-22440009	chr16:38724306-38724381	1
chr16:22439939-22440014	chr16:21611531-21611606	1
chr16:22439950-22440025	chr16:93695774-93695849	1
chr16:22439967-22440042	chr16:21914777-21914852	1
chr16:22439977-22440052	chr14:75229720-75229795	-1
chr16:22439983-22440058	chr16:22773417-22773492	1
chr16:22439983-22440058	chr16:22244706-22244781	1
chr16:22439990-22440065	chr16:22302163-22302238	1
chr16:22440005-22440080	chr16:22404600-22404675	1
chr16:22440021-22440096	chr16:22515729-22515804	1
chr16:22440025-22440100	chr16:22444752-22444827	1
chr16:22440027-22440102	chr16:37091202-37091277	1
chr16:22440030-22440105	chr16:50063073-50063148	1
chr16:22440076-22440151	chr9:108114654-108114729	-1
chr16:22440093-22440168	chr16:22349471-22349546	1
chr16:22440096-22440171	chr16:22214737-22214812	1
chr16:22440107-22440182	chr16:22497619-22497694	1
chr16:22440119-22440194	chr16:59329365-59329440	1
chr16:22440136-22440211	chr11:11176072-11176147	-1
chr16:22440191-22440266	chr16:30133450-30133525	1
chr16:22440195-22440270	chrX:60232101-60232176	-1
chr16:22440196-22440271	chr16:11979417-11979492	1
chr16:22440196-22440271	chr16:11979416-11979491	1
chr16:22440216-22440291	chr16:22403704-22403779	1
chr16:22440259-22440334	chr16:58546148-58546223	1
chr16:22440271-22440346	chr16:50380582-50380657	1
chr16:22440272-22440347	chr16:22441665-22441740	1
chr16:22440278-22440353	chr16:18493858-18493933	1
chr16:22440279-22440354	chr16:22441239-22441314	1
chr16:22440305-22440380	chr7:94505997-94506072	-1
chr16:22440316-22440391	chr16:14124426-14124501	1
chr16:22440320-22440395	chr16:22238905-22238980	1
chr16:22440331-22440406	chr16:22443543-22443618	1
chr16:22440338-22440413	chr16:21935082-21935157	1
chr16:22440342-22440417	chr9:3561020-3561095	-1
chr16:22440349-22440424	chr2:101457376-101457451	-1
chr16:22440349-22440424	chr16:22453042-22453117	1
chr16:22440349-22440424	chr16:22517158-22517233	1
chr16:22440349-22440424	chr16:22514298-22514373	1
chr16:22440353-22440428	chr3:96758313-96758388	-1
chr16:22440368-22440443	chr16:22513709-22513784	1
chr16:22440386-22440461	chr16:13645418-13645493	1
chr16:22440390-22440465	chr8:8612273-8612348	-1
chr16:22440397-22440472	chr5:124169530-124169605	-1
chr16:22440397-22440472	chr16:26758170-26758245	1
chr16:22440398-22440473	chr16:22450514-22450589	1
chr16:22440414-22440489	chr16:22308427-22308502	1
chr16:22440424-22440499	chr18:21354978-21355053	-1
chr16:22440429-22440504	chr16:36663507-36663582	1
chr16:22440441-22440516	chr16:30539750-30539825	1
chr16:22440445-22440520	chr1:66941331-66941406	-1
chr16:22440447-22440522	chr16:22461406-22461481	1
chr16:22440453-22440528	chr16:22393826-22393901	1
chr16:22440454-22440529	chr12:25027213-25027288	-1
chr16:22440459-22440534	chr16:58932555-58932630	1
chr16:22440460-22440535	chr16:22462580-22462655	1
chr16:22440464-22440539	chr16:21935532-21935607	1
chr16:22440471-22440546	chr16:22452239-22452314	1
chr16:22440471-22440546	chr12:114646031-114646106	-1
chr16:22440486-22440561	chr17:93893408-93893483	-1
chr16:22440490-22440565	chr16:87515777-87515852	1
chr16:22440491-22440566	chr16:8871121-8871196	1
chr16:22440496-22440571	chr16:22375926-22376001	1
chr16:22440496-22440571	chr16:22375889-22375964	1
chr16:22440497-22440572	chr1:93746481-93746556	-1
chr16:22440514-22440589	chr1:91922001-91922076	-1
chr16:22440518-22440593	chr16:22876407-22876482	1
chr16:22440526-22440601	chr16:21824792-21824867	1
chr16:22440527-22440602	chrX:52947804-52947879	-1
chr16:22440532-22440607	chr16:22634481-22634556	1
chr16:22440535-22440610	chr16:22468960-22469035	1
chr16:22440539-22440614	chr16:22454301-22454376	1
chr16:22440541-22440616	chr18:80849671-80849746	-1
chr16:22440561-22440636	chr4:73498894-73498969	-1
chr16:22440561-22440636	chr16:22440874-22440949	1
chr16:22440570-22440645	chr7:116570699-116570774	-1
chr16:22440575-22440650	chr16:22469866-22469941	1
chr16:22440575-22440650	chr16:20707179-20707254	1
chr16:22440585-22440660	chr16:22421631-22421706	1
chr16:22440588-22440663	chr16:22633919-22633994	1
chr16:22440591-22440666	chr5:43664693-43664768	-1
chr16:22440607-22440682	chr16:11245020-11245095	1
chr16:22440608-22440683	chr16:22440890-22440965	1
chr16:22440608-22440683	chr5:75495576-75495651	-1
chr16:22440608-22440683	chr15:36724564-36724639	-1
chr16:22440615-22440690	chr9:7575169-7575244	-1
chr16:22440621-22440696	chr16:22440890-22440965	1
chr16:22440621-22440696	chr5:131806692-131806767	-1
chr16:22440624-22440699	chr8:37161372-37161447	-1
chr16:22440625-22440700	chr16:30904896-30904971	1
chr16:22440641-22440716	chr16:18154083-18154158	1
chr16:22440665-22440740	chr16:22287020-22287095	1
chr16:22440669-22440744	chr16:22453705-22453780	1
chr16:22440678-22440753	chr16:22438498-22438573	1
chr16:22440678-22440753	chr16:90842501-90842576	1
chr16:22440684-22440759	chr16:22349534-22349609	1
chr16:22440685-22440760	chr16:22727757-22727832	1
chr16:22440689-22440764	chr16:22442114-22442189	1
chr16:22440691-22440766	chr16:8616923-8616998	1
chr16:22440691-22440766	chr16:5477901-5477976	1
chr16:22440698-22440773	chr17:66551597-66551672	-1
chr16:22440698-22440773	chr17:66551631-66551706	-1
chr16:22440700-22440775	chr16:22534716-22534791	1
chr16:22440706-22440781	chr16:22453705-22453780	1
chr16:22440706-22440781	chr16:22492227-22492302	1
chr16:22440719-22440794	chr16:22461873-22461948	1
chr16:22440732-22440807	chr12:87498067-87498142	-1
chr16:22440736-22440811	chr16:22440890-22440965	1
chr16:22440740-22440815	chr16:22376854-22376929	1
chr16:22440752-22440827	chr2:128588014-128588089	-1
chr16:22440758-22440833	chr2:5027242-5027317	-1
chr16:22440769-22440844	chr16:22568451-22568526	1
chr16:22440779-22440854	chr3:125940542-125940617	-1
chr16:22440784-22440859	chr16:21788902-21788977	1
chr7:144837340-144837415	chr7:144837221-144837296	1
chr7:144837346-144837421	chr19:41380265-41380340	-1
chr7:144837349-144837424	chr7:65959228-65959303	1
chr7:144837351-144837426	chr7:144786588-144786663	1
chr7:144837351-144837426	chr4:13505253-13505328	-1
chr7:144837351-144837426	chr7:144870587-144870662	1
chr7:144837351-144837426	chr1:160227494-160227569	-1
chr7:144837356-144837431	chr5:137063431-137063506	-1
chr7:144837360-144837435	chr7:144836744-144836819	1
chr7:144837361-144837436	chr7:120528653-120528728	1
chr7:144837362-144837437	chr9:75621139-75621214	-1
chr7:144837362-144837437	chrX:152886429-152886504	-1
chr7:144837363-144837438	chr9:107752865-107752940	-1
chr7:144837364-144837439	chr7:144835631-144835706	1
chr7:144837368-144837443	chr7:144836670-144836745	1
chr7:144837368-144837443	chr7:141538842-141538917	1
chr7:144837373-144837448	chr11:19893350-19893425	-1
chr7:144837374-144837449	chr11:19893350-19893425	-1
chr7:144837375-144837450	chr7:119691453-119691528	1
chr7:144837376-144837451	chr7:46314772-46314847	1
chr7:144837377-144837452	chr10:92679630-92679705	-1
chr7:144837378-144837453	chr2:120647300-120647375	-1
chr7:144837386-144837461	chr7:65959228-65959303	1
chr7:144837388-144837463	chr3:91309045-91309120	-1
chr7:144837396-144837471	chr7:144836744-144836819	1
chr7:144837396-144837471	chr7:144653487-144653562	1
chr7:144837398-144837473	chr7:120528674-120528749	1
chr7:144837398-144837473	chr7:144820306-144820381	1
chr7:144837409-144837484	chr12:57096809-57096884	-1
chr7:144837412-144837487	chr12:116854232-116854307	-1
chr7:144837434-144837509	chr5:115413158-115413233	-1
chr7:144837440-144837515	chr7:144837288-144837363	1
chr7:144837445-144837520	chr7:144824086-144824161	1
chr7:144837447-144837522	chr7:144822269-144822344	1
chr7:144837451-144837526	chr7:144825783-144825858	1
chr7:144837452-144837527	chr16:30474825-30474900	-1
chr7:144837459-144837534	chr4:65075538-65075613	-1
chr7:144837461-144837536	chr5:105756075-105756150	-1
chr7:144837484-144837559	chr7:144828200-144828275	1
chr7:144837484-144837559	chr11:4916340-4916415	-1
chr7:144837490-144837565	chr16:30474825-30474900	-1
chr7:144837505-144837580	chr7:122131481-122131556	1
chr7:144837506-144837581	chr18:19650258-19650333	-1
chr7:144837506-144837581	chr15:95991666-95991741	-1
chr7:144837506-144837581	chr7:144892692-144892767	1
chr7:144837508-144837583	chr7:98637055-98637130	1
chr7:144837512-144837587	chr7:144842823-144842898	1
chr7:144837521-144837596	chr17:46120176-46120251	-1
chr7:144837521-144837596	chr17:46120213-46120288	-1
chr7:144837530-144837605	chr7:144825325-144825400	1
chr7:144837533-144837608	chr1:73562359-73562434	-1
chr7:144837544-144837619	chr7:46681055-46681130	1
chr7:144837545-144837620	chr7:144837330-144837405	1
chr7:144837545-144837620	chr15:95991666-95991741	-1
chr7:144837552-144837627	chr1:134903029-134903104	-1
chr7:144837558-144837633	chr7:144714935-144715010	1
chr7:144837559-144837634	chr5:70005073-70005148	-1
chr7:144837560-144837635	chr7:144836910-144836985	1
chr7:144837565-144837640	chr7:144701023-144701098	1
chr7:144837570-144837645	chr7:144813459-144813534	1
chr7:144837570-144837645	chr7:144837208-144837283	1
chr7:144837580-144837655	chr7:144827016-144827091	1
chr7:144837594-144837669	chr12:64910785-64910860	-1
chr7:144837604-144837679	chr3:147043701-147043776	-1
chr7:144837606-144837681	chr4:74132818-74132893	-1
chr7:144837609-144837684	chr7:144905214-144905289	1
chr7:144837609-144837684	chr7:144837252-144837327	1
chr7:144837609-144837684	chr3:147043739-147043814	-1
chr7:144837642-144837717	chr7:144822538-144822613	1
chr7:144837652-144837727	chr7:144140094-144140169	1
chr7:144837670-144837745	chr7:144836856-144836931	1
chr7:144837679-144837754	chr11:3196242-3196317	-1
chr7:144837686-144837761	chr6:24059063-24059138	-1
chr7:144837686-144837761	chr7:144836558-144836633	1
chr7:144837689-144837764	chr2:31842076-31842151	-1
chr7:144837697-144837772	chr7:144896179-144896254	1
chr7:144837708-144837783	chr7:144836856-144836931	1
chr7:144837708-144837783	chr7:73487528-73487603	1
chr7:144837710-144837785	chr7:144833902-144833977	1
chr7:144837710-144837785	chr7:144833901-144833976	1
chr7:144837710-144837785	chr3:126527487-126527562	-1
chr7:144837717-144837792	chr7:144839761-144839836	1
chr7:144837725-144837800	chr13:29799065-29799140	-1
chr7:144837726-144837801	chr2:31842076-31842151	-1
chr7:144837729-144837804	chr2:31842076-31842151	-1
chr7:144837745-144837820	chr7:73487528-73487603	1
chr7:144837746-144837821	chr7:144833192-144833267	1
chr7:144837759-144837834	chr7:26632772-26632847	1
chr7:144837761-144837836	chr7:144818796-144818871	1
chr7:144837793-144837868	chr7:26632772-26632847	1
chr7:144837794-144837869	chr7:144602136-144602211	1
chr7:144837823-144837898	chr7:144847279-144847354	1
chr7:144837832-144837907	chr12:13256652-13256727	-1
chr7:144837832-144837907	chr7:95789245-95789320	1
chr7:144837853-144837928	chr7:30705777-30705852	1
chr7:144837925-144838000	chr7:144874811-144874886	1
chr7:144837971-144838046	chr13:43952017-43952092	-1
chr7:144838022-144838097	chr9:79668873-79668948	-1
chr7:144838058-144838133	chr10:107391380-107391455	-1
chr7:144838214-144838289	chr2:181610841-181610916	-1
chr7:144838224-144838299	chr13:94664840-94664915	-1
chr7:144838286-144838361	chr15:63855924-63855999	-1
chr7:144838295-144838370	chr8:69133047-69133122	-1
chr7:144838298-144838373	chr4:23466126-23466201	-1
chr7:144838302-144838377	chr12:11389100-11389175	-1
chr7:144838318-144838393	chr9:120663372-120663447	-1
chr7:144838320-144838395	chr13:95950193-95950268	-1
chr7:144838349-144838424	chr10:109921501-109921576	-1
chr7:144838352-144838427	chr7:144844777-144844852	1
chr7:144838408-144838483	chr12:99789863-99789938	-1
chr7:144838451-144838526	chr7:144814480-144814555	1
chr7:144838463-144838538	chr7:144839519-144839594	1
chr7:144838467-144838542	chr11:86262836-86262911	-1
chr7:144838485-144838560	chr7:144868513-144868588	1
chr7:144838492-144838567	chr7:144883135-144883210	1
chr7:144838493-144838568	chr7:144809446-144809521	1
chr7:144838499-144838574	chr7:144787028-144787103	1
chr7:144838501-144838576	chr7:128298522-128298597	1
chr7:144838509-144838584	chr7:144814371-144814446	1
chr7:144838509-144838584	chr7:144833470-144833545	1
chr7:144838520-144838595	chr7:144840200-144840275	1
chr7:144838533-144838608	chr17:29458269-29458344	-1
chr7:144838581-144838656	chr11:5912848-5912923	-1
chr7:144838582-144838657	chr19:45962679-45962754	-1
chr7:144838583-144838658	chr7:144892277-144892352	1
chr7:144838592-144838667	chr7:144836692-144836767	1
chr7:144838598-144838673	chr18:38050193-38050268	-1
chr7:144838614-144838689	chr17:37628090-37628165	-1
chr7:144838633-144838708	chr8:17832075-17832150	-1
chr7:144838633-144838708	chr8:17832038-17832113	-1
chr7:144838639-144838714	chr7:144792986-144793061	1
chr7:144838647-144838722	chr7:144296438-144296513	1
chr7:144838661-144838736	chr2:89175145-89175220	-1
chr7:144838676-144838751	chr19:7471824-7471899	-1
chr7:144838698-144838773	chr11:79237895-79237970	-1
chr7:144838716-144838791	chr7:144839369-144839444	1
chr7:144838716-144838791	chr7:144871980-144872055	1
chr7:144838716-144838791	chr15:43683003-43683078	-1
chr7:144838721-144838796	chr7:145243085-145243160	1
chr7:144838726-144838801	chr15:10976956-10977031	-1
chr7:144838739-144838814	chr7:144447996-144448071	1
chr7:144838756-144838831	chr7:144831391-144831466	1
chr7:144838794-144838869	chr7:144866105-144866180	1
chr7:144838800-144838875	chr9:123443006-123443081	-1
chr7:144838802-144838877	chr7:98311770-98311845	1
chr7:144838802-144838877	chr7:144821028-144821103	1
chr7:144838812-144838887	chr7:144478524-144478599	1
chr7:144838819-144838894	chr7:144833854-144833929	1
chr7:144838835-144838910	chr11:23278539-23278614	-1
chr7:144838843-144838918	chr6:51539908-51539983	-1
chr7:144838848-144838923	chr7:144478532-144478607	1
chr7:144838896-144838971	chr8:70852414-70852489	-1
chr7:144838906-144838981	chr7:144848716-144848791	1
chr7:144838917-144838992	chr1:191637426-191637501	-1
chr7:144838928-144839003	chr2:45519746-45519821	-1
chr7:144838968-144839043	chr7:144931520-144931595	1
chr7:144839015-144839090	chr7:143823161-143823236	1
chr7:144839051-144839126	chr7:26364797-26364872	1
chr7:144839073-144839148	chr1:57852519-57852594	-1
chr7:144839097-144839172	chr7:144781458-144781533	1
chr7:144839102-144839177	chr13:7025691-7025766	-1
chr7:144839106-144839181	chr7:144790601-144790676	1
chr7:144839109-144839184	chr7:73800276-73800351	1
chr7:144839116-144839191	chr2:106746957-106747032	-1
chr7:144839129-144839204	chr16:84708492-84708567	-1
chr7:144839132-144839207	chr7:144546887-144546962	1
chr7:144839149-144839224	chr7:46550838-46550913	1
chr7:144839152-144839227	chr8:75498874-75498949	-1
chr7:144839172-144839247	chr7:144835590-144835665	1
chr7:144839208-144839283	chr10:118920727-118920802	-1
chr7:144839211-144839286	chr16:5041019-5041094	-1
chr7:144839215-144839290	chr7:25955789-25955864	1
chr7:144839224-144839299	chr7:144839623-144839698	1
chr7:144839233-144839308	chr7:144593576-144593651	1
chr7:144839241-144839316	chr17:11392615-11392690	-1
chr7:144839245-144839320	chr7:144544787-144544862	1
chr7:144839249-144839324	chr14:99129853-99129928	-1
chr7:144839259-144839334	chr7:144839651-144839726	1
chr7:144839263-144839338	chr5:113175114-113175189	-1
chr7:144839268-144839343	chr7:122567293-122567368	1
chr7:144839269-144839344	chr7:53538254-53538329	1
chr7:144839273-144839348	chr7:144666968-144667043	1
chr7:144839273-144839348	chr7:144833199-144833274	1
chr7:144839281-144839356	chr2:38532461-38532536	-1
chr7:144839284-144839359	chr7:145268646-145268721	1
chr7:144839287-144839362	chr7:144607475-144607550	1
chr7:144839287-144839362	chr7:144859561-144859636	1
chr7:144839290-144839365	chr13:42606304-42606379	-1
chr7:144839293-144839368	chr15:7955792-7955867	-1
chr7:144839294-144839369	chr7:99245621-99245696	1
chr7:144839296-144839371	chr10:127951837-127951912	-1
chr7:144839299-144839374	chr7:144803177-144803252	1
chr7:144839302-144839377	chr7:144848572-144848647	1
chr7:144839318-144839393	chr12:31884719-31884794	-1
chr7:144839326-144839401	chr6:50234213-50234288	-1
chr6:88197385-88197460	chr6:88197179-88197254	1
chr6:88197410-88197485	chr6:88196982-88197057	1
chr6:88197421-88197496	chr6:88197065-88197140	1
chr6:88197429-88197504	chr9:96443688-96443763	-1
chr6:88197440-88197515	chr6:88197286-88197361	1
chr6:88197562-88197637	chr2:120190633-120190708	-1
chr6:88197604-88197679	chr16:93210277-93210352	-1
chr6:88197629-88197704	chr2:144894872-144894947	-1
chr6:88197723-88197798	chr15:68210254-68210329	-1
chr6:88197724-88197799	chr14:46412365-46412440	-1
chr6:88197775-88197850	chr10:125203125-125203200	-1
chr6:88197781-88197856	chr1:172575093-172575168	-1
chr6:88197782-88197857	chr1:172575093-172575168	-1
chr6:88197876-88197951	chr6:88366039-88366114	1
chr6:88197893-88197968	chr1:47987296-47987371	-1
chr6:88197914-88197989	chr6:88346525-88346600	1
chr6:88197914-88197989	chr6:88346561-88346636	1
chr6:88197919-88197994	chr6:88473046-88473121	1
chr6:88197940-88198015	chr6:88180329-88180404	1
chr6:88197943-88198018	chr6:88199878-88199953	1
chr6:88197957-88198032	chr11:86318867-86318942	-1
chr6:88197959-88198034	chr6:88229012-88229087	1
chr6:88197960-88198035	chr6:88188789-88188864	1
chr6:88197964-88198039	chr6:87842962-87843037	1
chr6:88197965-88198040	chr6:55394669-55394744	1
chr6:88197971-88198046	chr6:88186450-88186525	1
chr6:88197992-88198067	chr2:30285998-30286073	-1
chr6:88198003-88198078	chr6:88220293-88220368	1
chr6:88198016-88198091	chr6:87968216-87968291	1
chr6:88198025-88198100	chrX:86398830-86398905	-1
chr6:88198031-88198106	chr6:88381205-88381280	1
chr6:88198033-88198108	chr6:88200231-88200306	1
chr6:88198033-88198108	chr6:88200268-88200343	1
chr6:88198047-88198122	chr9:53656559-53656634	-1
chr6:88198051-88198126	chr6:88207245-88207320	1
chr6:88198066-88198141	chr19:33871706-33871781	-1
chr6:88198070-88198145	chr6:88018436-88018511	1
chr6:88198071-88198146	chr6:81711505-81711580	1
chr6:88198083-88198158	chr14:116561843-116561918	-1
chr6:88198090-88198165	chr6:88190832-88190907	1
chr6:88198099-88198174	chr6:85970285-85970360	1
chr6:88198103-88198178	chr16:23992101-23992176	-1
chr6:88198114-88198189	chr12:107990811-107990886	-1
chr6:88198127-88198202	chr10:32662066-32662141	-1
chr6:88198145-88198220	chr5:55811666-55811741	-1
chr6:88198147-88198222	chr6:88201868-88201943	1
chr6:88198149-88198224	chr6:83447881-83447956	1
chr6:88198151-88198226	chr6:88219960-88220035	1
chr6:88198151-88198226	chr6:87136137-87136212	1
chr6:88198162-88198237	chr6:88114924-88114999	1
chr6:88198185-88198260	chr6:32049591-32049666	1
chr6:88198185-88198260	chr6:87821644-87821719	1
chr6:88198189-88198264	chr5:35053534-35053609	-1
chr6:88198196-88198271	chr6:41673936-41674011	1
chr6:88198201-88198276	chr6:87821681-87821756	1
chr6:88198210-88198285	chr12:90321728-90321803	-1
chr6:88198216-88198291	chr6:88250273-88250348	1
chr6:88198216-88198291	chr6:88387042-88387117	1
chr6:88198216-88198291	chr6:88250274-88250349	1
chr6:88198229-88198304	chr9:53234209-53234284	-1
chr6:88198240-88198315	chr6:88421652-88421727	1
chr6:88198241-88198316	chr13:54136852-54136927	-1
chr6:88198241-88198316	chr2:64375622-64375697	-1
chr6:88198254-88198329	chr6:88249092-88249167	1
chr6:88198256-88198331	chr8:108327153-108327228	-1
chr6:88198272-88198347	chr9:45090156-45090231	-1
chr6:88198280-88198355	chr6:88213721-88213796	1
chr6:88198290-88198365	chr6:88193054-88193129	1
chr6:88198292-88198367	chr6:88894943-88895018	1
chr6:88198293-88198368	chr8:108327163-108327238	-1
chr6:88198305-88198380	chr6:9093125-9093200	1
chr6:88198312-88198387	chr6:88205227-88205302	1
chr6:88198313-88198388	chr6:88839601-88839676	1
chr6:88198313-88198388	chr6:88194483-88194558	1
chr6:88198317-88198392	chr6:88195448-88195523	1
chr6:88198319-88198394	chr6:83268790-83268865	1
chr6:88198320-88198395	chr6:88470552-88470627	1
chr6:88198321-88198396	chr6:90369230-90369305	1
chr6:88198326-88198401	chr6:88080889-88080964	1
chr6:88198329-88198404	chr6:88199600-88199675	1
chr6:88198329-88198404	chr6:88187913-88187988	1
chr6:88198329-88198404	chr6:88894980-88895055	1
chr6:88198333-88198408	chr6:88201121-88201196	1
chr6:88198333-88198408	chr2:25526156-25526231	-1
chr6:88198337-88198412	chr6:88229004-88229079	1
chr6:88198340-88198415	chr4:116792615-116792690	-1
chr6:88198340-88198415	chr6:88228175-88228250	1
chr6:88198340-88198415	chr6:88208118-88208193	1
chr6:88198342-88198417	chr6:88171625-88171700	1
chr6:88198343-88198418	chr6:88271976-88272051	1
chr6:88198348-88198423	chr6:88844632-88844707	1
chr6:88198348-88198423	chr6:83152476-83152551	1
chr6:88198353-88198428	chr8:68962724-68962799	-1
chr6:88198356-88198431	chr6:47905538-47905613	1
chr6:88198356-88198431	chr13:71178562-71178637	-1
chr6:88198356-88198431	chr15:10966527-10966602	-1
chr6:88198356-88198431	chr6:146093698-146093773	1
chr6:88198356-88198431	chr9:44565961-44566036	-1
chr6:88198361-88198436	chr6:87266366-87266441	1
chr6:88198363-88198438	chr4:58101950-58102025	-1
chr6:88198363-88198438	chr6:88080889-88080964	1
chr6:88198363-88198438	chr6:88512999-88513074	1
chr6:88198363-88198438	chr2:36487607-36487682	-1
chr6:88198365-88198440	chr6:88528723-88528798	1
chr6:88198365-88198440	chr6:88188078-88188153	1
chr6:88198365-88198440	chr6:87941270-87941345	1
chr6:88198366-88198441	chr6:88022947-88023022	1
chr6:88198367-88198442	chr6:88272132-88272207	1
chr6:88198368-88198443	chr6:88195276-88195351	1
chr6:88198370-88198445	chr5:32862390-32862465	-1
chr6:88198373-88198448	chr5:122611497-122611572	-1
chr6:88198375-88198450	chr1:177240143-177240218	-1
chr6:88198375-88198450	chr12:37627732-37627807	-1
chr6:88198376-88198451	chr6:88228175-88228250	1
chr6:88198377-88198452	chr6:88084701-88084776	1
chr6:88198377-88198452	chr6:88424151-88424226	1
chr6:88198377-88198452	chr6:88199812-88199887	1
chr6:88198379-88198454	chr9:44896893-44896968	-1
chr6:88198379-88198454	chr2:19450652-19450727	-1
chr6:88198379-88198454	chr16:19618803-19618878	-1
chr6:88198380-88198455	chr6:88341603-88341678	1
chr6:88198383-88198458	chr6:88409291-88409366	1
chr6:88198383-88198458	chr6:88831721-88831796	1
chr6:88198383-88198458	chr2:167123699-167123774	-1
chr6:88198384-88198459	chr6:88375807-88375882	1
chr6:88198386-88198461	chr2:91176222-91176297	-1
chr6:88198390-88198465	chr5:122709231-122709306	-1
chr6:88198391-88198466	chr6:88210052-88210127	1
chr6:88198392-88198467	chr2:56244734-56244809	-1
chr6:88198393-88198468	chr6:88202122-88202197	1
chr6:88198394-88198469	chr6:88206206-88206281	1
chr6:88198396-88198471	chr7:45594805-45594880	-1
chr6:88198400-88198475	chr6:87868797-87868872	1
chr6:88198400-88198475	chr6:88278815-88278890	1
chr6:88198402-88198477	chr6:88047455-88047530	1
chr6:88198404-88198479	chr6:88316018-88316093	1
chr6:88198405-88198480	chr6:88246281-88246356	1
chr6:88198405-88198480	chr9:48838587-48838662	-1
chr6:88198405-88198480	chr6:88188426-88188501	1
chr6:88198405-88198480	chr6:88196923-88196998	1
chr6:88198408-88198483	chr6:88190979-88191054	1
chr6:88198409-88198484	chr6:88514559-88514634	1
chr6:88198410-88198485	chr1:13154747-13154822	-1
chr6:88198411-88198486	chr11:74671922-74671997	-1
chr6:88198411-88198486	chr1:19927760-19927835	-1
chr6:88198413-88198488	chr6:87146690-87146765	1
chr6:88198414-88198489	chr7:125478221-125478296	-1
chr6:88198414-88198489	chr6:88199812-88199887	1
chr6:88198418-88198493	chr6:86793757-86793832	1
chr6:88198422-88198497	chr2:13383944-13384019	-1
chr6:88198422-88198497	chr10:78352936-78353011	-1
chr6:88198422-88198497	chr13:119683992-119684067	-1
chr6:88198423-88198498	chr6:88194458-88194533	1
chr6:88198427-88198502	chr6:88202034-88202109	1
chr6:88198428-88198503	chr6:86276066-86276141	1
chr6:88198428-88198503	chr6:86276067-86276142	1
chr6:88198430-88198505	chr6:88206244-88206319	1
chr6:88198430-88198505	chr8:105556339-105556414	-1
chr6:88198431-88198506	chr6:88206244-88206319	1
chr6:88198431-88198506	chr6:88378413-88378488	1
chr6:88198451-88198526	chr5:110821110-110821185	-1
chr6:88198455-88198530	chr4:106611681-106611756	-1
chr6:88198457-88198532	chr1:153906057-153906132	-1
chr6:88198469-88198544	chr6:88406407-88406482	1
chr6:88198470-88198545	chr6:88204975-88205050	1
chr6:88198471-88198546	chr6:88430167-88430242	1
chr6:88198473-88198548	chr3:105152752-105152827	-1
chr6:88198475-88198550	chr6:88903176-88903251	1
chr6:88198481-88198556	chr4:147759085-147759160	-1
chr6:88198487-88198562	chr6:88192723-88192798	1
chr6:88198487-88198562	chr9:83823221-83823296	-1
chr6:88198490-88198565	chr15:43385734-43385809	-1
chr6:88198490-88198565	chr5:90597259-90597334	-1
chr6:88198491-88198566	chr6:88086959-88087034	1
chr6:88198492-88198567	chr2:19148787-19148862	-1
chr6:88198495-88198570	chr6:88441761-88441836	1
chr6:88198500-88198575	chr6:86351920-86351995	1
chr6:88198501-88198576	chr6:49140231-49140306	1
chr6:88198502-88198577	chr6:88202233-88202308	1
chr6:88198505-88198580	chr6:88196035-88196110	1
chr6:88198506-88198581	chr6:88052723-88052798	1
chr6:88198508-88198583	chr6:88183621-88183696	1
chr6:88198513-88198588	chr3:21357067-21357142	-1
chr6:88198515-88198590	chr3:33544181-33544256	-1
chr6:88198525-88198600	chr6:88246457-88246532	1
chr6:88198525-88198600	chr6:88206492-88206567	1
chr6:88198530-88198605	chr4:34250072-34250147	-1
chr6:88198531-88198606	chr12:16866702-16866777	-1
chr6:88198538-88198613	chr12:84317300-84317375	-1
chr6:88198545-88198620	chr15:38308352-38308427	-1
chr6:88198545-88198620	chr5:55885364-55885439	-1
chr6:88198588-88198663	chr6:88196031-88196106	1
chr6:88198599-88198674	chr14:119540695-119540770	-1
chr6:88198606-88198681	chrX:159562819-159562894	-1
chr6:88198619-88198694	chr6:134915282-134915357	1
chr6:88198627-88198702	chr14:55946146-55946221	-1
chr6:88198632-88198707	chr6:88201899-88201974	1
chr6:88198636-88198711	chr6:88202388-88202463	1
chr6:88198638-88198713	chr6:88331641-88331716	1
chr6:88198654-88198729	chr2:6478022-6478097	-1
chr6:88198664-88198739	chr14:55946183-55946258	-1
chr6:88198668-88198743	chr1:85280118-85280193	-1
chr6:88198674-88198749	chr6:88151246-88151321	1
chr6:88198683-88198758	chr6:88208160-88208235	1
chr6:88198692-88198767	chr6:88464988-88465063	1
chr6:88198692-88198767	chr1:129140596-129140671	-1
chr6:88198694-88198769	chr11:121710063-121710138	-1
chr6:88198707-88198782	chr6:88093195-88093270	1
chr6:88198716-88198791	chr8:32394750-32394825	-1
chr6:88198723-88198798	chr5:91696076-91696151	-1
chr6:88198723-88198798	chr14:52009101-52009176	-1
chr6:88198731-88198806	chr6:88202325-88202400	1
chr6:88198735-88198810	chr6:51674475-51674550	1
chr6:88198741-88198816	chr1:138416042-138416117	-1
chr6:88198747-88198822	chr6:88241799-88241874	1
chr6:88198758-88198833	chr6:88487033-88487108	1
chr6:88198760-88198835	chr5:31698439-31698514	-1
chr6:88198764-88198839	chr19:29563229-29563304	-1
chr6:88198766-88198841	chr6:88441041-88441116	1
chr6:88198780-88198855	chr6:116047744-116047819	1
chr6:88198782-88198857	chr7:4912126-4912201	-1
chr6:88198809-88198884	chr6:88831413-88831488	1
chr6:88198815-88198890	chr5:5498679-5498754	-1
chr6:88198834-88198909	chr6:88210512-88210587	1
chr6:88198836-88198911	chr9:60349437-60349512	-1
chr6:88198836-88198911	chr6:88130741-88130816	1
chr6:88198837-88198912	chrX:22703425-22703500	-1
chr6:88198838-88198913	chr15:102620095-102620170	-1
chr6:88198839-88198914	chr16:30616012-30616087	-1
chr6:88198841-88198916	chr6:83025004-83025079	1
chr6:88198852-88198927	chr5:5498717-5498792	-1
chr6:88198857-88198932	chr2:121122968-121123043	-1
chr6:88198870-88198945	chr9:43968242-43968317	-1
chr6:88198870-88198945	chr12:113568781-113568856	-1
chr6:88198876-88198951	chr6:88195319-88195394	1
chr6:88198880-88198955	chr6:88502624-88502699	1
chr6:88198880-88198955	chr7:64383550-64383625	-1
chr6:88198889-88198964	chr6:88193737-88193812	1
chr6:88198896-88198971	chr6:88418412-88418487	1
chr6:88198951-88199026	chr6:88190773-88190848	1
chr6:88198951-88199026	chr6:88200426-88200501	1
chr6:88198951-88199026	chr6:120842587-120842662	1
chr6:88198956-88199031	chr6:88431176-88431251	1
chr6:88198956-88199031	chr6:88203124-88203199	1
chr6:88198959-88199034	chr9:45017321-45017396	-1
chr6:88198971-88199046	chr7:108583525-108583600	-1
chr6:88198976-88199051	chr1:64122027-64122102	-1
chr6:88198977-88199052	chr6:88056066-88056141	1
chr6:88198979-88199054	chr6:88654754-88654829	1
chr6:88198985-88199060	chr9:20909097-20909172	-1
chr6:88198995-88199070	chr6:88303724-88303799	1
chr6:88199013-88199088	chr6:88982558-88982633	1
chr6:88199024-88199099	chr6:88197065-88197140	1
chr6:88199029-88199104	chr9:31152009-31152084	-1
chr6:88199039-88199114	chr8:70865547-70865622	-1
chr6:88199042-88199117	chr6:88192638-88192713	1
chr6:88199045-88199120	chr9:107695299-107695374	-1
chr6:88199061-88199136	chr2:30088222-30088297	-1
chr6:88199063-88199138	chr6:13816023-13816098	1
chr6:88199066-88199141	chr6:51512175-51512250	1
chr6:88199098-88199173	chr6:88199879-88199954	1
chr6:88199111-88199186	chr3:97167031-97167106	-1
chr6:88199116-88199191	chr6:88237172-88237247	1
chr6:88199120-88199195	chr6:88199514-88199589	1
chr6:88199125-88199200	chr2:40114871-40114946	-1
chr6:88199135-88199210	chr6:88199894-88199969	1
chr6:88199149-88199224	chr6:86062128-86062203	1
chr6:88199152-88199227	chr6:88519950-88520025	1
chr6:88199152-88199227	chr6:91723433-91723508	1
chr6:88199152-88199227	chr18:56326893-56326968	-1
chr6:88199242-88199317	chr7:48855632-48855707	-1
chr6:88199257-88199332	chr5:85793688-85793763	-1
chr6:88199284-88199359	chr18:44473933-44474008	-1
chr6:88199285-88199360	chr6:88199546-88199621	1
chr6:88199371-88199446	chr6:88199648-88199723	1
chr12:98267403-98267478	chr12:98267366-98267441	150
chr12:98267459-98267534	chr7:112671442-112671517	-1
chr12:98267694-98267769	chr2:35224392-35224467	-1
chr12:98267767-98267842	chr4:141653577-141653652	-1
chr12:98267784-98267859	chr18:24130159-24130234	-1
chr12:98267798-98267873	chr12:60681597-60681672	1
chr12:98267800-98267875	chr6:134766344-134766419	-1
chr12:98267830-98267905	chr12:102615484-102615559	1
chr12:98267835-98267910	chr12:98215177-98215252	4
chr12:98267889-98267964	chr13:18293420-18293495	-1
chr12:98267896-98267971	chr12:110993064-110993139	1
chr12:98267897-98267972	chr12:98244666-98244741	1
chr12:98267898-98267973	chr12:112801874-112801949	1
chr12:98267903-98267978	chr12:111657714-111657789	1
chr12:98267916-98267991	chr12:98210250-98210325	150
chr12:98267920-98267995	chr12:98216236-98216311	1
chr12:98267927-98268002	chr11:53608203-53608278	-1
chr12:98267953-98268028	chr1:105444021-105444096	-1
chr12:98267964-98268039	chr12:17265628-17265703	1
chr12:98267965-98268040	chr12:88850080-88850155	1
chr12:98267970-98268045	chr12:98209887-98209962	150
chr12:98267989-98268064	chr12:98229053-98229128	1
chr12:98267993-98268068	chr3:69321117-69321192	-1
chr12:98268001-98268076	chr12:32840591-32840666	1
chr12:98268001-98268076	chr12:98254433-98254508	35
chr12:98268005-98268080	chr12:98222895-98222970	1
chr12:98268008-98268083	chr12:98532666-98532741	1
chr12:98268027-98268102	chr5:139468694-139468769	-1
chr12:98268029-98268104	chr12:15363513-15363588	1
chr12:98268030-98268105	chr5:72604502-72604577	-1
chr12:98268033-98268108	chr12:69423532-69423607	1
chr12:98268041-98268116	chr12:98282900-98282975	2
chr12:98268044-98268119	chr12:98269421-98269496	150
chr12:98268052-98268127	chr12:98273444-98273519	20
chr12:98268060-98268135	chr12:98210084-98210159	150
chr12:98268069-98268144	chr12:105637893-105637968	1
chr12:98268070-98268145	chr4:21776057-21776132	-1
chr12:98268074-98268149	chr12:97832275-97832350	1
chr12:98268079-98268154	chr1:85614338-85614413	-1
chr12:98268082-98268157	chr12:98263172-98263247	150
chr12:98268085-98268160	chr5:140116275-140116350	-1
chr12:98268090-98268165	chr12:73222174-73222249	1
chr12:98268090-98268165	chr12:73222138-73222213	1
chr12:98268098-98268173	chr12:98266935-98267010	150
chr12:98268098-98268173	chr11:107320016-107320091	-1
chr12:98268109-98268184	chr12:98261049-98261124	150
chr12:98268111-98268186	chr12:91058236-91058311	1
chr12:98268113-98268188	chr16:58530056-58530131	-1
chr12:98268117-98268192	chr12:75419462-75419537	1
chr12:98268118-98268193	chr12:98253365-98253440	1
chr12:98268121-98268196	chr12:69999415-69999490	1
chr12:98268125-98268200	chr12:111890066-111890141	1
chr12:98268128-98268203	chr12:98264449-98264524	124
chr12:98268129-98268204	chr12:16380347-16380422	1
chr12:98268133-98268208	chr7:84479819-84479894	-1
chr12:98268134-98268209	chr12:49747793-49747868	1
chr12:98268135-98268210	chr14:26521734-26521809	-1
chr12:98268135-98268210	chr12:67799512-67799587	1
chr12:98268136-98268211	chr12:98286252-98286327	1
chr12:98268144-98268219	chr12:72534669-72534744	1
chr12:98268148-98268223	chr12:98261304-98261379	150
chr12:98268151-98268226	chr14:35550508-35550583	-1
chr12:98268153-98268228	chr12:98263445-98263520	124
chr12:98268154-98268229	chr7:47826054-47826129	-1
chr12:98268157-98268232	chr12:98336484-98336559	1
chr12:98268157-98268232	chr12:98594616-98594691	1
chr12:98268159-98268234	chr12:98214972-98215047	4
chr12:98268170-98268245	chr12:82250756-82250831	1
chr12:98268170-98268245	chr12:82250717-82250792	1
chr12:98268174-98268249	chr12:98270470-98270545	150
chr12:98268174-98268249	chr12:98270433-98270508	150
chr12:98268177-98268252	chr12:69156682-69156757	1
chr12:98268178-98268253	chr3:112013166-112013241	-1
chr12:98268178-98268253	chr5:122483589-122483664	-1
chr12:98268178-98268253	chr11:15703359-15703434	-1
chr12:98268178-98268253	chr12:57441748-57441823	1
chr12:98268178-98268253	chr5:110853310-110853385	-1
chr12:98268178-98268253	chr12:98669408-98669483	1
chr12:98268178-98268253	chr12:98240668-98240743	150
chr12:98268179-98268254	chr3:97067255-97067330	-1
chr12:98268182-98268257	chr12:64966298-64966373	1
chr12:98268184-98268259	chr16:52168470-52168545	-1
chr12:98268184-98268259	chrX:13515513-13515588	-1
chr12:98268186-98268261	chr1:173826045-173826120	-1
chr12:98268190-98268265	chr12:99662992-99663067	1
chr12:98268191-98268266	chr7:47826054-47826129	-1
chr12:98268191-98268266	chr6:82858874-82858949	-1
chr12:98268192-98268267	chr12:98669408-98669483	1
chr12:98268201-98268276	chr5:148355435-148355510	-1
chr12:98268211-98268286	chr12:98272188-98272263	1
chr12:98268212-98268287	chr12:98265772-98265847	150
chr12:98268213-98268288	chr12:98267120-98267195	150
chr12:98268213-98268288	chr12:91134695-91134770	1
chr12:98268213-98268288	chr12:73198435-73198510	1
chr12:98268216-98268291	chr11:100812014-100812089	-1
chr12:98268218-98268293	chr18:37480287-37480362	-1
chr12:98268219-98268294	chr12:74943097-74943172	1
chr12:98268221-98268296	chr12:111539576-111539651	1
chr12:98268221-98268296	chr7:56138592-56138667	-1
chr12:98268226-98268301	chr12:91289769-91289844	1
chr12:98268226-98268301	chr12:98255226-98255301	35
chr12:98268227-98268302	chr12:101159834-101159909	1
chr12:98268227-98268302	chr2:104461412-104461487	-1
chr12:98268227-98268302	chr5:53290600-53290675	-1
chr12:98268229-98268304	chr12:99420702-99420777	1
chr12:98268234-98268309	chr16:94710613-94710688	-1
chr12:98268235-98268310	chr12:98266603-98266678	150
chr12:98268243-98268318	chr12:98258943-98259018	7
chr12:98268244-98268319	chr12:80475639-80475714	1
chr12:98268248-98268323	chr12:98607957-98608032	1
chr12:98268252-98268327	chr12:98331185-98331260	1
chr12:98268253-98268328	chr12:12614766-12614841	1
chr12:98268255-98268330	chr12:14188075-14188150	1
chr12:98268256-98268331	chr12:101850871-101850946	1
chr12:98268257-98268332	chr1:55597451-55597526	-1
chr12:98268260-98268335	chr12:98269561-98269636	150
chr12:98268261-98268336	chr1:138987852-138987927	-1
chr12:98268261-98268336	chr11:116746752-116746827	-1
chr12:98268261-98268336	chr12:98273531-98273606	20
chr12:98268261-98268336	chr12:98273494-98273569	20
chr12:98268261-98268336	chr12:88886578-88886653	1
chr12:98268261-98268336	chr12:98227103-98227178	14
chr12:98268261-98268336	chr12:33319341-33319416	1
chr12:98268262-98268337	chr12:98254455-98254530	35
chr12:98268264-98268339	chr10:49700254-49700329	-1
chr12:98268264-98268339	chr12:98264404-98264479	124
chr12:98268264-98268339	chr12:98269653-98269728	150
chr12:98268264-98268339	chr12:98236418-98236493	4
chr12:98268264-98268339	chr9:106235434-106235509	-1
chr12:98268269-98268344	chr12:98262303-98262378	150
chr12:98268270-98268345	chr3:129626030-129626105	-1
chr12:98268272-98268347	chr12:41785369-41785444	1
chr12:98268278-98268353	chr12:97207190-97207265	1
chr12:98268278-98268353	chr2:38085515-38085590	-1
chr12:98268278-98268353	chr12:98653633-98653708	1
chr12:98268280-98268355	chr17:84183486-84183561	-1
chr12:98268281-98268356	chr12:33422086-33422161	1
chr12:98268283-98268358	chr18:22906081-22906156	-1
chr12:98268284-98268359	chr12:99387179-99387254	1
chr12:98268290-98268365	chr12:98482353-98482428	1
chr12:98268291-98268366	chr12:35100272-35100347	1
chr12:98268293-98268368	chr12:98198918-98198993	1
chr12:98268293-98268368	chr10:111093370-111093445	-1
chr12:98268294-98268369	chr12:116307487-116307562	1
chr12:98268295-98268370	chr18:3868294-3868369	-1
chr12:98268295-98268370	chr12:76233514-76233589	1
chr12:98268296-98268371	chr8:104267775-104267850	-1
chr12:98268297-98268372	chr12:100403707-100403782	1
chr12:98268297-98268372	chr12:8293933-8294008	1
chr12:98268297-98268372	chr12:114782809-114782884	1
chr12:98268297-98268372	chr12:73235009-73235084	1
chr12:98268297-98268372	chr9:114408516-114408591	-1
chr12:98268297-98268372	chr12:86031168-86031243	1
chr12:98268298-98268373	chr1:60092236-60092311	-1
chr12:98268298-98268373	chr3:142853429-142853504	-1
chr12:98268298-98268373	chr1:92419829-92419904	-1
chr12:98268298-98268373	chr13:19446802-19446877	-1
chr12:98268298-98268373	chr14:21512230-21512305	-1
chr12:98268298-98268373	chr9:72909521-72909596	-1
chr12:98268298-98268373	chr12:88227241-88227316	1
chr12:98268298-98268373	chr12:91958284-91958359	1
chr12:98268298-98268373	chr12:98270119-98270194	150
chr12:98268298-98268373	chr12:98266565-98266640	150
chr12:98268298-98268373	chr12:98754541-98754616	1
chr12:98268298-98268373	chr12:92106129-92106204	1
chr12:98268298-98268373	chr12:98245271-98245346	1
chr12:98268298-98268373	chr12:102046852-102046927	1
chr12:98268298-98268373	chr12:102756291-102756366	1
chr12:98268299-98268374	chr12:98239583-98239658	150
chr12:98268299-98268374	chr12:91794544-91794619	1
chr12:98268299-98268374	chr12:98212645-98212720	1
chr12:98268300-98268375	chr12:98272105-98272180	1
chr12:98268301-98268376	chr12:98262784-98262859	150
chr12:98268301-98268376	chr13:100738963-100739038	-1
chr12:98268301-98268376	chr12:98269691-98269766	150
chr12:98268301-98268376	chr12:98227645-98227720	1
chr12:98268301-98268376	chr6:61415070-61415145	-1
chr12:98268301-98268376	chr12:98261086-98261161	150
chr12:98268302-98268377	chr12:65046084-65046159	1
chr12:98268302-98268377	chr12:8716220-8716295	1
chr12:98268303-98268378	chr12:91958284-91958359	1
chr12:98268303-98268378	chr12:98262940-98263015	150
chr12:98268305-98268380	chr15:45373070-45373145	-1
chr12:98268306-98268381	chr12:98265985-98266060	150
chr12:98268306-98268381	chr5:122059796-122059871	-1
chr12:98268306-98268381	chr12:98260748-98260823	150
chr12:98268307-98268382	chr15:88761256-88761331	-1
chr12:98268307-98268382	chr12:73208775-73208850	1
chr12:98268307-98268382	chr12:31186371-31186446	1
chr12:98268308-98268383	chr12:98167052-98167127	1
chr12:98268308-98268383	chr12:40297090-40297165	1
chr12:98268308-98268383	chr12:40297073-40297148	1
chr12:98268309-98268384	chr12:8723684-8723759	1
chr12:98268309-98268384	chr12:99639902-99639977	1
chr12:98268310-98268385	chr6:49740612-49740687	-1
chr12:98268310-98268385	chr12:99662641-99662716	1
chr12:98268310-98268385	chr12:98260993-98261068	150
chr12:98268311-98268386	chr9:99325647-99325722	-1
chr12:98268312-98268387	chr12:105816456-105816531	1
chr12:98268312-98268387	chr12:55361743-55361818	1
chr12:98268313-98268388	chr12:65163158-65163233	1
chr12:98268313-98268388	chr12:98269434-98269509	150
chr12:98268314-98268389	chr1:144031638-144031713	-1
chr12:98268315-98268390	chr9:123442560-123442635	-1
chr12:98268315-98268390	chr12:98267121-98267196	150
chr12:98268315-98268390	chr12:92106129-92106204	1
chr12:98268315-98268390	chr16:56758210-56758285	-1
chr12:98268315-98268390	chr12:98272297-98272372	1
chr12:98268315-98268390	chr12:97283397-97283472	1
chr12:98268317-98268392	chr17:84183486-84183561	-1
chr12:98268317-98268392	chr12:75779317-75779392	1
chr12:98268317-98268392	chr12:98240908-98240983	150
chr12:98268317-98268392	chr9:55038872-55038947	-1
chr12:98268317-98268392	chr12:101022817-101022892	1
chr12:98268317-98268392	chr8:93071553-93071628	-1
chr12:98268317-98268392	chr12:96757722-96757797	1
chr12:98268318-98268393	chr12:70993543-70993618	1
chr12:98268318-98268393	chr12:70985600-70985675	1
chr12:98268318-98268393	chr12:98256326-98256401	1
chr12:98268318-98268393	chr12:98215256-98215331	4
chr12:98268318-98268393	chr12:98293406-98293481	1
chr12:98268318-98268393	chr12:98313414-98313489	14
chr12:98268318-98268393	chr12:98737228-98737303	1
chr12:98268318-98268393	chr7:115557278-115557353	-1
chr12:98268319-98268394	chr12:98686941-98687016	1
chr12:98268319-98268394	chr12:98211391-98211466	1
chr12:98268319-98268394	chr12:102875040-102875115	1
chr12:98268319-98268394	chr12:98269618-98269693	150
chr12:98268319-98268394	chr8:58957826-58957901	-1
chr12:98268320-98268395	chr12:33016872-33016947	1
chr12:98268321-98268396	chr12:102177615-102177690	1
chr12:98268322-98268397	chr12:98271131-98271206	150
chr12:98268323-98268398	chr16:78195449-78195524	-1
chr12:98268323-98268398	chr12:98065417-98065492	1
chr12:98268323-98268398	chr1:91322784-91322859	-1
chr12:98268324-98268399	chr12:95680912-95680987	1
chr12:98268324-98268399	chr12:110556863-110556938	1
chr12:98268325-98268400	chr9:63379431-63379506	-1
chr12:98268325-98268400	chr12:112280582-112280657	1
chr12:98268325-98268400	chr12:48262203-48262278	1
chr12:98268325-98268400	chr15:62942458-62942533	-1
chr12:98268325-98268400	chr12:98698570-98698645	1
chr12:98268325-98268400	chr12:8921170-8921245	1
chr12:98268325-98268400	chr12:49284702-49284777	1
chr12:98268325-98268400	chr12:98296630-98296705	1
chr12:98268325-98268400	chr14:59209637-59209712	-1
chr12:98268325-98268400	chr9:35096051-35096126	-1
chr12:98268325-98268400	chr12:83921941-83922016	1
chr12:98268325-98268400	chr12:98293277-98293352	1
chr12:98268325-98268400	chr1:30718231-30718306	-1
chr12:98268327-98268402	chr12:78755152-78755227	1
chr12:98268327-98268402	chr12:98250234-98250309	11
chr12:98268327-98268402	chr12:98266630-98266705	150
chr12:98268327-98268402	chr12:103379826-103379901	1
chr12:98268327-98268402	chr12:98432772-98432847	1
chr12:98268327-98268402	chr12:98250345-98250420	11
chr12:98268327-98268402	chr16:38151326-38151401	-1
chr12:98268328-98268403	chr12:98271128-98271203	150
chr12:98268328-98268403	chr16:9649527-9649602	-1
chr12:98268328-98268403	chr5:49989775-49989850	-1
chr12:98268328-98268403	chr16:20717576-20717651	-1
chr12:98268328-98268403	chr8:126729959-126730034	-1
chr12:98268328-98268403	chr12:98270289-98270364	150
chr12:98268329-98268404	chr12:94099290-94099365	1
chr12:98268329-98268404	chr12:111018074-111018149	1
chr12:98268329-98268404	chr12:98291629-98291704	1
chr12:98268329-98268404	chr12:95241528-95241603	1
chr12:98268330-98268405	chr5:145761353-145761428	-1
chr12:98268330-98268405	chr12:111018074-111018149	1
chr12:98268331-98268406	chr12:60010426-60010501	1
chr12:98268331-98268406	chr12:98263222-98263297	150
chr12:98268331-98268406	chr12:98340002-98340077	1
chr12:98268331-98268406	chr6:63573475-63573550	-1
chr12:98268332-98268407	chr12:105169026-105169101	1
chr12:98268332-98268407	chr12:98223280-98223355	1
chr12:98268332-98268407	chr12:51842001-51842076	1
chr12:98268332-98268407	chrX:160736890-160736965	-1
chr12:98268333-98268408	chr11:64777518-64777593	-1
chr12:98268333-98268408	chr13:23019275-23019350	-1
chr12:98268333-98268408	chr12:98256566-98256641	1
chr12:98268333-98268408	chr4:123399486-123399561	-1
chr12:98268333-98268408	chr12:98262058-98262133	150
chr12:98268333-98268408	chr16:27060636-27060711	-1
chr12:98268333-98268408	chr12:86031168-86031243	1
chr12:98268334-98268409	chr1:52167547-52167622	-1
chr12:98268334-98268409	chr12:86121855-86121930	1
chr12:98268334-98268409	chr12:86031168-86031243	1
chr12:98268334-98268409	chr12:95747200-95747275	1
chr12:98268335-98268410	chr1:54301098-54301173	-1
chr12:98268335-98268410	chr12:98213553-98213628	4
chr12:98268336-98268411	chr12:24529959-24530034	1
chr12:98268336-98268411	chr12:90969884-90969959	1
chr12:98268336-98268411	chr8:23092770-23092845	-1
chr12:98268336-98268411	chr6:142550735-142550810	-1
chr12:98268337-98268412	chr12:41060166-41060241	1
chr12:98268337-98268412	chr12:41767055-41767130	1
chr12:98268337-98268412	chr12:98262867-98262942	150
chr12:98268337-98268412	chr14:112594567-112594642	-1
chr12:98268337-98268412	chr13:100739000-100739075	-1
chr12:98268338-98268413	chr12:17405337-17405412	1
chr12:98268338-98268413	chr1:144334404-144334479	-1
chr12:98268338-98268413	chr12:49167942-49168017	1
chr12:98268338-98268413	chr12:8758925-8759000	1
chr12:98268338-98268413	chr2:120400122-120400197	-1
chr12:98268338-98268413	chr12:98229559-98229634	1
chr12:98268339-98268414	chr12:98210117-98210192	150
chr12:98268339-98268414	chr12:98270047-98270122	150
chr12:98268340-98268415	chr12:94650320-94650395	1
chr12:98268340-98268415	chr12:109635342-109635417	1
chr12:98268340-98268415	chr12:28571404-28571479	1
chr12:98268340-98268415	chr12:98225842-98225917	14
chr12:98268341-98268416	chr13:51298971-51299046	-1
chr12:98268342-98268417	chr8:79384399-79384474	-1
chr12:98268342-98268417	chr5:33676089-33676164	-1
chr12:98268342-98268417	chr12:98270504-98270579	150
chr12:98268342-98268417	chr16:50813434-50813509	-1
chr12:98268343-98268418	chr12:98269444-98269519	150
chr12:98268344-98268419	chr1:115402567-115402642	-1
chr12:98268344-98268419	chr12:51397942-51398017	1
chr12:98268344-98268419	chr12:98207528-98207603	1
chr12:98268344-98268419	chr12:98260631-98260706	150
chr12:98268345-98268420	chr12:98212800-98212875	1
chr12:98268345-98268420	chr12:98286671-98286746	1
chr12:98268345-98268420	chr12:69747296-69747371	1
chr12:98268345-98268420	chr12:98494087-98494162	1
chr12:98268346-98268421	chr12:108076813-108076888	1
chr12:98268346-98268421	chr12:8723684-8723759	1
chr12:98268346-98268421	chr12:98264609-98264684	124
chr12:98268346-98268421	chr12:36193793-36193868	1
chr12:98268346-98268421	chr12:98262745-98262820	150
chr12:98268346-98268421	chr1:118475497-118475572	-1
chr12:98268346-98268421	chr12:98275118-98275193	20
chr12:98268347-98268422	chr12:98273557-98273632	20
chr12:98268347-98268422	chr12:98271000-98271075	150
chr12:98268347-98268422	chr7:93892963-93893038	-1
chr12:98268347-98268422	chr2:135656430-135656505	-1
chr12:98268347-98268422	chr12:98255217-98255292	35
chr12:98268347-98268422	chr12:98198986-98199061	1
chr12:98268347-98268422	chr12:98281612-98281687	2
chr12:98268347-98268422	chr14:33268369-33268444	-1
chr12:98268347-98268422	chr12:98826027-98826102	1
chr12:98268347-98268422	chr12:41554554-41554629	1
chr12:98268347-98268422	chr12:98675348-98675423	1
chr12:98268347-98268422	chr12:91219781-91219856	1
chr12:98268347-98268422	chr7:139790176-139790251	-1
chr12:98268348-98268423	chr1:94805504-94805579	-1
chr12:98268348-98268423	chr12:98264551-98264626	124
chr12:98268348-98268423	chr12:97234133-97234208	1
chr12:98268348-98268423	chr6:29073282-29073357	-1
chr12:98268349-98268424	chr1:150443327-150443402	-1
chr12:98268349-98268424	chr12:88963335-88963410	1
chr12:98268349-98268424	chr12:64894879-64894954	1
chr12:98268349-98268424	chr18:88857487-88857562	-1
chr12:98268349-98268424	chr12:108165421-108165496	1
chr12:98268349-98268424	chr1:101298976-101299051	-1
chr12:98268349-98268424	chr12:91858659-91858734	1
chr12:98268349-98268424	chr12:98314223-98314298	14
chr12:98268350-98268425	chr12:98259620-98259695	150
chr12:98268350-98268425	chr12:24721472-24721547	1
chr12:98268350-98268425	chr12:3963019-3963094	1
chr12:98268350-98268425	chr12:98270319-98270394	150
chr12:98268350-98268425	chr12:98260975-98261050	150
chr12:98268350-98268425	chr12:52511940-52512015	1
chr12:98268352-98268427	chr12:98266671-98266746	150
chr12:98268352-98268427	chr12:91841586-91841661	1
chr12:98268352-98268427	chr12:91587711-91587786	1
chr12:98268352-98268427	chr12:98267158-98267233	150
chr12:98268353-98268428	chr12:101380539-101380614	1
chr12:98268353-98268428	chr12:98240945-98241020	150
chr12:98268353-98268428	chr12:98263672-98263747	124
chr12:98268353-98268428	chr12:98260612-98260687	150
chr12:98268353-98268428	chr12:32786756-32786831	1
chr12:98268353-98268428	chr12:98270350-98270425	150
chr12:98268354-98268429	chr12:96772594-96772669	1
chr12:98268354-98268429	chr1:60773740-60773815	-1
chr12:98268354-98268429	chr3:20316860-20316935	-1
chr12:98268355-98268430	chr12:73516629-73516704	1
chr12:98268355-98268430	chr12:73139183-73139258	1
chr12:98268355-98268430	chr12:102354627-102354702	1
chr12:98268355-98268430	chr12:98266677-98266752	150
chr12:98268356-98268431	chr12:31549014-31549089	1
chr12:98268356-98268431	chr12:96448367-96448442	1
chr12:98268356-98268431	chr5:113815855-113815930	-1
chr12:98268356-98268431	chr1:33078906-33078981	-1
chr12:98268356-98268431	chr12:98259323-98259398	7
chr12:98268356-98268431	chr12:98274731-98274806	20
chr12:98268356-98268431	chr7:105482365-105482440	-1
chr12:98268356-98268431	chr12:54961316-54961391	1
chr12:98268356-98268431	chr12:98273118-98273193	1
chr12:98268356-98268431	chr4:141660557-141660632	-1
chr12:98268356-98268431	chr12:102875078-102875153	1
chr12:98268356-98268431	chr12:98654421-98654496	1
chr12:98268356-98268431	chr7:105482358-105482433	-1
chr12:98268356-98268431	chr12:98199997-98200072	1
chr12:98268356-98268431	chr12:118977958-118978033	1
chr12:98268356-98268431	chrX:113231266-113231341	-1
chr12:98268356-98268431	chr6:109139049-109139124	-1
chr12:98268356-98268431	chr12:98264263-98264338	124
chr12:98268356-98268431	chr12:113481346-113481421	1
chr12:98268356-98268431	chr12:98271606-98271681	1
chr12:98268356-98268431	chr12:98263003-98263078	150
chr12:98268356-98268431	chr6:46277774-46277849	-1
chr12:98268357-98268432	chr6:15337748-15337823	-1
chr12:98268359-98268434	chr12:98580070-98580145	1
chr12:98268359-98268434	chr12:110557576-110557651	1
chr12:98268359-98268434	chr12:98737576-98737651	1
chr12:98268359-98268434	chr12:31600041-31600116	1
chr12:98268359-98268434	chr12:98045463-98045538	1
chr12:98268359-98268434	chr12:85817521-85817596	1
chr12:98268359-98268434	chrX:140412766-140412841	-1
chr12:98268359-98268434	chr12:99680739-99680814	1
chr12:98268359-98268434	chr12:79107315-79107390	1
chr12:98268359-98268434	chr1:185737949-185738024	-1
chr12:98268359-98268434	chr12:98197587-98197662	1
chr12:98268359-98268434	chr12:98275764-98275839	1
chr12:98268359-98268434	chr12:98266017-98266092	150
chr12:98268359-98268434	chr12:57111867-57111942	1
chr12:98268359-98268434	chr12:60395170-60395245	1
chr12:98268360-98268435	chr7:140946795-140946870	-1
chr12:98268360-98268435	chr1:91322794-91322869	-1
chr12:98268360-98268435	chr12:98238688-98238763	1
chr12:98268362-98268437	chr12:111075219-111075294	1
chr12:98268362-98268437	chr2:5583117-5583192	-1
chr12:98268362-98268437	chr12:98560934-98561009	1
chr12:98268362-98268437	chr11:46155803-46155878	-1
chr12:98268363-98268438	chr12:52250926-52251001	1
chr12:98268363-98268438	chr18:34600793-34600868	-1
chr12:98268363-98268438	chr12:98199709-98199784	1
chr12:98268363-98268438	chr12:114542276-114542351	1
chr12:98268363-98268438	chr12:88429108-88429183	1
chr12:98268364-98268439	chr8:66178738-66178813	-1
chr12:98268364-98268439	chr4:32747455-32747530	-1
chr12:98268364-98268439	chr12:106856600-106856675	1
chr12:98268364-98268439	chr12:91596849-91596924	1
chr12:98268364-98268439	chr12:98432772-98432847	1
chr12:98268364-98268439	chr12:98254838-98254913	35
chr12:98268365-98268440	chr12:91855428-91855503	1
chr12:98268365-98268440	chr8:126729996-126730071	-1
chr12:98268365-98268440	chr12:98266884-98266959	150
chr12:98268365-98268440	chr12:96168517-96168592	1
chr12:98268365-98268440	chr16:9649527-9649602	-1
chr12:98268365-98268440	chr10:34020008-34020083	-1
chr12:98268365-98268440	chr12:35980590-35980665	1
chr12:98268366-98268441	chr12:98259597-98259672	150
chr12:98268366-98268441	chr12:98254203-98254278	35
chr12:98268366-98268441	chr12:29508920-29508995	1
chr12:98268366-98268441	chr2:168387891-168387966	-1
chr12:98268366-98268441	chr12:94099328-94099403	1
chr12:98268366-98268441	chr12:98267055-98267130	150
chr12:98268367-98268442	chr12:59093826-59093901	1
chr12:98268367-98268442	chr12:41785540-41785615	1
chr12:98268367-98268442	chr1:70079078-70079153	-1
chr12:98268367-98268442	chr12:97434505-97434580	1
chr12:98268367-98268442	chr12:17527069-17527144	1
chr12:98268368-98268443	chr13:70463761-70463836	-1
chr12:98268368-98268443	chrX:129567565-129567640	-1
chr12:98268368-98268443	chr12:24391849-24391924	1
chr12:98268368-98268443	chr12:98263222-98263297	150
chr12:98268368-98268443	chr12:99067151-99067226	1
chr12:98268369-98268444	chr19:17335379-17335454	-1
chr12:98268369-98268444	chr1:39480629-39480704	-1
chr12:98268369-98268444	chr12:17371256-17371331	1
chr12:98268369-98268444	chr3:131133756-131133831	-1
chr12:98268369-98268444	chr12:112943249-112943324	1
chr12:98268369-98268444	chr12:51842001-51842076	1
chr12:98268369-98268444	chr12:17371258-17371333	1
chr12:98268370-98268445	chr12:102449936-102450011	1
chr12:98268370-98268445	chr12:98223339-98223414	1
chr12:98268370-98268445	chr12:96588335-96588410	1
chr12:98268370-98268445	chr12:98262058-98262133	150
chr12:98268370-98268445	chr12:51413403-51413478	1
chr12:98268370-98268445	chr12:95747200-95747275	1
chr12:98268370-98268445	chr12:44370353-44370428	1
chr12:98268370-98268445	chr12:69248323-69248398	1
chr12:98268370-98268445	chr12:113132150-113132225	1
chr12:98268371-98268446	chr12:87078968-87079043	1
chr12:98268371-98268446	chr12:98231320-98231395	1
chr12:98268371-98268446	chr12:98236169-98236244	4
chr12:98268371-98268446	chr12:72761418-72761493	1
chr12:98268372-98268447	chr12:95324514-95324589	1
chr12:98268372-98268447	chr3:51473399-51473474	-1
chr12:98268372-98268447	chr14:101749411-101749486	-1
chr12:98268372-98268447	chr12:98262139-98262214	150
chr12:98268372-98268447	chr12:107516172-107516247	1
chr12:98268372-98268447	chr12:99169442-99169517	1
chr12:98268374-98268449	chr1:181481863-181481938	-1
chr12:98268374-98268449	chr1:69001711-69001786	-1
chr12:98268374-98268449	chr12:98329922-98329997	1
chr12:98268374-98268449	chr12:98270316-98270391	150
chr12:98268374-98268449	chr1:157050687-157050762	-1
chr12:98268374-98268449	chr12:98329923-98329998	1
chr12:98268374-98268449	chr6:142550772-142550847	-1
chr12:98268374-98268449	chr12:42138361-42138436	1
chr12:98268375-98268450	chr15:18425697-18425772	-1
chr12:98268375-98268450	chr12:98570641-98570716	1
chr12:98268375-98268450	chr1:71092711-71092786	-1
chr12:98268375-98268450	chr15:18425699-18425774	-1
chr12:98268375-98268450	chr12:100378326-100378401	1
chr12:98268375-98268450	chr12:98879867-98879942	1
chr12:98268375-98268450	chr12:98570678-98570753	1
chr12:98268376-98268451	chr12:71138395-71138470	1
chr12:98268376-98268451	chr12:98259317-98259392	7
chr12:98268376-98268451	chr2:98666973-98667048	-1
chr12:98268376-98268451	chr12:98270047-98270122	150
chr12:98268376-98268451	chr12:98244661-98244736	1
chr12:98268377-98268452	chr12:113779432-113779507	1
chr12:98268377-98268452	chr12:102810913-102810988	1
chr12:98268378-98268453	chr12:94650356-94650431	1
chr12:98268378-98268453	chr3:119741248-119741323	-1
chr12:98268378-98268453	chr4:20982464-20982539	-1
chr12:98268378-98268453	chr12:118977700-118977775	1
chr12:98268378-98268453	chr12:99299271-99299346	1
chr12:98268378-98268453	chr12:98501184-98501259	1
chr12:98268378-98268453	chr12:98270096-98270171	150
chr12:98268378-98268453	chr1:106790564-106790639	-1
chr12:98268378-98268453	chr12:86005391-86005466	1
chr12:98268378-98268453	chr12:98245242-98245317	1
chr12:98268378-98268453	chr12:98266757-98266832	150
chr12:98268378-98268453	chr12:91384445-91384520	1
chr12:98268378-98268453	chr12:98146290-98146365	1
chr12:98268378-98268453	chr12:98271031-98271106	150
chr12:98268379-98268454	chr1:119532577-119532652	-1
chr12:98268379-98268454	chr12:98270383-98270458	150
chr12:98268381-98268456	chr1:135440544-135440619	-1
chr12:98268381-98268456	chr12:98261122-98261197	150
chr12:98268381-98268456	chr12:98239902-98239977	150
chr12:98268381-98268456	chr14:97394133-97394208	-1
chr12:98268381-98268456	chr7:36769263-36769338	-1
chr12:98268381-98268456	chr12:32379410-32379485	1
chr12:98268381-98268456	chr12:97440675-97440750	1
chr12:98268381-98268456	chr12:98259620-98259695	150
chr12:98268381-98268456	chr5:14036011-14036086	-1
chr12:98268381-98268456	chr12:32736577-32736652	1
chr12:98268381-98268456	chr5:33676089-33676164	-1
chr12:98268381-98268456	chr12:99243908-99243983	1
chr12:98268381-98268456	chr12:98135292-98135367	1
chr12:98268381-98268456	chr1:119532577-119532652	-1
chr12:98268381-98268456	chr12:98260667-98260742	150
chr12:98268381-98268456	chr12:98811183-98811258	1
chr12:98268381-98268456	chr2:40874819-40874894	-1
chr12:98268381-98268456	chr12:64569007-64569082	1
chr12:98268381-98268456	chr12:98235848-98235923	4
chr12:98268381-98268456	chr5:96619697-96619772	-1
chr12:98268382-98268457	chr6:83261944-83262019	-1
chr12:98268382-98268457	chr14:71378693-71378768	-1
chr12:98268382-98268457	chr16:31043246-31043321	-1
chr12:98268383-98268458	chr18:19258841-19258916	-1
chr12:98268384-98268459	chr12:98266588-98266663	150
chr12:98268384-98268459	chr12:98275059-98275134	20
chr12:98268384-98268459	chr18:19258841-19258916	-1
chr12:98268384-98268459	chr12:98266977-98267052	150
chr12:98268384-98268459	chr1:119741461-119741536	-1
chr12:98268384-98268459	chr6:71779338-71779413	-1
chr12:98268384-98268459	chr12:98261294-98261369	150
chr12:98268384-98268459	chr12:91320779-91320854	1
chr12:98268385-98268460	chr12:98254267-98254342	35
chr12:98268385-98268460	chr5:3846057-3846132	-1
chr12:98268385-98268460	chr12:97234152-97234227	1
chr12:98268385-98268460	chr12:98272156-98272231	1
chr12:98268386-98268461	chr12:36789688-36789763	1
chr12:98268386-98268461	chr14:122919127-122919202	-1
chr12:98268386-98268461	chr12:98269549-98269624	150
chr12:98268386-98268461	chr9:11696458-11696533	-1
chr12:98268386-98268461	chr12:108165427-108165502	1
chr12:98268386-98268461	chr12:98263503-98263578	124
chr12:98268386-98268461	chr12:98209331-98209406	1
chr12:98268386-98268461	chr12:78800945-78801020	1
chr12:98268386-98268461	chr12:98314259-98314334	14
chr12:98268386-98268461	chr5:32275341-32275416	-1
chr12:98268387-98268462	chr12:98279663-98279738	1
chr12:98268387-98268462	chr3:101536307-101536382	-1
chr12:98268388-98268463	chr12:98192228-98192303	1
chr12:98268388-98268463	chr12:110926740-110926815	1
chr12:98268389-98268464	chr13:18410861-18410936	-1
chr12:98268389-98268464	chr11:42395302-42395377	-1
chr12:98268389-98268464	chr12:98264740-98264815	124
chr12:98268390-98268465	chr12:116614563-116614638	1
chr12:98268390-98268465	chr12:54666145-54666220	1
chr12:98268390-98268465	chr12:98266719-98266794	150
chr12:98268390-98268465	chr12:98247281-98247356	4
chr12:98268392-98268467	chr12:102030698-102030773	1
chr12:98268393-98268468	chr12:57909386-57909461	1
chr12:98268393-98268468	chr12:98264263-98264338	124
chr12:98268393-98268468	chr12:74852318-74852393	1
chr12:98268393-98268468	chr12:95834685-95834760	1
chr12:98268393-98268468	chr12:98200002-98200077	1
chr12:98268393-98268468	chr13:36192870-36192945	-1
chr12:98268393-98268468	chr12:98275325-98275400	20
chr12:98268394-98268469	chr1:40793309-40793384	-1
chr12:98268394-98268469	chr12:4376281-4376356	1
chr12:98268394-98268469	chr12:98265914-98265989	150
chr12:98268394-98268469	chr12:98275142-98275217	20
[truncated: 15,640 more rows]

## Sheet: 6h
Bait Region	Interacting Region	Score
chr11:70165342-70165417	chr5:134873696-134873771	-1
chr11:70165361-70165436	chr11:70165123-70165198	1
chr11:70165411-70165486	chr11:70165269-70165344	1
chr11:70165522-70165597	chr9:56984851-56984926	-1
chr11:70165672-70165747	chr14:56065792-56065867	-1
chr11:70165781-70165856	chr11:70213621-70213696	1
chr11:70165782-70165857	chr11:70022547-70022622	1
chr11:70165783-70165858	chr11:69995721-69995796	1
chr11:70165784-70165859	chr11:70171808-70171883	1
chr11:70165802-70165877	chr11:67980907-67980982	1
chr11:70165806-70165881	chr13:119657427-119657502	-1
chr11:70165806-70165881	chr13:119657443-119657518	-1
chr11:70165830-70165905	chr11:79563349-79563424	1
chr11:70165834-70165909	chr11:8844527-8844602	1
chr11:70165872-70165947	chr11:70215368-70215443	1
chr11:70165934-70166009	chr11:70098957-70099032	1
chr11:70165951-70166026	chr11:6267982-6268057	1
chr11:70165951-70166026	chr11:6267981-6268056	1
chr11:70165973-70166048	chr11:70380288-70380363	1
chr11:70166004-70166079	chr12:54594960-54595035	-1
chr11:70166018-70166093	chr11:70412589-70412664	1
chr11:70166034-70166109	chr11:70142704-70142779	1
chr11:70166053-70166128	chr11:70168971-70169046	1
chr11:70166064-70166139	chr11:70330133-70330208	1
chr11:70166076-70166151	chr10:7651909-7651984	-1
chr11:70166077-70166152	chr5:32190390-32190465	-1
chr11:70166078-70166153	chr11:75120801-75120876	1
chr11:70166089-70166164	chr11:69436041-69436116	1
chr11:70166097-70166172	chr3:129848932-129849007	-1
chr11:70166101-70166176	chr11:70330170-70330245	1
chr11:70166102-70166177	chr11:70330170-70330245	1
chr11:70166112-70166187	chr11:70064644-70064719	1
chr11:70166123-70166198	chr11:70233158-70233233	1
chr11:70166146-70166221	chr11:70168246-70168321	1
chr11:70166147-70166222	chr11:70183459-70183534	1
chr11:70166160-70166235	chr5:100481801-100481876	-1
chr11:70166184-70166259	chr11:70183459-70183534	1
chr11:70166198-70166273	chr2:40548814-40548889	-1
chr11:70166199-70166274	chr1:98004034-98004109	-1
chr11:70166214-70166289	chr5:24664839-24664914	-1
chr11:70166244-70166319	chr1:11902851-11902926	-1
chr11:70166294-70166369	chr11:70240049-70240124	1
chr11:70166298-70166373	chr9:92211408-92211483	-1
chr11:70166301-70166376	chr5:111538056-111538131	-1
chr11:70166312-70166387	chr3:117643408-117643483	-1
chr11:70166314-70166389	chr11:70092157-70092232	1
chr11:70166316-70166391	chr11:70346010-70346085	1
chr11:70166323-70166398	chr11:69104643-69104718	1
chr11:70166325-70166400	chr15:27752579-27752654	-1
chr11:70166326-70166401	chr2:35020793-35020868	-1
chr11:70166326-70166401	chr11:69837288-69837363	1
chr11:70166331-70166406	chr11:70240049-70240124	1
chr11:70166336-70166411	chr12:71748574-71748649	-1
chr11:70166338-70166413	chr1:107139556-107139631	-1
chr11:70166340-70166415	chr15:41085016-41085091	-1
chr11:70166343-70166418	chr11:70199462-70199537	1
chr11:70166343-70166418	chr18:29444112-29444187	-1
chr11:70166352-70166427	chr11:69887609-69887684	1
chr11:70166357-70166432	chr11:70135550-70135625	1
chr11:70166357-70166432	chr11:70049054-70049129	1
chr11:70166360-70166435	chr11:70164448-70164523	1
chr11:70166361-70166436	chr15:27752579-27752654	-1
chr11:70166364-70166439	chr11:71004186-71004261	1
chr11:70166367-70166442	chr11:70056134-70056209	1
chr11:70166367-70166442	chr3:125060039-125060114	-1
chr11:70166385-70166460	chr11:117135831-117135906	1
chr11:70166467-70166542	chr1:191162267-191162342	-1
chr11:70166521-70166596	chr1:86625586-86625661	-1
chr11:70166605-70166680	chr4:57707390-57707465	-1
chr11:70166667-70166742	chr9:120734739-120734814	-1
chr11:70166694-70166769	chr5:111967725-111967800	-1
chr11:70166716-70166791	chr11:70184464-70184539	1
chr11:70166722-70166797	chr12:74395486-74395561	-1
chr11:70166729-70166804	chr17:33842267-33842342	-1
chr11:70166734-70166809	chr11:70235242-70235317	1
chr11:70166737-70166812	chr11:70130208-70130283	1
chr11:70166776-70166851	chr7:122738565-122738640	-1
chr11:70166805-70166880	chr11:70370103-70370178	1
chr11:70166862-70166937	chr2:168185909-168185984	-1
chr11:70166881-70166956	chr11:70217375-70217450	1
chr11:70166884-70166959	chr11:63104431-63104506	1
chr11:70166895-70166970	chr11:87782301-87782376	1
chr11:70166904-70166979	chr16:21435345-21435420	-1
chr11:70166907-70166982	chr11:70178750-70178825	1
chr11:70166910-70166985	chr17:55443884-55443959	-1
chr11:70166919-70166994	chr17:56565174-56565249	-1
chr11:70166924-70166999	chr11:70129411-70129486	1
chr11:70166926-70167001	chr4:29129155-29129230	-1
chr11:70166975-70167050	chr11:69739996-69740071	1
chr11:70166977-70167052	chr11:70164089-70164164	1
chr11:70166983-70167058	chr11:79473508-79473583	1
chr11:70166993-70167068	chr11:70164352-70164427	1
chr11:70167016-70167091	chr11:70179667-70179742	1
chr11:70167019-70167094	chr11:69390006-69390081	1
chr11:70167053-70167128	chr11:69201365-69201440	1
chr11:70167058-70167133	chr11:70229369-70229444	1
chr11:70167058-70167133	chr12:55068166-55068241	-1
chr11:70167063-70167138	chr15:27965162-27965237	-1
chr11:70167064-70167139	chr11:70895417-70895492	1
chr11:70167101-70167176	chr11:70405293-70405368	1
chr11:70167102-70167177	chr19:47022855-47022930	-1
chr11:70167116-70167191	chr11:28837854-28837929	1
chr11:70167117-70167192	chrX:71211784-71211859	-1
chr11:70167121-70167196	chr11:70091839-70091914	1
chr11:70167121-70167196	chr11:14147979-14148054	1
chr11:70167122-70167197	chr14:76515014-76515089	-1
chr11:70167139-70167214	chr19:47022855-47022930	-1
chr11:70167229-70167304	chr11:70129617-70129692	1
chr11:70167319-70167394	chr11:70167367-70167442	1
chr3:20241626-20241701	chr17:21610754-21610829	-1
chr3:20241684-20241759	chr5:139418039-139418114	-1
chr3:20241789-20241864	chr3:122242897-122242972	1
chr3:20241805-20241880	chr3:20245315-20245390	1
chr3:20241886-20241961	chr1:77097955-77098030	-1
chr3:20241893-20241968	chr16:51788631-51788706	-1
chr3:20241915-20241990	chr3:20235717-20235792	1
chr3:20241930-20242005	chr16:51788631-51788706	-1
chr3:20242029-20242104	chr3:20087623-20087698	1
chr3:20242038-20242113	chr3:19321426-19321501	1
chr3:20242043-20242118	chr3:103404704-103404779	1
chr3:20242048-20242123	chr3:41558569-41558644	1
chr3:20242050-20242125	chr3:19633494-19633569	1
chr3:20242059-20242134	chr3:21444954-21445029	1
chr3:20242078-20242153	chr1:159397169-159397244	-1
chr3:20242078-20242153	chr1:159397205-159397280	-1
chr3:20242094-20242169	chr3:15242941-15243016	1
chr3:20242109-20242184	chr3:20250105-20250180	1
chr3:20242134-20242209	chr3:110218692-110218767	1
chr3:20242143-20242218	chr13:5682533-5682608	-1
chr3:20242150-20242225	chr12:85429565-85429640	-1
chr3:20242159-20242234	chr3:19963169-19963244	1
chr3:20242186-20242261	chr3:20626068-20626143	1
chr3:20242187-20242262	chr3:20349246-20349321	1
chr3:20242192-20242267	chr3:20329873-20329948	1
chr3:20242192-20242267	chr3:121619279-121619354	1
chr3:20242192-20242267	chr17:25890773-25890848	-1
chr3:20242202-20242277	chr3:27231864-27231939	1
chr3:20242205-20242280	chr3:96747310-96747385	1
chr3:20242205-20242280	chr3:20276904-20276979	1
chr3:20242216-20242291	chr3:19290896-19290971	1
chr3:20242221-20242296	chr2:18516163-18516238	-1
chr3:20242235-20242310	chr3:19519754-19519829	1
chr3:20242243-20242318	chr3:20276916-20276991	1
chr3:20242248-20242323	chr3:14533807-14533882	1
chr3:20242249-20242324	chr3:19955329-19955404	1
chr3:20242259-20242334	chr19:46003167-46003242	-1
chr3:20242294-20242369	chr3:115817562-115817637	1
chr3:20242315-20242390	chr3:20334260-20334335	1
chr3:20242351-20242426	chr3:21987292-21987367	1
chr3:20242373-20242448	chr3:20587436-20587511	1
chr3:20242419-20242494	chr19:58124829-58124904	-1
chr3:20242444-20242519	chr5:82371487-82371562	-1
chr3:20242444-20242519	chr5:82371473-82371548	-1
chr3:20242455-20242530	chr4:63718540-63718615	-1
chr3:20242501-20242576	chr7:84631558-84631633	-1
chr3:20242513-20242588	chr3:20275086-20275161	1
chr3:20242521-20242596	chr3:20228879-20228954	1
chr3:20242526-20242601	chr1:100430934-100431009	-1
chr3:20242530-20242605	chr3:20238845-20238920	1
chr3:20242532-20242607	chr3:20250672-20250747	1
chr3:20242568-20242643	chr3:22373504-22373579	1
chr3:20242578-20242653	chr3:153351518-153351593	1
chr3:20242598-20242673	chr15:70781825-70781900	-1
chr3:20242618-20242693	chr3:15187380-15187455	1
chr3:20242623-20242698	chr3:29595228-29595303	1
chr3:20242627-20242702	chr3:20364479-20364554	1
chr3:20242668-20242743	chr3:35893071-35893146	1
chr3:20242675-20242750	chr3:88426553-88426628	1
chr3:20242677-20242752	chr3:20282685-20282760	1
chr3:20242684-20242759	chr3:19476692-19476767	1
chr3:20242690-20242765	chr3:20245871-20245946	1
chr3:20242693-20242768	chr3:20038264-20038339	1
chr3:20242694-20242769	chr7:134768346-134768421	-1
chr3:20242696-20242771	chr3:20430587-20430662	1
chr3:20242702-20242777	chr5:3329072-3329147	-1
chr3:20242712-20242787	chr3:126217371-126217446	1
chr3:20242717-20242792	chr3:19655777-19655852	1
chr3:20242727-20242802	chr3:20245871-20245946	1
chr3:20242751-20242826	chr3:126217408-126217483	1
chr3:20242766-20242841	chr3:21937261-21937336	1
chr3:20242770-20242845	chr3:22140825-22140900	1
chr3:20242788-20242863	chr3:20236291-20236366	1
chr3:20242814-20242889	chr3:19910552-19910627	1
chr3:20242819-20242894	chr3:20244029-20244104	1
chr3:20242829-20242904	chr3:86538387-86538462	1
chr3:20242834-20242909	chr3:20294262-20294337	1
chr3:20242837-20242912	chr3:144285684-144285759	1
chr3:20242851-20242926	chr3:16186846-16186921	1
chr3:20242853-20242928	chr3:33674688-33674763	1
chr3:20242931-20243006	chr3:114083824-114083899	1
chr3:20243066-20243141	chr16:13875906-13875981	-1
chr9:58013768-58013843	chr9:58013710-58013785	1
chr9:58013770-58013845	chr9:58748397-58748472	1
chr9:58013779-58013854	chr9:58005242-58005317	1
chr9:58013784-58013859	chr3:132575114-132575189	-1
chr9:58013808-58013883	chr9:58013576-58013651	1
chr9:58013823-58013898	chr6:46968090-46968165	-1
chr9:58013828-58013903	chr9:58023153-58023228	1
chr9:58013829-58013904	chr9:58013704-58013779	1
chr9:58013832-58013907	chr9:59977446-59977521	1
chr9:58013856-58013931	chr9:57950743-57950818	1
chr9:58013866-58013941	chr9:58013704-58013779	1
chr9:58013867-58013942	chr9:57988737-57988812	1
chr9:58013872-58013947	chr9:58018525-58018600	1
chr9:58013879-58013954	chr9:59143598-59143673	1
chr9:58013879-58013954	chr9:58013714-58013789	1
chr9:58013880-58013955	chr11:120680666-120680741	-1
chr9:58013900-58013975	chr9:58013647-58013722	1
chr9:58013900-58013975	chr9:54623603-54623678	1
chr9:58013901-58013976	chr8:22824548-22824623	-1
chr9:58013904-58013979	chr16:44776558-44776633	-1
chr9:58013913-58013988	chr6:39959342-39959417	-1
chr9:58013919-58013994	chr6:36269980-36270055	-1
chr9:58013938-58014013	chr9:58044024-58044099	1
chr9:58013964-58014039	chr9:58011137-58011212	1
chr9:58013964-58014039	chr9:58035091-58035166	1
chr9:58013964-58014039	chr9:58416228-58416303	1
chr9:58013964-58014039	chr14:99020390-99020465	-1
chr9:58013964-58014039	chr12:10655982-10656057	-1
chr9:58013964-58014039	chr9:57936536-57936611	1
chr9:58013966-58014041	chr9:76159517-76159592	1
chr9:58013971-58014046	chr9:58491300-58491375	1
chr9:58013981-58014056	chr15:36376209-36376284	-1
chr9:58013982-58014057	chr9:58011445-58011520	1
chr9:58013984-58014059	chr9:57832569-57832644	1
chr9:58013985-58014060	chr11:5007269-5007344	-1
chr9:58013988-58014063	chr9:58022256-58022331	1
chr9:58013989-58014064	chr1:96689984-96690059	-1
chr9:58013997-58014072	chr9:63089178-63089253	1
chr9:58013999-58014074	chr9:56691576-56691651	1
chr9:58014003-58014078	chr12:5699936-5700011	-1
chr9:58014005-58014080	chr9:57657071-57657146	1
chr9:58014005-58014080	chr9:57769527-57769602	1
chr9:58014005-58014080	chr9:57769564-57769639	1
chr9:58014016-58014091	chr9:58011161-58011236	1
chr9:58014018-58014093	chr9:58013737-58013812	1
chr9:58014019-58014094	chr9:58011482-58011557	1
chr9:58014021-58014096	chr11:76345811-76345886	-1
chr9:58014022-58014097	chr9:58019198-58019273	1
chr9:58014022-58014097	chr9:57832569-57832644	1
chr9:58014022-58014097	chr9:57921103-57921178	1
chr9:58014022-58014097	chr9:58013699-58013774	1
chr9:58014027-58014102	chr4:41723104-41723179	-1
chr9:58014036-58014111	chr9:58018837-58018912	1
chr9:58014036-58014111	chr9:58018831-58018906	1
chr9:58014037-58014112	chr9:59920239-59920314	1
chr9:58014045-58014120	chr9:63544921-63544996	1
chr9:58014054-58014129	chr9:58012042-58012117	1
chr9:58014055-58014130	chr18:66920391-66920466	-1
chr9:58014056-58014131	chr2:33923739-33923814	-1
chr9:58014060-58014135	chr9:58034147-58034222	1
chr9:58014063-58014138	chr9:58032657-58032732	1
chr9:58014065-58014140	chr2:24341871-24341946	-1
chr9:58014085-58014160	chr9:58463010-58463085	1
chr9:58014090-58014165	chr9:57746049-57746124	1
chr9:58014097-58014172	chr9:57658401-57658476	1
chr9:58014099-58014174	chr2:27007603-27007678	-1
chr9:58014101-58014176	chr15:101345726-101345801	-1
chr9:58014113-58014188	chr9:57775906-57775981	1
chr9:58014117-58014192	chr9:57608197-57608272	1
chr9:58014119-58014194	chr6:40005670-40005745	-1
chr9:58014119-58014194	chr13:40900072-40900147	-1
chr9:58014119-58014194	chr14:88385852-88385927	-1
chr9:58014128-58014203	chr9:58293464-58293539	1
chr9:58014137-58014212	chr6:104281902-104281977	-1
chr9:58014152-58014227	chr9:58024287-58024362	1
chr9:58014163-58014238	chr9:57239470-57239545	1
chr9:58014166-58014241	chr9:30777916-30777991	1
chr9:58014168-58014243	chr9:58101491-58101566	1
chr9:58014186-58014261	chr6:32876920-32876995	-1
chr9:58014190-58014265	chr7:58790474-58790549	-1
chr9:58014194-58014269	chr7:58790474-58790549	-1
chr9:58014195-58014270	chr9:60750700-60750775	1
chr9:58014198-58014273	chr9:60750700-60750775	1
chr9:58014204-58014279	chr9:55436457-55436532	1
chr9:58014205-58014280	chr9:58117933-58118008	1
chr9:58014281-58014356	chr9:58012312-58012387	1
chr9:58014285-58014360	chr2:72297752-72297827	-1
chr9:58014293-58014368	chr9:58020025-58020100	1
chr9:58014301-58014376	chr9:58004309-58004384	1
chr9:58014308-58014383	chr9:22625250-22625325	1
chr9:58014311-58014386	chr9:76298214-76298289	1
chr9:58014313-58014388	chr3:105136004-105136079	-1
chr9:58014317-58014392	chr9:58011267-58011342	1
chr9:58014335-58014410	chr3:58237470-58237545	-1
chr9:58014339-58014414	chr7:141650725-141650800	-1
chr9:58014350-58014425	chr9:57915989-57916064	1
chr9:58014361-58014436	chr9:57989863-57989938	1
chr9:58014370-58014445	chr15:94533685-94533760	-1
chr9:58014390-58014465	chr9:59515839-59515914	1
chr9:58014394-58014469	chr9:57939579-57939654	1
chr9:58014413-58014488	chr9:58006247-58006322	1
chr9:58014413-58014488	chr9:58006210-58006285	1
chr9:58014414-58014489	chr9:58091308-58091383	1
chr9:58014424-58014499	chr9:57032841-57032916	1
chr9:58014425-58014500	chr9:58017860-58017935	1
chr9:58014428-58014503	chr9:55785157-55785232	1
chr9:58014451-58014526	chr9:58091349-58091424	1
chr9:58014460-58014535	chr18:36328768-36328843	-1
chr9:58014460-58014535	chr5:136012525-136012600	-1
chr9:58014460-58014535	chr9:57032878-57032953	1
chr9:58014462-58014537	chr9:57943389-57943464	1
chr9:58014466-58014541	chr9:65095292-65095367	1
chr9:58014474-58014549	chr9:58009807-58009882	1
chr9:58014477-58014552	chr9:57864021-57864096	1
chr9:58014478-58014553	chr6:56064618-56064693	-1
chr9:58014509-58014584	chr1:152339632-152339707	-1
chr9:58014513-58014588	chr14:7967372-7967447	-1
chr9:58014518-58014593	chr6:29142916-29142991	-1
chr9:58014518-58014593	chr13:45395225-45395300	-1
chr9:58014521-58014596	chr14:7967372-7967447	-1
chr9:58014524-58014599	chr9:58166616-58166691	1
chr9:58014538-58014613	chr9:57965009-57965084	1
chr9:58014549-58014624	chr9:58204733-58204808	1
chr9:58014554-58014629	chr3:83783100-83783175	-1
chr9:58014562-58014637	chr2:49629794-49629869	-1
chr9:58014567-58014642	chr9:58012603-58012678	1
chr9:58014583-58014658	chr9:58124422-58124497	1
chr9:58014584-58014659	chr9:57973769-57973844	1
chr9:58014588-58014663	chr9:61881697-61881772	1
chr9:58014592-58014667	chr9:62885768-62885843	1
chr9:58014595-58014670	chr9:59383962-59384037	1
chr9:58014607-58014682	chr9:83877454-83877529	1
chr9:58014611-58014686	chr4:141789767-141789842	-1
chr9:58014621-58014696	chr9:57973774-57973849	1
chr9:58014623-58014698	chr9:60768519-60768594	1
chr9:58014624-58014699	chr9:60688209-60688284	1
chr9:58014632-58014707	chr15:100674048-100674123	-1
chr9:58014637-58014712	chr2:170741648-170741723	-1
chr9:58014676-58014751	chr9:58036821-58036896	1
chr9:58014680-58014755	chr11:93452545-93452620	-1
chr9:58014695-58014770	chr3:53025482-53025557	-1
chr9:58014709-58014784	chr11:86324347-86324422	-1
chr9:58014710-58014785	chr11:5072650-5072725	-1
chr9:58014710-58014785	chr11:5072652-5072727	-1
chr9:58014729-58014804	chr9:58036787-58036862	1
chr9:58014733-58014808	chr3:53025482-53025557	-1
chr9:58014741-58014816	chr4:133257820-133257895	-1
chr9:58014742-58014817	chr11:32217540-32217615	-1
chr9:58014750-58014825	chr9:57537916-57537991	1
chr9:58014751-58014826	chr10:77765037-77765112	-1
chr9:58014753-58014828	chr9:57998600-57998675	1
chr9:58014753-58014828	chr9:54533046-54533121	1
chr9:58014754-58014829	chr7:48007676-48007751	-1
chr9:58014754-58014829	chr9:57832294-57832369	1
chr9:58014755-58014830	chr9:58405600-58405675	1
chr9:58014757-58014832	chr9:58050906-58050981	1
chr9:58014758-58014833	chr9:58228802-58228877	1
chr9:58014760-58014835	chr9:57745462-57745537	1
chr9:58014761-58014836	chr6:19079732-19079807	-1
chr9:58014761-58014836	chr9:58036548-58036623	1
chr9:58014765-58014840	chr9:62367982-62368057	1
chr9:58014765-58014840	chr9:57975351-57975426	1
chr9:58014765-58014840	chr6:39357453-39357528	-1
chr9:58014767-58014842	chr9:57858519-57858594	1
chr9:58014768-58014843	chr9:57680919-57680994	1
chr9:58014773-58014848	chr9:58020225-58020300	1
chr9:58014776-58014851	chr17:65555204-65555279	-1
chr9:58014784-58014859	chr9:63253500-63253575	1
chr9:58014788-58014863	chr9:57802030-57802105	1
chr9:58014790-58014865	chr5:34945444-34945519	-1
chr9:58014795-58014870	chr9:58200643-58200718	1
chr9:58014802-58014877	chr6:39357469-39357544	-1
chr9:58014803-58014878	chr9:59128309-59128384	1
chr9:58014808-58014883	chr9:58033059-58033134	1
chr9:58014822-58014897	chr9:58371176-58371251	1
chr9:58014835-58014910	chr9:58213041-58213116	1
chr9:58014851-58014926	chr9:58269729-58269804	1
chr9:58014878-58014953	chr14:28704287-28704362	-1
chr9:58014880-58014955	chr9:57854186-57854261	1
chr9:58014902-58014977	chr9:58024530-58024605	1
chr9:58014915-58014990	chr6:94858455-94858530	-1
chr9:58014935-58015010	chr3:25021554-25021629	-1
chr9:58014951-58015026	chr9:59879031-59879106	1
chr9:58014951-58015026	chr9:59879067-59879142	1
chr9:58014951-58015026	chr9:58003918-58003993	1
chr9:58014960-58015035	chr9:58033401-58033476	1
chr9:58014973-58015048	chr9:57877506-57877581	1
chr9:58014977-58015052	chr9:58019036-58019111	1
chr9:58014977-58015052	chr2:25926060-25926135	-1
chr9:58014983-58015058	chr9:57912116-57912191	1
chr9:58014997-58015072	chr9:61392223-61392298	1
chr9:58015007-58015082	chr14:52666549-52666624	-1
chr9:58015031-58015106	chr9:58855565-58855640	1
chr9:58015033-58015108	chr9:58814632-58814707	1
chr9:58015035-58015110	chr2:26118621-26118696	-1
chr9:58015035-58015110	chr9:60102447-60102522	1
chr9:58015054-58015129	chr9:62193627-62193702	1
chr9:58015059-58015134	chr9:58008858-58008933	1
chr9:58015060-58015135	chr2:29040687-29040762	-1
chr9:58015066-58015141	chr9:58215006-58215081	1
chr9:58015073-58015148	chr9:58681076-58681151	1
chr9:58015074-58015149	chr1:106085194-106085269	-1
chr9:58015077-58015152	chr14:82246902-82246977	-1
chr9:58015091-58015166	chr9:57953212-57953287	1
chr9:58015091-58015166	chr9:57953174-57953249	1
chr9:58015102-58015177	chr9:61174963-61175038	1
chr9:58015179-58015254	chr9:58023540-58023615	1
chr9:58015201-58015276	chr9:58284823-58284898	1
chr9:58015201-58015276	chr9:58365622-58365697	1
chr9:58015209-58015284	chr9:57913891-57913966	1
chr9:58015211-58015286	chr9:57945818-57945893	1
chr9:58015215-58015290	chr9:58050332-58050407	1
chr9:58015217-58015292	chr9:57976997-57977072	1
chr9:58015229-58015304	chr9:82624991-82625066	1
chr9:58015237-58015312	chr9:58365659-58365734	1
chr9:58015244-58015319	chr9:57913891-57913966	1
chr9:58015246-58015321	chr9:57660659-57660734	1
chr9:58015274-58015349	chr5:52747942-52748017	-1
chr9:58015312-58015387	chr9:58011091-58011166	1
chr9:58015314-58015389	chr9:58011091-58011166	1
chr9:58015336-58015411	chr9:60549370-60549445	1
chr9:58015349-58015424	chr9:57943343-57943418	1
chr9:58015360-58015435	chr9:58003957-58004032	1
chr9:58015360-58015435	chr9:57900722-57900797	1
chr9:58015607-58015682	chr13:80957883-80957958	-1
chr9:58015654-58015729	chr9:58015822-58015897	1
chr9:58015663-58015738	chr9:58015924-58015999	1
chr9:58015667-58015742	chr18:67175794-67175869	-1
chr9:58015676-58015751	chr9:58015986-58016061	1
chr16:22438805-22438880	chr13:67537713-67537788	-1
chr16:22438808-22438883	chr9:78062315-78062390	-1
chr16:22438820-22438895	chr16:33698489-33698564	1
chr16:22438824-22438899	chr1:133739116-133739191	-1
chr16:22438825-22438900	chr14:106069632-106069707	-1
chr16:22438829-22438904	chr16:22438632-22438707	1
chr16:22438847-22438922	chr16:22438660-22438735	1
chr16:22438874-22438949	chr1:56203303-56203378	-1
chr16:22438880-22438955	chr14:54706951-54707026	-1
chr16:22438888-22438963	chr16:8473194-8473269	1
chr16:22438890-22438965	chr16:22423582-22423657	1
chr16:22438890-22438965	chr16:22240051-22240126	1
chr16:22438892-22438967	chr16:9007422-9007497	1
chr16:22438900-22438975	chr16:22500548-22500623	1
chr16:22438903-22438978	chr16:38541614-38541689	1
chr16:22438907-22438982	chr16:22442320-22442395	1
chr16:22438907-22438982	chr16:19186824-19186899	1
chr16:22438920-22438995	chr16:37157075-37157150	1
chr16:22438923-22438998	chr1:95902613-95902688	-1
chr16:22438930-22439005	chr11:102091541-102091616	-1
chr16:22438936-22439011	chr16:22167148-22167223	1
chr16:22438959-22439034	chr16:23105380-23105455	1
chr16:22438969-22439044	chr16:22438636-22438711	1
chr16:22438975-22439050	chr16:23408513-23408588	1
chr16:22438985-22439060	chr12:84041444-84041519	-1
chr16:22438985-22439060	chrX:105660001-105660076	-1
chr16:22438986-22439061	chr16:20636435-20636510	1
chr16:22438988-22439063	chrX:169299200-169299275	-1
chr16:22438989-22439064	chr14:122162190-122162265	-1
chr16:22438999-22439074	chr16:20563565-20563640	1
chr16:22439000-22439075	chr1:133682611-133682686	-1
chr16:22439019-22439094	chr16:14866975-14867050	1
chr16:22439028-22439103	chr16:22519486-22519561	1
chr16:22439034-22439109	chr16:22353314-22353389	1
chr16:22439038-22439113	chr16:58091548-58091623	1
chr16:22439039-22439114	chr16:58091548-58091623	1
chr16:22439049-22439124	chr16:14499456-14499531	1
chr16:22439055-22439130	chr16:26643010-26643085	1
chr16:22439062-22439137	chr16:35017470-35017545	1
chr16:22439069-22439144	chr16:21414535-21414610	1
chr16:22439100-22439175	chr16:22299429-22299504	1
chr16:22439125-22439200	chr11:54688314-54688389	-1
chr16:22439144-22439219	chr16:49922454-49922529	1
chr16:22439145-22439220	chr16:22442089-22442164	1
chr16:22439148-22439223	chr16:22953483-22953558	1
chr16:22439156-22439231	chr16:22462610-22462685	1
chr16:22439202-22439277	chr16:22402389-22402464	1
chr16:22439222-22439297	chr16:22423601-22423676	1
chr16:22439227-22439302	chr14:27022673-27022748	-1
chr16:22439245-22439320	chr16:21853553-21853628	1
chr16:22439245-22439320	chr16:52723045-52723120	1
chr16:22439256-22439331	chr16:24372901-24372976	1
chr16:22439264-22439339	chr14:27022673-27022748	-1
chr16:22439281-22439356	chr16:17336504-17336579	1
chr16:22439282-22439357	chr16:21853553-21853628	1
chr16:22439316-22439391	chr16:22812605-22812680	1
chr16:22439319-22439394	chr11:3164425-3164500	-1
chr16:22439334-22439409	chr16:22425704-22425779	1
chr16:22439382-22439457	chr16:38912540-38912615	1
chr16:22439382-22439457	chr16:38912551-38912626	1
chr16:22439413-22439488	chr5:51918101-51918176	-1
chr16:22439418-22439493	chr16:22443675-22443750	1
chr16:22439435-22439510	chr16:22542148-22542223	1
chr16:22439436-22439511	chr16:22436009-22436084	1
chr16:22439442-22439517	chr16:50142422-50142497	1
chr16:22439455-22439530	chr16:22438359-22438434	1
chr16:22439480-22439555	chr16:22037209-22037284	1
chr16:22439483-22439558	chr16:37062533-37062608	1
chr16:22439489-22439564	chr1:175557189-175557264	-1
chr16:22439489-22439564	chr1:175557227-175557302	-1
chr16:22439502-22439577	chr12:76913286-76913361	-1
chr16:22439522-22439597	chr5:33247427-33247502	-1
chr16:22439522-22439597	chr5:33247390-33247465	-1
chr16:22439539-22439614	chr17:29224039-29224114	-1
chr16:22439574-22439649	chr16:22438625-22438700	1
chr16:22439574-22439649	chr14:31775840-31775915	-1
chr16:22439581-22439656	chrX:101458445-101458520	-1
chr16:22439582-22439657	chr14:31775880-31775955	-1
chr16:22439600-22439675	chr16:22438508-22438583	1
chr16:22439601-22439676	chr11:94486165-94486240	-1
chr16:22439608-22439683	chr19:41702334-41702409	-1
chr16:22439608-22439683	chr19:41702371-41702446	-1
chr16:22439610-22439685	chr16:22517213-22517288	1
chr16:22439612-22439687	chr9:4523085-4523160	-1
chr16:22439615-22439690	chr16:22410868-22410943	1
chr16:22439628-22439703	chr16:50710200-50710275	1
chr16:22439638-22439713	chr16:22413757-22413832	1
chr16:22439649-22439724	chr16:55887250-55887325	1
chr16:22439650-22439725	chr16:22446209-22446284	1
chr16:22439652-22439727	chr16:84749530-84749605	1
chr16:22439658-22439733	chr8:95551075-95551150	-1
chr16:22439660-22439735	chr16:91866903-91866978	1
chr16:22439661-22439736	chr16:22846799-22846874	1
chr16:22439665-22439740	chr17:71494620-71494695	-1
chr16:22439669-22439744	chr11:31999732-31999807	-1
chr16:22439676-22439751	chr16:22384127-22384202	1
chr16:22439680-22439755	chr8:98368348-98368423	-1
chr16:22439686-22439761	chr16:22568458-22568533	1
chr16:22439688-22439763	chr19:15558666-15558741	-1
chr16:22439688-22439763	chr16:89979850-89979925	1
chr16:22439695-22439770	chr16:22450700-22450775	1
chr16:22439697-22439772	chr16:22436143-22436218	1
chr16:22439697-22439772	chr16:91866937-91867012	1
chr16:22439697-22439772	chr16:91866939-91867014	1
chr16:22439715-22439790	chr9:102748191-102748266	-1
chr16:22439718-22439793	chr16:22487652-22487727	1
chr16:22439722-22439797	chr17:47505386-47505461	-1
chr16:22439723-22439798	chr17:77247594-77247669	-1
chr16:22439725-22439800	chr16:89979885-89979960	1
chr16:22439738-22439813	chr16:4216211-4216286	1
chr16:22439742-22439817	chr16:4216211-4216286	1
chr16:22439742-22439817	chr16:22379564-22379639	1
chr16:22439748-22439823	chr16:49455500-49455575	1
chr16:22439752-22439827	chr16:22796813-22796888	1
chr16:22439757-22439832	chr16:22239006-22239081	1
chr16:22439759-22439834	chr4:32472224-32472299	-1
chr16:22439767-22439842	chr16:22481835-22481910	1
chr16:22439768-22439843	chr5:86653726-86653801	-1
chr16:22439769-22439844	chr16:6330164-6330239	1
chr16:22439771-22439846	chr16:22436082-22436157	1
chr16:22439773-22439848	chr5:123389283-123389358	-1
chr16:22439777-22439852	chr16:22454421-22454496	1
chr16:22439777-22439852	chr16:22441942-22442017	1
chr16:22439779-22439854	chr16:19182328-19182403	1
chr16:22439781-22439856	chr16:50204977-50205052	1
chr16:22439785-22439860	chr16:22480326-22480401	1
chr16:22439786-22439861	chr16:7974350-7974425	1
chr16:22439787-22439862	chr16:22391003-22391078	1
chr16:22439789-22439864	chr16:22375744-22375819	1
chr16:22439789-22439864	chr16:22419500-22419575	2
chr16:22439794-22439869	chr16:89003937-89004012	1
chr16:22439794-22439869	chr5:3343947-3344022	-1
chr16:22439794-22439869	chr16:22403808-22403883	1
chr16:22439794-22439869	chr15:65390764-65390839	-1
chr16:22439794-22439869	chr5:7920672-7920747	-1
chr16:22439795-22439870	chr16:23102077-23102152	1
chr16:22439797-22439872	chr16:22425399-22425474	1
chr16:22439798-22439873	chr3:84113322-84113397	-1
chr16:22439799-22439874	chr16:35047242-35047317	1
chr16:22439800-22439875	chr16:22419380-22419455	2
chr16:22439805-22439880	chr5:14011454-14011529	-1
chr16:22439805-22439880	chr16:74014130-74014205	1
chr16:22439805-22439880	chr16:12157856-12157931	1
chr16:22439805-22439880	chr16:22481835-22481910	1
chr16:22439807-22439882	chr16:96033256-96033331	1
chr16:22439807-22439882	chr16:17759292-17759367	1
chr16:22439807-22439882	chr16:22436492-22436567	1
chr16:22439810-22439885	chr16:21918029-21918104	1
chr16:22439810-22439885	chr16:19969967-19970042	1
chr16:22439811-22439886	chr16:55896860-55896935	1
chr16:22439814-22439889	chr16:85911741-85911816	1
chr16:22439817-22439892	chr16:27585914-27585989	1
chr16:22439819-22439894	chr16:94519714-94519789	1
chr16:22439822-22439897	chr16:22586816-22586891	1
chr16:22439822-22439897	chr16:22529785-22529860	1
chr16:22439822-22439897	chr16:58526420-58526495	1
chr16:22439822-22439897	chr16:13864177-13864252	1
chr16:22439826-22439901	chr16:21899113-21899188	1
chr16:22439829-22439904	chr16:63755466-63755541	1
chr16:22439829-22439904	chr16:22250324-22250399	1
chr16:22439829-22439904	chr2:17893697-17893772	-1
chr16:22439832-22439907	chr16:22848748-22848823	1
chr16:22439832-22439907	chr16:23102092-23102167	1
chr16:22439835-22439910	chr16:22425399-22425474	1
chr16:22439836-22439911	chr16:35047279-35047354	1
chr16:22439837-22439912	chr16:22419380-22419455	2
chr16:22439837-22439912	chr9:108759149-108759224	-1
chr16:22439837-22439912	chr16:44167343-44167418	1
chr16:22439840-22439915	chr16:87746229-87746304	1
chr16:22439844-22439919	chr16:59468021-59468096	1
chr16:22439846-22439921	chr1:51330239-51330314	-1
chr16:22439848-22439923	chr3:96426941-96427016	-1
chr16:22439848-22439923	chr16:49857299-49857374	1
chr16:22439849-22439924	chr16:22573416-22573491	1
chr16:22439850-22439925	chr16:57490636-57490711	1
chr16:22439850-22439925	chr11:57029277-57029352	-1
chr16:22439851-22439926	chr16:11214560-11214635	1
chr16:22439851-22439926	chr16:22461120-22461195	1
chr16:22439853-22439928	chr16:22455266-22455341	1
chr16:22439857-22439932	chr5:68307651-68307726	-1
chr16:22439858-22439933	chr16:56514729-56514804	1
chr16:22439860-22439935	chr16:22819292-22819367	1
chr16:22439865-22439940	chr16:22376272-22376347	1
chr16:22439865-22439940	chr16:22829862-22829937	1
chr16:22439869-22439944	chr16:86902992-86903067	1
chr16:22439870-22439945	chr6:60584259-60584334	-1
chr16:22439871-22439946	chr16:22444857-22444932	1
chr16:22439872-22439947	chr17:30112062-30112137	-1
chr16:22439875-22439950	chr16:22442056-22442131	1
chr16:22439875-22439950	chr16:17245098-17245173	1
chr16:22439877-22439952	chr16:22437133-22437208	1
chr16:22439884-22439959	chr16:16872146-16872221	1
chr16:22439884-22439959	chr16:20495904-20495979	1
chr16:22439885-22439960	chr16:22283643-22283718	1
chr16:22439886-22439961	chr16:22834716-22834791	1
chr16:22439894-22439969	chr15:41143115-41143190	-1
chr16:22439900-22439975	chr16:10383959-10384034	1
chr16:22439905-22439980	chr16:56692374-56692449	1
chr16:22439911-22439986	chr3:82562059-82562134	-1
chr16:22439921-22439996	chr13:54583087-54583162	-1
chr16:22439927-22440002	chr16:76619645-76619720	1
chr16:22439938-22440013	chr16:18926580-18926655	1
chr16:22439946-22440021	chr11:68416327-68416402	-1
chr16:22439966-22440041	chr1:23031512-23031587	-1
chr16:22440097-22440172	chr1:142231960-142232035	-1
chr16:22440105-22440180	chr16:22501390-22501465	1
chr16:22440112-22440187	chr16:23045554-23045629	1
chr16:22440127-22440202	chr16:22206175-22206250	1
chr16:22440237-22440312	chr16:21904030-21904105	1
chr16:22440238-22440313	chr3:139076149-139076224	-1
chr16:22440239-22440314	chr16:14932864-14932939	1
chr16:22440241-22440316	chr1:46669689-46669764	-1
chr16:22440245-22440320	chr16:22029424-22029499	1
chr16:22440246-22440321	chr16:22505368-22505443	1
chr16:22440252-22440327	chr16:22282067-22282142	1
chr16:22440256-22440331	chr16:55886123-55886198	1
chr16:22440263-22440338	chr16:22419900-22419975	2
chr16:22440287-22440362	chr16:37014352-37014427	1
chr16:22440302-22440377	chr16:22229866-22229941	1
chr16:22440304-22440379	chr16:22401984-22402059	1
chr16:22440304-22440379	chr16:22361242-22361317	1
chr16:22440304-22440379	chr16:22436070-22436145	1
chr16:22440340-22440415	chr5:44019876-44019951	-1
chr16:22440343-22440418	chr15:87196618-87196693	-1
chr16:22440349-22440424	chr16:60088997-60089072	1
chr16:22440349-22440424	chr16:90750970-90751045	1
chr16:22440352-22440427	chr16:43182016-43182091	1
chr16:22440373-22440448	chr16:22459922-22459997	1
chr16:22440374-22440449	chr16:56726409-56726484	1
chr16:22440377-22440452	chr11:77730976-77731051	-1
chr16:22440377-22440452	chr7:80192381-80192456	-1
chr16:22440379-22440454	chr7:102618184-102618259	-1
chr16:22440385-22440460	chr16:22443669-22443744	1
chr16:22440388-22440463	chr16:43182054-43182129	1
chr16:22440390-22440465	chr16:22497333-22497408	1
chr16:22440390-22440465	chr16:22416338-22416413	1
chr16:22440404-22440479	chr3:127763999-127764074	-1
chr16:22440408-22440483	chr6:7446627-7446702	-1
chr16:22440412-22440487	chr16:22432647-22432722	1
chr16:22440413-22440488	chr16:22432647-22432722	1
chr16:22440415-22440490	chr16:9938321-9938396	1
chr16:22440416-22440491	chr2:33780851-33780926	-1
chr16:22440419-22440494	chr16:22404283-22404358	1
chr16:22440423-22440498	chr16:22480464-22480539	1
chr16:22440427-22440502	chr16:22457784-22457859	1
chr16:22440441-22440516	chr3:127764037-127764112	-1
chr16:22440460-22440535	chr11:65007722-65007797	-1
chr16:22440460-22440535	chr16:11768055-11768130	1
chr16:22440467-22440542	chr16:56843545-56843620	1
chr16:22440478-22440553	chr16:22442453-22442528	1
chr16:22440482-22440557	chr1:23271488-23271563	-1
chr16:22440488-22440563	chr17:18379224-18379299	-1
chr16:22440495-22440570	chr16:22471283-22471358	1
chr16:22440501-22440576	chr16:22287195-22287270	1
chr16:22440501-22440576	chr16:22287232-22287307	1
chr16:22440503-22440578	chr16:22263601-22263676	1
chr16:22440521-22440596	chr16:22456588-22456663	1
chr16:22440527-22440602	chr16:22557358-22557433	1
chr16:22440527-22440602	chr16:22462527-22462602	1
chr16:22440539-22440614	chr10:94534856-94534931	-1
chr16:22440541-22440616	chr16:22460425-22460500	1
chr16:22440561-22440636	chr16:22440807-22440882	1
chr16:22440561-22440636	chr2:169818942-169819017	-1
chr16:22440561-22440636	chr16:22521722-22521797	1
chr16:22440561-22440636	chr16:91862590-91862665	1
chr16:22440570-22440645	chr17:26916851-26916926	-1
chr16:22440575-22440650	chr16:23053063-23053138	1
chr16:22440594-22440669	chr6:63623083-63623158	-1
chr16:22440599-22440674	chr16:22440861-22440936	1
chr16:22440608-22440683	chr16:38767373-38767448	1
chr16:22440612-22440687	chr16:22447000-22447075	1
chr16:22440632-22440707	chr16:10388064-10388139	1
chr16:22440633-22440708	chr16:87497941-87498016	1
chr16:22440637-22440712	chr4:117743667-117743742	-1
chr16:22440638-22440713	chr16:22440890-22440965	1
chr16:22440643-22440718	chr16:79149238-79149313	1
chr16:22440668-22440743	chr7:111005358-111005433	-1
chr16:22440678-22440753	chr16:10383605-10383680	1
chr16:22440692-22440767	chr16:22440989-22441064	1
chr16:22440721-22440796	chr17:69414405-69414480	-1
chr16:22440724-22440799	chr16:18941702-18941777	1
chr16:22440724-22440799	chr16:30404520-30404595	1
chr16:22440733-22440808	chr16:22219924-22219999	1
chr16:22440741-22440816	chr18:20726290-20726365	-1
chr16:22440747-22440822	chr16:93896828-93896903	1
chr16:22440750-22440825	chr11:59175992-59176067	-1
chr16:22440752-22440827	chr16:22218307-22218382	1
chr16:22440754-22440829	chr5:40863940-40864015	-1
chr16:22440755-22440830	chr3:98994108-98994183	-1
chr16:22440763-22440838	chr16:22547825-22547900	1
chr16:22440780-22440855	chr7:101013523-101013598	-1
chr16:22440787-22440862	chr11:59175992-59176067	-1
chr7:144837351-144837426	chr7:144833710-144833785	1
chr7:144837354-144837429	chr7:144763091-144763166	1
chr7:144837358-144837433	chr5:49603318-49603393	-1
chr7:144837360-144837435	chr17:36267013-36267088	-1
chr7:144837360-144837435	chr7:140875681-140875756	1
chr7:144837364-144837439	chr7:64553685-64553760	1
chr7:144837365-144837440	chr7:144904690-144904765	1
chr7:144837366-144837441	chr7:144795281-144795356	1
chr7:144837377-144837452	chr7:144826412-144826487	1
chr7:144837379-144837454	chr8:14809085-14809160	-1
chr7:144837381-144837456	chr15:12756917-12756992	-1
chr7:144837383-144837458	chr7:144837125-144837200	1
chr7:144837385-144837460	chr7:144832314-144832389	1
chr7:144837385-144837460	chr7:144836936-144837011	1
chr7:144837389-144837464	chr17:88720047-88720122	-1
chr7:144837392-144837467	chr7:110061787-110061862	1
chr7:144837397-144837472	chr1:133786408-133786483	-1
chr7:144837417-144837492	chr7:111608220-111608295	1
chr7:144837419-144837494	chr7:132106193-132106268	1
chr7:144837421-144837496	chr1:190028507-190028582	-1
chr7:144837425-144837500	chr7:144661062-144661137	1
chr7:144837427-144837502	chr7:144847388-144847463	1
chr7:144837431-144837506	chr7:144822700-144822775	1
chr7:144837434-144837509	chr1:133786408-133786483	-1
chr7:144837435-144837510	chr7:144837111-144837186	1
chr7:144837439-144837514	chr7:144850653-144850728	1
chr7:144837454-144837529	chr1:150898857-150898932	-1
chr7:144837454-144837529	chr1:150898856-150898931	-1
chr7:144837455-144837530	chr7:144837209-144837284	1
chr7:144837456-144837531	chr19:11715522-11715597	-1
chr7:144837461-144837536	chr7:144841657-144841732	1
chr7:144837469-144837544	chr7:144837302-144837377	1
chr7:144837473-144837548	chr2:167922826-167922901	-1
chr7:144837473-144837548	chr7:120416095-120416170	1
chr7:144837477-144837552	chr7:144825491-144825566	1
chr7:144837477-144837552	chr7:144825528-144825603	1
chr7:144837481-144837556	chr7:144842351-144842426	1
chr7:144837483-144837558	chr7:144839633-144839708	2
chr7:144837489-144837564	chr7:145256705-145256780	1
chr7:144837490-144837565	chr7:144837327-144837402	1
chr7:144837501-144837576	chr7:144757395-144757470	1
chr7:144837506-144837581	chr5:110672197-110672272	-1
chr7:144837509-144837584	chr7:144810084-144810159	1
chr7:144837512-144837587	chr17:80558393-80558468	-1
chr7:144837514-144837589	chr7:142720829-142720904	1
chr7:144837524-144837599	chr7:144837327-144837402	1
chr7:144837533-144837608	chr7:144837009-144837084	1
chr7:144837545-144837620	chr7:144855565-144855640	1
chr7:144837552-144837627	chr12:33525254-33525329	-1
chr7:144837558-144837633	chr7:144837246-144837321	1
chr7:144837570-144837645	chr7:144837169-144837244	1
chr7:144837570-144837645	chr12:26061585-26061660	-1
chr7:144837570-144837645	chr7:144837193-144837268	1
chr7:144837570-144837645	chr7:144837321-144837396	1
chr7:144837580-144837655	chr7:144835578-144835653	1
chr7:144837583-144837658	chr7:144544671-144544746	1
chr7:144837586-144837661	chr13:107023175-107023250	-1
chr7:144837604-144837679	chr9:81985543-81985618	-1
chr7:144837604-144837679	chr7:144843111-144843186	1
chr7:144837609-144837684	chr7:144617219-144617294	1
chr7:144837609-144837684	chr7:144831071-144831146	1
chr7:144837612-144837687	chr7:144837248-144837323	1
chr7:144837612-144837687	chr7:144893413-144893488	1
chr7:144837614-144837689	chr7:144842683-144842758	1
chr7:144837626-144837701	chr13:107023175-107023250	-1
chr7:144837660-144837735	chr7:99723040-99723115	1
chr7:144837660-144837735	chr7:144811801-144811876	1
chr7:144837660-144837735	chr7:144800876-144800951	1
chr7:144837668-144837743	chr7:144822476-144822551	1
chr7:144837670-144837745	chr7:144832833-144832908	1
chr7:144837679-144837754	chr13:45900141-45900216	-1
chr7:144837691-144837766	chr7:82998616-82998691	1
chr7:144837692-144837767	chr7:144810296-144810371	1
chr7:144837697-144837772	chr11:21070601-21070676	-1
chr7:144837699-144837774	chr7:145261847-145261922	1
chr7:144837710-144837785	chr7:144847943-144848018	1
chr7:144837717-144837792	chr7:90763067-90763142	1
chr7:144837718-144837793	chr7:144604749-144604824	1
chr7:144837719-144837794	chr12:98540541-98540616	-1
chr7:144837735-144837810	chr7:125551568-125551643	1
chr7:144837735-144837810	chr11:21070601-21070676	-1
chr7:144837740-144837815	chr10:27798317-27798392	-1
chr7:144837746-144837821	chr7:81373077-81373152	1
chr7:144837770-144837845	chr7:142922536-142922611	1
chr7:144837770-144837845	chr7:144797683-144797758	1
chr7:144837786-144837861	chr7:144864634-144864709	1
chr7:144837790-144837865	chr7:144854199-144854274	1
chr7:144837793-144837868	chr18:42514123-42514198	-1
chr7:144837810-144837885	chr2:29884631-29884706	-1
chr7:144837878-144837953	chr10:107730314-107730389	-1
chr7:144837881-144837956	chr4:105515633-105515708	-1
chr7:144837882-144837957	chr4:105515633-105515708	-1
chr7:144837883-144837958	chr7:144811989-144812064	1
chr7:144837886-144837961	chr5:32035421-32035496	-1
chr7:144837910-144837985	chr17:47470237-47470312	-1
chr7:144837925-144838000	chr5:87523496-87523571	-1
chr7:144837956-144838031	chr1:69897342-69897417	-1
chr7:144837957-144838032	chr6:145239919-145239994	-1
chr7:144838006-144838081	chr14:70012555-70012630	-1
chr7:144838106-144838181	chr2:74191287-74191362	-1
chr7:144838149-144838224	chr7:144812106-144812181	1
chr7:144838170-144838245	chr15:89451177-89451252	-1
chr7:144838266-144838341	chr14:97074825-97074900	-1
chr7:144838290-144838365	chr6:105791575-105791650	-1
chr7:144838297-144838372	chr1:26722043-26722118	-1
chr7:144838318-144838393	chr11:65162782-65162857	-1
chr7:144838325-144838400	chr11:109379911-109379986	-1
chr7:144838399-144838474	chr7:144910265-144910340	1
chr7:144838458-144838533	chr7:24738248-24738323	1
chr7:144838508-144838583	chr12:50803779-50803854	-1
chr7:144838511-144838586	chr8:32848466-32848541	-1
chr7:144838515-144838590	chr2:24524175-24524250	-1
chr7:144838549-144838624	chr7:62875698-62875773	1
chr7:144838560-144838635	chr7:140364574-140364649	1
chr7:144838578-144838653	chr7:144842674-144842749	1
chr7:144838578-144838653	chr7:144842672-144842747	1
chr7:144838582-144838657	chr5:92416915-92416990	-1
chr7:144838603-144838678	chr3:51194663-51194738	-1
chr7:144838618-144838693	chr7:144907101-144907176	1
chr7:144838629-144838704	chr7:144839945-144840020	2
chr7:144838665-144838740	chr7:102283684-102283759	1
chr7:144838690-144838765	chr7:144822335-144822410	1
chr7:144838721-144838796	chr7:144841313-144841388	2
chr7:144838725-144838800	chr7:3188406-3188481	1
chr7:144838728-144838803	chr7:144831025-144831100	1
chr7:144838754-144838829	chr7:144841313-144841388	2
chr7:144838766-144838841	chr7:144554930-144555005	1
chr7:144838770-144838845	chr2:33783963-33784038	-1
chr7:144838790-144838865	chr7:98211276-98211351	1
chr7:144838796-144838871	chr7:145280933-145281008	1
chr7:144838814-144838889	chr7:144840964-144841039	2
chr7:144838818-144838893	chr14:59071952-59072027	-1
chr7:144838819-144838894	chr7:144926884-144926959	1
chr7:144838823-144838898	chr14:19135506-19135581	-1
chr7:144838853-144838928	chr7:144841000-144841075	2
chr7:144838856-144838931	chr7:144848138-144848213	1
chr7:144838868-144838943	chr4:98637475-98637550	-1
chr7:144838886-144838961	chr2:128077183-128077258	-1
chr7:144838889-144838964	chr7:141520217-141520292	1
chr7:144838891-144838966	chr9:48074646-48074721	-1
chr7:144838891-144838966	chr1:139470602-139470677	-1
chr7:144838893-144838968	chr7:144848138-144848213	1
chr7:144838911-144838986	chr12:36315768-36315843	-1
chr7:144838917-144838992	chr7:141339920-141339995	1
chr7:144838926-144839001	chr1:174613181-174613256	-1
chr7:144838937-144839012	chr7:144839369-144839444	2
chr7:144838939-144839014	chr14:94311168-94311243	-1
chr7:144838978-144839053	chr7:144839393-144839468	2
chr7:144838982-144839057	chr14:54431575-54431650	-1
chr7:144839009-144839084	chr10:77641610-77641685	-1
chr7:144839015-144839090	chr1:177505194-177505269	-1
chr7:144839039-144839114	chr7:144839347-144839422	2
chr7:144839043-144839118	chr3:64053569-64053644	-1
chr7:144839105-144839180	chr7:144590196-144590271	1
chr7:144839112-144839187	chr3:124260420-124260495	-1
chr7:144839129-144839204	chr7:144842908-144842983	1
chr7:144839145-144839220	chr7:144839410-144839485	2
chr7:144839147-144839222	chr5:121983476-121983551	-1
chr7:144839186-144839261	chr7:144848378-144848453	1
chr7:144839188-144839263	chr7:144550463-144550538	1
chr7:144839192-144839267	chr7:144861893-144861968	1
chr7:144839214-144839289	chr7:144839512-144839587	2
chr7:144839228-144839303	chr7:144840010-144840085	2
chr7:144839233-144839308	chr7:144841512-144841587	1
chr7:144839238-144839313	chr7:88546770-88546845	1
chr7:144839240-144839315	chr7:144839566-144839641	2
chr7:144839240-144839315	chr18:61271945-61272020	-1
chr7:144839251-144839326	chr7:64831540-64831615	1
chr7:144839277-144839352	chr7:144839631-144839706	2
chr7:144839283-144839358	chr17:26956661-26956736	-1
chr7:144839287-144839362	chr7:144825693-144825768	1
chr7:144839293-144839368	chr3:105458815-105458890	-1
chr7:144839296-144839371	chr7:46045997-46046072	1
chr7:144839296-144839371	chr7:144839629-144839704	2
chr7:144839297-144839372	chr7:18892254-18892329	1
chr7:144839298-144839373	chr7:144839450-144839525	2
chr7:144839300-144839375	chr9:14531292-14531367	-1
chr7:144839305-144839380	chr14:55350487-55350562	-1
chr7:144839314-144839389	chr7:144658580-144658655	1
chr7:144839322-144839397	chr7:144825217-144825292	1
chr7:144839327-144839402	chr7:144840907-144840982	2
chr7:144839328-144839403	chr7:144839613-144839688	2
chr6:88197383-88197458	chr6:88197039-88197114	1
chr6:88197404-88197479	chr17:58425654-58425729	-1
chr6:88197458-88197533	chr6:132265125-132265200	1
chr6:88197469-88197544	chr11:96025062-96025137	-1
chr6:88197581-88197656	chr11:21363723-21363798	-1
chr6:88197602-88197677	chr19:40885545-40885620	-1
chr6:88197669-88197744	chr6:88197219-88197294	1
chr6:88197825-88197900	chr7:121766132-121766207	-1
chr6:88197891-88197966	chr18:80330913-80330988	-1
chr6:88197949-88198024	chr6:86437518-86437593	1
chr6:88197953-88198028	chr6:88324930-88325005	1
chr6:88197960-88198035	chr5:117807393-117807468	-1
chr6:88197961-88198036	chr6:88148871-88148946	1
chr6:88197975-88198050	chr12:11269930-11270005	-1
chr6:88197985-88198060	chr6:88215836-88215911	1
chr6:88197987-88198062	chr6:87704711-87704786	1
chr6:88197997-88198072	chr18:48958388-48958463	-1
chr6:88198005-88198080	chr6:88358640-88358715	1
chr6:88198018-88198093	chr6:88235785-88235860	1
chr6:88198034-88198109	chr6:88246573-88246648	1
chr6:88198041-88198116	chr6:88221295-88221370	1
chr6:88198060-88198135	chr1:19193433-19193508	-1
chr6:88198069-88198144	chr6:88228805-88228880	1
chr6:88198084-88198159	chr6:88309445-88309520	1
chr6:88198088-88198163	chr7:3457854-3457929	-1
chr6:88198089-88198164	chr18:64899399-64899474	-1
chr6:88198089-88198164	chr18:64899362-64899437	-1
chr6:88198104-88198179	chr7:79785842-79785917	-1
chr6:88198109-88198184	chr6:88194183-88194258	1
chr6:88198109-88198184	chr6:88540378-88540453	1
chr6:88198121-88198196	chr6:88212096-88212171	1
chr6:88198141-88198216	chr2:163214147-163214222	-1
chr6:88198143-88198218	chr9:109981736-109981811	-1
chr6:88198145-88198220	chr6:95055902-95055977	1
chr6:88198185-88198260	chr6:88357561-88357636	1
chr6:88198185-88198260	chr6:88252135-88252210	1
chr6:88198201-88198276	chr6:88357598-88357673	1
chr6:88198204-88198279	chr8:81804382-81804457	-1
chr6:88198225-88198300	chr13:101528778-101528853	-1
chr6:88198235-88198310	chr4:45071734-45071809	-1
chr6:88198240-88198315	chr6:87228437-87228512	1
chr6:88198243-88198318	chr6:103173209-103173284	1
chr6:88198244-88198319	chr6:88258576-88258651	1
chr6:88198253-88198328	chr2:146960731-146960806	-1
chr6:88198257-88198332	chr6:7296275-7296350	1
chr6:88198262-88198337	chr15:87993299-87993374	-1
chr6:88198272-88198347	chr9:46209024-46209099	-1
chr6:88198285-88198360	chr6:56836241-56836316	1
chr6:88198297-88198372	chr2:98662835-98662910	-1
chr6:88198299-88198374	chr13:29938981-29939056	-1
chr6:88198300-88198375	chr6:90688126-90688201	1
chr6:88198302-88198377	chr4:70409524-70409599	-1
chr6:88198303-88198378	chr6:88859443-88859518	1
chr6:88198304-88198379	chr6:88859443-88859518	1
chr6:88198307-88198382	chr6:89552485-89552560	1
chr6:88198310-88198385	chr5:29577730-29577805	-1
chr6:88198312-88198387	chr7:139900479-139900554	-1
chr6:88198313-88198388	chr6:88932934-88933009	1
chr6:88198315-88198390	chr6:88532702-88532777	1
chr6:88198319-88198394	chr6:88206646-88206721	1
chr6:88198319-88198394	chr6:88229525-88229600	1
chr6:88198329-88198404	chr6:88425817-88425892	1
chr6:88198332-88198407	chr6:88226668-88226743	1
chr6:88198333-88198408	chr6:88251009-88251084	1
chr6:88198335-88198410	chr6:88195300-88195375	1
chr6:88198337-88198412	chr6:90688134-90688209	1
chr6:88198337-88198412	chr9:66423383-66423458	-1
chr6:88198337-88198412	chr6:83343344-83343419	1
chr6:88198338-88198413	chr6:143068616-143068691	1
chr6:88198341-88198416	chr6:88478410-88478485	1
chr6:88198342-88198417	chr6:88118622-88118697	1
chr6:88198343-88198418	chr6:88194755-88194830	1
chr6:88198344-88198419	chr9:98875182-98875257	-1
chr6:88198348-88198423	chr6:88072953-88073028	1
chr6:88198350-88198425	chr6:88932934-88933009	1
chr6:88198353-88198428	chr6:88456618-88456693	1
chr6:88198353-88198428	chr6:112560656-112560731	1
chr6:88198353-88198428	chr6:88185893-88185968	1
chr6:88198356-88198431	chr6:88194162-88194237	1
chr6:88198356-88198431	chr16:36998195-36998270	-1
chr6:88198356-88198431	chr4:41275098-41275173	-1
chr6:88198357-88198432	chr6:88258435-88258510	1
chr6:88198357-88198432	chr6:94109590-94109665	1
chr6:88198360-88198435	chr6:88196118-88196193	1
chr6:88198361-88198436	chr6:62718810-62718885	1
chr6:88198363-88198438	chr14:56737857-56737932	-1
chr6:88198363-88198438	chr6:88206556-88206631	1
chr6:88198364-88198439	chr7:51996237-51996312	-1
chr6:88198364-88198439	chr19:4447444-4447519	-1
chr6:88198364-88198439	chr6:87698150-87698225	1
chr6:88198365-88198440	chr10:82259322-82259397	-1
chr6:88198365-88198440	chr6:88161586-88161661	1
chr6:88198365-88198440	chr6:88228880-88228955	1
chr6:88198367-88198442	chr6:88023378-88023453	1
chr6:88198367-88198442	chr6:88841544-88841619	1
chr6:88198368-88198443	chr6:120660057-120660132	1
chr6:88198369-88198444	chr6:88241671-88241746	1
chr6:88198376-88198451	chr3:81877770-81877845	-1
chr6:88198380-88198455	chr6:88416908-88416983	1
chr6:88198380-88198455	chr6:61504540-61504615	1
chr6:88198380-88198455	chr6:88210033-88210108	1
chr6:88198380-88198455	chr17:3085152-3085227	-1
chr6:88198382-88198457	chr15:13692959-13693034	-1
chr6:88198383-88198458	chr6:88257233-88257308	1
chr6:88198383-88198458	chr9:114623678-114623753	-1
chr6:88198384-88198459	chr2:83926576-83926651	-1
chr6:88198386-88198461	chr6:88201372-88201447	1
chr6:88198387-88198462	chr12:76677077-76677152	-1
chr6:88198391-88198466	chr6:88405134-88405209	1
chr6:88198392-88198467	chr6:87550635-87550710	1
chr6:88198392-88198467	chr16:36998195-36998270	-1
chr6:88198393-88198468	chr10:111233742-111233817	-1
chr6:88198394-88198469	chr18:34383497-34383572	-1
chr6:88198394-88198469	chr6:88346464-88346539	1
chr6:88198394-88198469	chr6:86380053-86380128	1
chr6:88198396-88198471	chr6:87737500-87737575	1
chr6:88198398-88198473	chr9:111891449-111891524	-1
chr6:88198399-88198474	chr6:88499673-88499748	1
chr6:88198400-88198475	chr14:56737857-56737932	-1
chr6:88198400-88198475	chr17:84965824-84965899	-1
chr6:88198400-88198475	chr7:31203320-31203395	-1
chr6:88198400-88198475	chr12:95041391-95041466	-1
chr6:88198401-88198476	chr13:98361438-98361513	-1
chr6:88198401-88198476	chr6:87698150-87698225	1
chr6:88198401-88198476	chr6:88182843-88182918	1
chr6:88198402-88198477	chr6:88131312-88131387	1
chr6:88198404-88198479	chr10:19878321-19878396	-1
chr6:88198404-88198479	chr6:88425291-88425366	1
chr6:88198406-88198481	chr6:88244540-88244615	1
chr6:88198407-88198482	chrX:110116094-110116169	-1
chr6:88198408-88198483	chrX:110116094-110116169	-1
chr6:88198408-88198483	chr6:83787128-83787203	1
chr6:88198409-88198484	chr6:88311972-88312047	1
chr6:88198411-88198486	chr16:97983664-97983739	-1
chr6:88198414-88198489	chr6:88211878-88211953	1
chr6:88198414-88198489	chr6:88194517-88194592	1
chr6:88198416-88198491	chr5:82780267-82780342	-1
chr6:88198417-88198492	chr6:88333187-88333262	1
chr6:88198417-88198492	chr6:88210033-88210108	1
chr6:88198417-88198492	chr6:88200151-88200226	1
chr6:88198418-88198493	chr6:88361595-88361670	1
chr6:88198418-88198493	chr9:114623678-114623753	-1
chr6:88198422-88198497	chr6:122767441-122767516	1
chr6:88198422-88198497	chr11:50225791-50225866	-1
chr6:88198424-88198499	chr6:84024300-84024375	1
chr6:88198424-88198499	chr6:88353778-88353853	1
chr6:88198424-88198499	chr6:88433189-88433264	1
chr6:88198426-88198501	chr6:88390885-88390960	1
chr6:88198427-88198502	chr6:88352381-88352456	1
chr6:88198433-88198508	chr6:88213935-88214010	1
chr6:88198454-88198529	chr4:45682240-45682315	-1
chr6:88198454-88198529	chr4:45682202-45682277	-1
chr6:88198454-88198529	chr6:88918794-88918869	1
chr6:88198464-88198539	chr9:20232297-20232372	-1
chr6:88198468-88198543	chr6:120905805-120905880	1
chr6:88198468-88198543	chr6:87661985-87662060	1
chr6:88198470-88198545	chr6:136534544-136534619	1
chr6:88198472-88198547	chr6:88433065-88433140	1
chr6:88198473-88198548	chr6:52026314-52026389	1
chr6:88198474-88198549	chr6:11450226-11450301	1
chr6:88198478-88198553	chr4:115749706-115749781	-1
chr6:88198483-88198558	chr11:59950943-59951018	-1
chr6:88198487-88198562	chr12:54630376-54630451	-1
chr6:88198490-88198565	chr6:90164600-90164675	1
chr6:88198492-88198567	chr3:108703068-108703143	-1
chr6:88198495-88198570	chr11:51126584-51126659	-1
chr6:88198496-88198571	chr6:92390389-92390464	1
chr6:88198500-88198575	chr6:47561894-47561969	1
chr6:88198501-88198576	chr5:29561037-29561112	-1
chr6:88198501-88198576	chr3:153551608-153551683	-1
chr6:88198506-88198581	chr6:37473849-37473924	1
chr6:88198510-88198585	chr6:88250164-88250239	1
chr6:88198520-88198595	chr6:11951430-11951505	1
chr6:88198521-88198596	chr5:132131424-132131499	-1
chr6:88198525-88198600	chr6:88093623-88093698	1
chr6:88198548-88198623	chr12:110681015-110681090	-1
chr6:88198572-88198647	chr10:117205192-117205267	-1
chr6:88198584-88198659	chr14:34418719-34418794	-1
chr6:88198595-88198670	chr6:88199804-88199879	1
chr6:88198631-88198706	chr2:48883946-48884021	-1
chr6:88198633-88198708	chr6:88331067-88331142	1
chr6:88198639-88198714	chr9:7564238-7564313	-1
chr6:88198658-88198733	chr6:49218118-49218193	1
chr6:88198666-88198741	chr1:72225815-72225890	-1
chr6:88198686-88198761	chr6:87082456-87082531	1
chr6:88198700-88198775	chr1:15602609-15602684	-1
chr6:88198730-88198805	chr10:79787461-79787536	-1
chr6:88198739-88198814	chr4:9724412-9724487	-1
chr6:88198740-88198815	chr6:87897549-87897624	1
chr6:88198740-88198815	chr6:87897550-87897625	1
chr6:88198740-88198815	chr3:86286282-86286357	-1
chr6:88198743-88198818	chr1:128362225-128362300	-1
chr6:88198762-88198837	chr6:88192101-88192176	1
chr6:88198764-88198839	chr6:35139172-35139247	1
chr6:88198772-88198847	chr6:88216296-88216371	1
chr6:88198776-88198851	chr6:88230929-88231004	1
chr6:88198782-88198857	chr6:88190675-88190750	1
chr6:88198798-88198873	chr6:84621683-84621758	1
chr6:88198813-88198888	chr12:24949237-24949312	-1
chr6:88198816-88198891	chr13:93614796-93614871	-1
chr6:88198842-88198917	chr6:88223770-88223845	1
chr6:88198849-88198924	chr6:88117542-88117617	1
chr6:88198852-88198927	chr9:104660884-104660959	-1
chr6:88198871-88198946	chr9:65679872-65679947	-1
chr6:88198873-88198948	chr14:87958028-87958103	-1
chr6:88198878-88198953	chr6:110783386-110783461	1
chr6:88198880-88198955	chr6:88390069-88390144	1
chr6:88198912-88198987	chr19:6429952-6430027	-1
chr6:88198918-88198993	chr6:88207877-88207952	1
chr6:88198951-88199026	chr6:87136824-87136899	1
chr6:88198951-88199026	chr6:88397020-88397095	1
chr6:88198977-88199052	chr1:191163443-191163518	-1
chr6:88198992-88199067	chr12:84570767-84570842	-1
chr6:88198992-88199067	chr2:18799393-18799468	-1
chr6:88199029-88199104	chr12:84570767-84570842	-1
chr6:88199059-88199134	chr6:122360451-122360526	1
chr6:88199059-88199134	chr6:87703994-87704069	1
chr6:88199063-88199138	chr6:83172450-83172525	1
chr6:88199065-88199140	chr2:25187621-25187696	-1
chr6:88199094-88199169	chr6:88202088-88202163	1
chr6:88199103-88199178	chr2:25187658-25187733	-1
chr6:88199123-88199198	chr6:88199403-88199478	1
chr6:88199145-88199220	chr6:88931093-88931168	1
chr6:88199152-88199227	chr4:76452302-76452377	-1
chr6:88199179-88199254	chr6:88202032-88202107	1
chr6:88199234-88199309	chr12:71604968-71605043	-1
chr6:88199236-88199311	chr2:163103126-163103201	-1
chr6:88199245-88199320	chr5:121918988-121919063	-1
chr6:88199262-88199337	chr12:100688832-100688907	-1
chr6:88199282-88199357	chr6:88199547-88199622	1
chr6:88199294-88199369	chr6:88199403-88199478	1
chr6:88199296-88199371	chr6:88199434-88199509	1
chr6:88199333-88199408	chr6:88199486-88199561	1
chr6:88199362-88199437	chr7:116991471-116991546	-1
chr12:98267386-98267461	chr12:98267116-98267191	121
chr12:98267402-98267477	chr12:98267359-98267434	121
chr12:98267438-98267513	chr12:98267346-98267421	121
chr12:98267490-98267565	chr7:125189676-125189751	-1
chr12:98267506-98267581	chr12:43448076-43448151	1
chr12:98267704-98267779	chr12:82252262-82252337	1
chr12:98267715-98267790	chrX:137626979-137627054	-1
chr12:98267801-98267876	chr2:31375034-31375109	-1
chr12:98267808-98267883	chr7:82516219-82516294	-1
chr12:98267853-98267928	chr3:113668204-113668279	-1
chr12:98267853-98267928	chr12:98670839-98670914	1
chr12:98267872-98267947	chr12:98271122-98271197	150
chr12:98267878-98267953	chr3:145851409-145851484	-1
chr12:98267882-98267957	chr12:15689885-15689960	1
chr12:98267883-98267958	chr10:48882015-48882090	-1
chr12:98267885-98267960	chr12:98266990-98267065	121
chr12:98267913-98267988	chr12:98264379-98264454	150
chr12:98267915-98267990	chr12:101960295-101960370	1
chr12:98267920-98267995	chr12:98266746-98266821	121
chr12:98267924-98267999	chr15:75086885-75086960	-1
chr12:98267937-98268012	chr13:76969211-76969286	-1
chr12:98267944-98268019	chr12:98328301-98328376	1
chr12:98267944-98268019	chr3:64585091-64585166	-1
chr12:98267961-98268036	chr12:98826448-98826523	1
chr12:98267973-98268048	chr1:91981601-91981676	-1
chr12:98267977-98268052	chr18:80482561-80482636	-1
chr12:98267981-98268056	chr14:20270866-20270941	-1
chr12:98267987-98268062	chr12:32876467-32876542	1
chr12:98267995-98268070	chr15:95316722-95316797	-1
chr12:98267999-98268074	chr12:98265917-98265992	121
chr12:98268002-98268077	chr12:90955160-90955235	1
chr12:98268011-98268086	chr12:102199337-102199412	1
chr12:98268018-98268093	chr9:119321111-119321186	-1
chr12:98268023-98268098	chr12:98269550-98269625	150
chr12:98268023-98268098	chr12:98269587-98269662	150
chr12:98268024-98268099	chr12:28864016-28864091	1
chr12:98268032-98268107	chr12:11194468-11194543	1
chr12:98268032-98268107	chr12:102477152-102477227	1
chr12:98268043-98268118	chr12:98270975-98271050	150
chr12:98268043-98268118	chr12:98263992-98264067	150
chr12:98268049-98268124	chr12:98423878-98423953	1
chr12:98268049-98268124	chr12:98423916-98423991	1
chr12:98268050-98268125	chr12:13538898-13538973	1
chr12:98268050-98268125	chr19:41686703-41686778	-1
chr12:98268055-98268130	chr6:146330534-146330609	-1
chr12:98268058-98268133	chr12:98293286-98293361	1
chr12:98268065-98268140	chr12:99662692-99662767	1
chr12:98268067-98268142	chr12:96913436-96913511	1
chr12:98268067-98268142	chr12:111476755-111476830	1
chr12:98268068-98268143	chr17:74343418-74343493	-1
chr12:98268074-98268149	chr1:86066155-86066230	-1
chr12:98268080-98268155	chr12:98233433-98233508	1
chr12:98268080-98268155	chr12:111748038-111748113	1
chr12:98268087-98268162	chr12:110591364-110591439	1
chr12:98268088-98268163	chr12:36869768-36869843	1
chr12:98268091-98268166	chr12:100487721-100487796	1
chr12:98268092-98268167	chr12:98266564-98266639	121
chr12:98268096-98268171	chr8:128927759-128927834	-1
chr12:98268097-98268172	chr12:98239587-98239662	1
chr12:98268099-98268174	chr12:98211173-98211248	1
chr12:98268101-98268176	chr12:98270368-98270443	150
chr12:98268101-98268176	chrX:140261612-140261687	-1
chr12:98268104-98268179	chr12:98262886-98262961	150
chr12:98268130-98268205	chr1:166965678-166965753	-1
chr12:98268132-98268207	chr14:56039319-56039394	-1
chr12:98268134-98268209	chr17:66074384-66074459	-1
chr12:98268134-98268209	chr12:94935291-94935366	1
chr12:98268135-98268210	chr1:34863921-34863996	-1
chr12:98268135-98268210	chr12:98266138-98266213	121
chr12:98268136-98268211	chr12:98262357-98262432	150
chr12:98268152-98268227	chr12:70451013-70451088	1
chr12:98268158-98268233	chr12:64841507-64841582	1
chr12:98268161-98268236	chr10:21234267-21234342	-1
chr12:98268168-98268243	chr6:68714302-68714377	-1
chr12:98268172-98268247	chr3:74177058-74177133	-1
chr12:98268178-98268253	chr12:98256329-98256404	1
chr12:98268178-98268253	chr4:46447140-46447215	-1
chr12:98268178-98268253	chr1:73074106-73074181	-1
chr12:98268178-98268253	chr12:98294351-98294426	1
chr12:98268178-98268253	chr8:116646503-116646578	-1
chr12:98268181-98268256	chr6:58758015-58758090	-1
chr12:98268183-98268258	chr12:104583824-104583899	1
chr12:98268184-98268259	chr12:98236964-98237039	2
chr12:98268190-98268265	chr10:111395887-111395962	-1
chr12:98268194-98268269	chr12:98623696-98623771	1
chr12:98268195-98268270	chr12:98259432-98259507	150
chr12:98268200-98268275	chr11:22659475-22659550	-1
chr12:98268203-98268278	chr9:48493099-48493174	-1
chr12:98268217-98268292	chr12:98266774-98266849	121
chr12:98268218-98268293	chr12:98266745-98266820	121
chr12:98268218-98268293	chr14:47629580-47629655	-1
chr12:98268218-98268293	chr1:134256135-134256210	-1
chr12:98268220-98268295	chr12:98236964-98237039	2
chr12:98268223-98268298	chr12:98349788-98349863	1
chr12:98268223-98268298	chr12:77015271-77015346	1
chr12:98268224-98268299	chr5:32191298-32191373	-1
chr12:98268227-98268302	chr12:98269484-98269559	150
chr12:98268227-98268302	chr1:165687156-165687231	-1
chr12:98268227-98268302	chr7:123347246-123347321	-1
chr12:98268227-98268302	chr11:48493926-48494001	-1
chr12:98268228-98268303	chr7:123347246-123347321	-1
chr12:98268230-98268305	chr14:28175015-28175090	-1
chr12:98268231-98268306	chr3:122143680-122143755	-1
chr12:98268236-98268311	chr12:98621275-98621350	1
chr12:98268239-98268314	chr12:102450465-102450540	1
chr12:98268240-98268315	chr13:58521977-58522052	-1
chr12:98268241-98268316	chr12:73445163-73445238	1
chr12:98268244-98268319	chr12:99332276-99332351	1
chr12:98268248-98268323	chr9:108360656-108360731	-1
chr12:98268257-98268332	chr5:129627893-129627968	-1
chr12:98268257-98268332	chr1:50510622-50510697	-1
chr12:98268259-98268334	chr14:19418199-19418274	-1
chr12:98268261-98268336	chr12:98263802-98263877	150
chr12:98268261-98268336	chr12:109638165-109638240	1
chr12:98268261-98268336	chr12:100691511-100691586	1
chr12:98268261-98268336	chr12:98240222-98240297	1
chr12:98268261-98268336	chr4:66676771-66676846	-1
chr12:98268262-98268337	chr10:68986132-68986207	-1
chr12:98268264-98268339	chr4:140938346-140938421	-1
chr12:98268264-98268339	chr12:98269484-98269559	150
chr12:98268265-98268340	chr12:98259630-98259705	150
chr12:98268265-98268340	chr12:103414501-103414576	1
chr12:98268266-98268341	chr17:34409497-34409572	-1
chr12:98268272-98268347	chr12:100405308-100405383	1
chr12:98268274-98268349	chr10:34514660-34514735	-1
chr12:98268276-98268351	chr12:102634446-102634521	1
chr12:98268280-98268355	chr12:98675017-98675092	1
chr12:98268282-98268357	chr10:85100164-85100239	-1
chr12:98268282-98268357	chr12:64918857-64918932	1
chr12:98268288-98268363	chr12:98270448-98270523	150
chr12:98268290-98268365	chr12:99395358-99395433	1
chr12:98268291-98268366	chr12:98259330-98259405	9
chr12:98268294-98268369	chr3:111543799-111543874	-1
chr12:98268296-98268371	chr14:51178253-51178328	-1
chr12:98268297-98268372	chr12:21420293-21420368	1
chr12:98268297-98268372	chr12:98270166-98270241	150
chr12:98268297-98268372	chr12:82551035-82551110	1
chr12:98268298-98268373	chr1:128086952-128087027	-1
chr12:98268298-98268373	chr12:98240238-98240313	1
chr12:98268298-98268373	chr12:98261013-98261088	150
chr12:98268298-98268373	chr12:58186797-58186872	1
chr12:98268298-98268373	chr12:102874723-102874798	1
chr12:98268298-98268373	chr1:75514971-75515046	-1
chr12:98268298-98268373	chr12:103409407-103409482	1
chr12:98268299-98268374	chr1:75514971-75515046	-1
chr12:98268301-98268376	chr1:138938653-138938728	-1
chr12:98268301-98268376	chr12:98266009-98266084	121
chr12:98268302-98268377	chr12:98241612-98241687	1
chr12:98268302-98268377	chr12:32099428-32099503	1
chr12:98268302-98268377	chr12:100703337-100703412	1
chr12:98268302-98268377	chr12:34916086-34916161	1
chr12:98268302-98268377	chr12:98259668-98259743	150
chr12:98268303-98268378	chr12:98331196-98331271	1
chr12:98268303-98268378	chr9:81974665-81974740	-1
chr12:98268304-98268379	chr12:98256426-98256501	1
chr12:98268305-98268380	chr4:70550958-70551033	-1
chr12:98268305-98268380	chr12:46383607-46383682	1
chr12:98268306-98268381	chr12:98270130-98270205	150
chr12:98268307-98268382	chr12:31458590-31458665	1
chr12:98268307-98268382	chr12:98246546-98246621	2
chr12:98268307-98268382	chr12:98269530-98269605	150
chr12:98268308-98268383	chr12:48585857-48585932	1
chr12:98268309-98268384	chr12:98254992-98255067	2
chr12:98268310-98268385	chr12:98270198-98270273	150
chr12:98268311-98268386	chr12:64483321-64483396	1
chr12:98268311-98268386	chr13:108876035-108876110	-1
chr12:98268311-98268386	chr12:97916224-97916299	1
chr12:98268312-98268387	chr12:108678258-108678333	1
chr12:98268312-98268387	chr14:25694977-25695052	-1
chr12:98268312-98268387	chr12:71972134-71972209	1
chr12:98268312-98268387	chr12:98239295-98239370	1
chr12:98268312-98268387	chr12:103368147-103368222	1
chr12:98268313-98268388	chr12:98249614-98249689	150
chr12:98268315-98268390	chr12:70872280-70872355	1
chr12:98268315-98268390	chr12:98308784-98308859	2
chr12:98268315-98268390	chr1:171767819-171767894	-1
chr12:98268317-98268392	chr12:98230567-98230642	6
chr12:98268317-98268392	chr12:87309990-87310065	1
chr12:98268317-98268392	chr12:98259305-98259380	9
chr12:98268318-98268393	chr12:99355915-99355990	1
chr12:98268318-98268393	chr12:56668466-56668541	1
chr12:98268318-98268393	chr12:98263972-98264047	150
chr12:98268318-98268393	chr7:112956999-112957074	-1
chr12:98268319-98268394	chr12:98263962-98264037	150
chr12:98268319-98268394	chr12:52236134-52236209	1
chr12:98268319-98268394	chr7:124852768-124852843	-1
chr12:98268319-98268394	chr12:98276419-98276494	5
chr12:98268320-98268395	chr12:96559511-96559586	1
chr12:98268320-98268395	chr12:106350279-106350354	1
chr12:98268320-98268395	chr1:59587761-59587836	-1
chr12:98268320-98268395	chr1:82722727-82722802	-1
chr12:98268320-98268395	chr12:98264588-98264663	150
chr12:98268321-98268396	chr14:12284524-12284599	-1
chr12:98268321-98268396	chr12:98261025-98261100	150
chr12:98268321-98268396	chr12:98249848-98249923	150
chr12:98268322-98268397	chr12:92960845-92960920	1
chr12:98268322-98268397	chr18:21828957-21829032	-1
chr12:98268322-98268397	chr6:99342685-99342760	-1
chr12:98268322-98268397	chr1:132607265-132607340	-1
chr12:98268322-98268397	chr12:118552526-118552601	1
chr12:98268322-98268397	chr18:21828962-21829037	-1
chr12:98268322-98268397	chr18:21828960-21829035	-1
chr12:98268323-98268398	chr12:30956507-30956582	1
chr12:98268323-98268398	chr1:171516828-171516903	-1
chr12:98268323-98268398	chr12:89153287-89153362	1
chr12:98268324-98268399	chr7:79427972-79428047	-1
chr12:98268324-98268399	chr8:94779673-94779748	-1
chr12:98268324-98268399	chr12:65168646-65168721	1
chr12:98268324-98268399	chr12:100282538-100282613	1
chr12:98268325-98268400	chr18:36663900-36663975	-1
chr12:98268325-98268400	chr7:57033996-57034071	-1
chr12:98268325-98268400	chr8:35842115-35842190	-1
chr12:98268325-98268400	chr12:98267230-98267305	121
chr12:98268327-98268402	chr12:104660444-104660519	1
chr12:98268327-98268402	chr12:41922562-41922637	1
chr12:98268327-98268402	chr12:98428545-98428620	1
chr12:98268327-98268402	chr12:98259285-98259360	9
chr12:98268327-98268402	chr1:125386744-125386819	-1
chr12:98268327-98268402	chr12:98275455-98275530	5
chr12:98268327-98268402	chr14:21233090-21233165	-1
chr12:98268327-98268402	chr12:48888936-48889011	1
chr12:98268327-98268402	chr12:98275856-98275931	5
chr12:98268327-98268402	chr12:98264067-98264142	150
chr12:98268328-98268403	chr12:98261125-98261200	150
chr12:98268328-98268403	chr12:28696176-28696251	1
chr12:98268328-98268403	chr15:84935596-84935671	-1
chr12:98268329-98268404	chr12:98212934-98213009	1
chr12:98268329-98268404	chr12:41880566-41880641	1
chr12:98268330-98268405	chr7:85108956-85109031	-1
chr12:98268331-98268406	chr12:99666210-99666285	1
chr12:98268331-98268406	chr16:35105047-35105122	-1
chr12:98268331-98268406	chr12:98301527-98301602	6
chr12:98268332-98268407	chr12:92811640-92811715	1
chr12:98268332-98268407	chr9:45592867-45592942	-1
chr12:98268332-98268407	chr12:98678906-98678981	1
chr12:98268333-98268408	chr12:98522056-98522131	1
chr12:98268333-98268408	chr12:98264465-98264540	150
chr12:98268333-98268408	chr12:98273603-98273678	2
chr12:98268333-98268408	chr10:116918770-116918845	-1
chr12:98268333-98268408	chr12:100084217-100084292	1
chr12:98268334-98268409	chr12:82551054-82551129	1
chr12:98268335-98268410	chr8:113731626-113731701	-1
chr12:98268335-98268410	chr12:17319434-17319509	1
chr12:98268335-98268410	chr12:98263845-98263920	150
chr12:98268335-98268410	chr12:98638922-98638997	1
chr12:98268335-98268410	chr12:98230652-98230727	6
chr12:98268336-98268411	chr12:98283050-98283125	1
chr12:98268336-98268411	chr12:99131678-99131753	1
chr12:98268336-98268411	chr7:113259836-113259911	-1
chr12:98268336-98268411	chr12:43566398-43566473	1
chr12:98268337-98268412	chr12:98262977-98263052	150
chr12:98268337-98268412	chr12:98270428-98270503	150
chr12:98268337-98268412	chr5:34212552-34212627	-1
chr12:98268337-98268412	chr12:98238927-98239002	1
chr12:98268337-98268412	chr12:3685739-3685814	1
chr12:98268337-98268412	chr7:10395703-10395778	-1
chr12:98268338-98268413	chr12:28748864-28748939	1
chr12:98268338-98268413	chr9:108049307-108049382	-1
chr12:98268338-98268413	chr12:98318223-98318298	1
chr12:98268338-98268413	chr12:98227134-98227209	6
chr12:98268338-98268413	chr12:98378958-98379033	1
chr12:98268338-98268413	chr12:98250088-98250163	150
chr12:98268338-98268413	chr12:99635760-99635835	1
chr12:98268338-98268413	chr12:98262298-98262373	150
chr12:98268339-98268414	chr12:98276587-98276662	5
chr12:98268339-98268414	chr16:24314409-24314484	-1
chr12:98268339-98268414	chr12:51621902-51621977	1
chr12:98268339-98268414	chr12:98262298-98262373	150
chr12:98268340-98268415	chr12:98266004-98266079	121
chr12:98268340-98268415	chr12:98347595-98347670	1
chr12:98268340-98268415	chr16:27390948-27391023	-1
chr12:98268341-98268416	chr1:180567536-180567611	-1
chr12:98268341-98268416	chr12:98264380-98264455	150
chr12:98268341-98268416	chr12:71044601-71044676	1
chr12:98268342-98268417	chr12:113299473-113299548	1
chr12:98268342-98268417	chr1:45266011-45266086	-1
chr12:98268342-98268417	chr3:94256251-94256326	-1
chr12:98268342-98268417	chr12:98255283-98255358	2
chr12:98268342-98268417	chr12:102327464-102327539	1
chr12:98268342-98268417	chr12:98307415-98307490	2
chr12:98268343-98268418	chr12:98264112-98264187	150
chr12:98268343-98268418	chr12:98236232-98236307	2
chr12:98268343-98268418	chr12:101072060-101072135	1
chr12:98268343-98268418	chr12:98270057-98270132	150
chr12:98268344-98268419	chr12:98887433-98887508	1
chr12:98268344-98268419	chr12:98887467-98887542	1
chr12:98268344-98268419	chr12:105690716-105690791	1
chr12:98268344-98268419	chr12:102528673-102528748	1
chr12:98268344-98268419	chr12:103319814-103319889	1
chr12:98268344-98268419	chr12:31458625-31458700	1
chr12:98268344-98268419	chr14:111322046-111322121	-1
chr12:98268345-98268420	chr12:98266727-98266802	121
chr12:98268346-98268421	chr12:91257511-91257586	1
chr12:98268346-98268421	chr9:71831629-71831704	-1
chr12:98268346-98268421	chr12:98270988-98271063	150
chr12:98268346-98268421	chr5:85106134-85106209	-1
chr12:98268346-98268421	chr12:83079036-83079111	1
chr12:98268346-98268421	chr12:98270350-98270425	150
chr12:98268346-98268421	chr12:97839482-97839557	1
chr12:98268347-98268422	chr12:112597941-112598016	1
chr12:98268347-98268422	chr11:121041054-121041129	-1
chr12:98268348-98268423	chr3:63473700-63473775	-1
chr12:98268348-98268423	chr12:98266504-98266579	121
chr12:98268349-98268424	chr12:98305387-98305462	1
chr12:98268349-98268424	chr12:98259590-98259665	150
chr12:98268349-98268424	chr14:32156795-32156870	-1
chr12:98268350-98268425	chr12:98262854-98262929	150
chr12:98268350-98268425	chr1:121561808-121561883	-1
chr12:98268350-98268425	chr2:178997018-178997093	-1
chr12:98268350-98268425	chr18:11588397-11588472	-1
chr12:98268350-98268425	chr12:98270524-98270599	150
chr12:98268350-98268425	chr12:98219923-98219998	1
chr12:98268350-98268425	chr1:121561772-121561847	-1
chr12:98268351-98268426	chr12:98301415-98301490	6
chr12:98268351-98268426	chr12:98626785-98626860	1
chr12:98268351-98268426	chr12:98264561-98264636	150
chr12:98268351-98268426	chr12:4516384-4516459	1
chr12:98268351-98268426	chr9:96350892-96350967	-1
chr12:98268351-98268426	chr12:98269433-98269508	150
chr12:98268352-98268427	chr12:70872316-70872391	1
chr12:98268352-98268427	chr4:108243651-108243726	-1
chr12:98268352-98268427	chr1:171767819-171767894	-1
chr12:98268352-98268427	chr12:101895112-101895187	1
chr12:98268352-98268427	chr5:135807894-135807969	-1
chr12:98268353-98268428	chr4:18897392-18897467	-1
chr12:98268353-98268428	chr12:110557765-110557840	1
chr12:98268353-98268428	chr12:98266594-98266669	121
chr12:98268353-98268428	chr1:130471005-130471080	-1
chr12:98268353-98268428	chr12:98688651-98688726	1
chr12:98268353-98268428	chr1:111207225-111207300	-1
chr12:98268353-98268428	chr12:102106298-102106373	1
chr12:98268354-98268429	chr12:98271976-98272051	1
chr12:98268355-98268430	chr12:98169818-98169893	1
chr12:98268355-98268430	chr6:108029894-108029969	-1
chr12:98268355-98268430	chr12:39589694-39589769	1
chr12:98268355-98268430	chr14:65075966-65076041	-1
chr12:98268355-98268430	chr12:98259305-98259380	9
chr12:98268356-98268431	chr12:98222814-98222889	1
chr12:98268356-98268431	chr1:82714263-82714338	-1
chr12:98268356-98268431	chr12:99259720-99259795	1
chr12:98268356-98268431	chr12:36120959-36121034	1
chr12:98268356-98268431	chr12:98259139-98259214	9
chr12:98268356-98268431	chr12:98275116-98275191	2
chr12:98268356-98268431	chr12:98263424-98263499	150
chr12:98268356-98268431	chr12:91618267-91618342	1
chr12:98268356-98268431	chr12:101003313-101003388	1
chr12:98268356-98268431	chr12:98210376-98210451	1
chr12:98268359-98268434	chr12:98276486-98276561	5
chr12:98268359-98268434	chr1:82722739-82722814	-1
chr12:98268359-98268434	chr12:98267104-98267179	121
chr12:98268359-98268434	chr6:99342685-99342760	-1
chr12:98268359-98268434	chr12:98250179-98250254	150
chr12:98268359-98268434	chr12:98263471-98263546	150
chr12:98268359-98268434	chr12:98342896-98342971	1
chr12:98268359-98268434	chr12:98342897-98342972	1
chr12:98268359-98268434	chr12:39654426-39654501	1
chr12:98268359-98268434	chr12:98311148-98311223	1
chr12:98268359-98268434	chr12:98203236-98203311	1
chr12:98268359-98268434	chr12:98296607-98296682	1
chr12:98268359-98268434	chr12:98247165-98247240	2
chr12:98268359-98268434	chr12:98344943-98345018	1
chr12:98268359-98268434	chr12:98109599-98109674	1
chr12:98268359-98268434	chr4:76138121-76138196	-1
chr12:98268359-98268434	chr9:79917088-79917163	-1
chr12:98268360-98268435	chr12:98275150-98275225	2
chr12:98268360-98268435	chr1:171516866-171516941	-1
chr12:98268360-98268435	chr9:99329827-99329902	-1
chr12:98268360-98268435	chr12:105201792-105201867	1
chr12:98268360-98268435	chr12:98628113-98628188	1
chr12:98268360-98268435	chr12:116242657-116242732	1
chr12:98268360-98268435	chr1:95743825-95743900	-1
chr12:98268361-98268436	chr12:104751524-104751599	1
chr12:98268362-98268437	chr1:44912555-44912630	-1
chr12:98268362-98268437	chr12:111900472-111900547	1
chr12:98268362-98268437	chr12:4392768-4392843	1
chr12:98268362-98268437	chr6:122807168-122807243	-1
chr12:98268362-98268437	chr3:127932594-127932669	-1
chr12:98268362-98268437	chr12:100282538-100282613	1
chr12:98268362-98268437	chr12:69184772-69184847	1
chr12:98268362-98268437	chr12:65168682-65168757	1
chr12:98268363-98268438	chr18:36663910-36663985	-1
chr12:98268363-98268438	chr18:80602586-80602661	-1
chr12:98268363-98268438	chr2:106609689-106609764	-1
chr12:98268363-98268438	chr12:83115609-83115684	1
chr12:98268363-98268438	chr8:35842152-35842227	-1
chr12:98268364-98268439	chr12:98270993-98271068	150
chr12:98268364-98268439	chr12:98275856-98275931	5
chr12:98268364-98268439	chr16:23189465-23189540	-1
chr12:98268364-98268439	chr12:41922599-41922674	1
chr12:98268365-98268440	chr12:98261162-98261237	150
chr12:98268365-98268440	chr12:98253242-98253317	1
chr12:98268365-98268440	chr12:28696176-28696251	1
chr12:98268365-98268440	chr12:71169231-71169306	1
chr12:98268366-98268441	chr12:75789007-75789082	1
chr12:98268366-98268441	chr12:98264804-98264879	150
chr12:98268366-98268441	chr12:91746596-91746671	1
chr12:98268366-98268441	chr12:98264170-98264245	150
chr12:98268366-98268441	chr3:13616384-13616459	-1
chr12:98268366-98268441	chr12:72871871-72871946	1
chr12:98268366-98268441	chr12:98278450-98278525	1
chr12:98268366-98268441	chr5:41162108-41162183	-1
chr12:98268366-98268441	chr12:48611125-48611200	1
chr12:98268366-98268441	chr12:119684933-119685008	1
chr12:98268366-98268441	chr12:98275639-98275714	5
chr12:98268367-98268442	chr12:98270676-98270751	150
chr12:98268367-98268442	chr7:103129701-103129776	-1
chr12:98268367-98268442	chr12:98270368-98270443	150
chr12:98268367-98268442	chr11:91090400-91090475	-1
chr12:98268367-98268442	chr9:88681857-88681932	-1
chr12:98268368-98268443	chr12:98301565-98301640	6
chr12:98268368-98268443	chr12:38280704-38280779	1
chr12:98268368-98268443	chr12:98208936-98209011	1
chr12:98268368-98268443	chr12:73907086-73907161	1
chr12:98268368-98268443	chr12:98259601-98259676	150
chr12:98268369-98268444	chr12:98215133-98215208	1
chr12:98268369-98268444	chr12:98264223-98264298	150
chr12:98268369-98268444	chr12:98211096-98211171	1
chr12:98268370-98268445	chr12:98259556-98259631	150
chr12:98268370-98268445	chr12:78698836-78698911	1
chr12:98268370-98268445	chr1:113853808-113853883	-1
chr12:98268370-98268445	chr12:98273639-98273714	2
chr12:98268370-98268445	chr12:113401781-113401856	1
chr12:98268370-98268445	chr7:114503784-114503859	-1
chr12:98268371-98268446	chr12:80649922-80649997	1
chr12:98268371-98268446	chr14:17432073-17432148	-1
chr12:98268371-98268446	chr6:63235428-63235503	-1
chr12:98268371-98268446	chr12:27894654-27894729	1
chr12:98268372-98268447	chr12:98661589-98661664	1
chr12:98268373-98268448	chr12:93762774-93762849	1
chr12:98268374-98268449	chr12:71251062-71251137	1
chr12:98268374-98268449	chrX:16665753-16665828	-1
chr12:98268374-98268449	chr12:32958780-32958855	1
chr12:98268374-98268449	chr12:100850516-100850591	1
chr12:98268374-98268449	chr12:98664755-98664830	1
chr12:98268374-98268449	chr12:98302269-98302344	6
chr12:98268374-98268449	chr12:102640734-102640809	1
chr12:98268374-98268449	chr12:98262392-98262467	150
chr12:98268374-98268449	chr1:78249505-78249580	-1
chr12:98268374-98268449	chr12:98386903-98386978	1
chr12:98268374-98268449	chr12:100621703-100621778	1
chr12:98268374-98268449	chr12:98256594-98256669	1
chr12:98268375-98268450	chr5:135936668-135936743	-1
chr12:98268375-98268450	chr12:98250088-98250163	150
chr12:98268376-98268451	chr12:103384783-103384858	1
chr12:98268376-98268451	chr12:51621879-51621954	1
chr12:98268376-98268451	chr12:91382621-91382696	1
chr12:98268376-98268451	chr1:151467277-151467352	-1
chr12:98268378-98268453	chr12:98426204-98426279	1
chr12:98268378-98268453	chr12:99832029-99832104	1
chr12:98268378-98268453	chr12:112162602-112162677	1
chr12:98268378-98268453	chr6:12537582-12537657	-1
chr12:98268378-98268453	chr12:98272272-98272347	1
chr12:98268378-98268453	chr12:98353226-98353301	1
chr12:98268378-98268453	chr12:98279404-98279479	1
chr12:98268379-98268454	chr14:123005243-123005318	-1
chr12:98268381-98268456	chr3:96786205-96786280	-1
chr12:98268381-98268456	chr1:163119299-163119374	-1
chr12:98268381-98268456	chr12:98285859-98285934	2
chr12:98268381-98268456	chr13:41968866-41968941	-1
chr12:98268381-98268456	chr12:98294529-98294604	1
chr12:98268381-98268456	chr12:98270555-98270630	150
chr12:98268381-98268456	chr12:33000339-33000414	1
chr12:98268381-98268456	chr6:66348982-66349057	-1
chr12:98268381-98268456	chr12:117397697-117397772	1
chr12:98268381-98268456	chr12:98289527-98289602	1
chr12:98268381-98268456	chr12:103319851-103319926	1
chr12:98268381-98268456	chr14:123005243-123005318	-1
chr12:98268381-98268456	chr18:74025106-74025181	-1
chr12:98268381-98268456	chr12:98248045-98248120	1
chr12:98268381-98268456	chr12:98266543-98266618	121
chr12:98268381-98268456	chr12:96398592-96398667	1
chr12:98268381-98268456	chr3:94256290-94256365	-1
chr12:98268382-98268457	chr12:98263044-98263119	150
chr12:98268382-98268457	chr12:54807743-54807818	1
chr12:98268382-98268457	chr12:98258728-98258803	9
chr12:98268383-98268458	chr12:103155226-103155301	1
chr12:98268384-98268459	chr12:112597941-112598016	1
chr12:98268384-98268459	chr12:98262990-98263065	150
chr12:98268384-98268459	chr9:79563096-79563171	-1
chr12:98268384-98268459	chr8:39774876-39774951	-1
chr12:98268384-98268459	chr12:98269380-98269455	150
chr12:98268385-98268460	chr12:98662136-98662211	1
chr12:98268385-98268460	chr12:102712342-102712417	1
chr12:98268385-98268460	chr12:98262961-98263036	150
chr12:98268386-98268461	chr12:86212643-86212718	1
chr12:98268386-98268461	chr12:98875648-98875723	1
chr12:98268386-98268461	chr7:48192012-48192087	-1
chr12:98268386-98268461	chr12:98250188-98250263	150
chr12:98268386-98268461	chr12:98264082-98264157	150
chr12:98268386-98268461	chr12:98747185-98747260	1
chr12:98268386-98268461	chr11:116833128-116833203	-1
chr12:98268386-98268461	chr1:151799694-151799769	-1
chr12:98268386-98268461	chr12:98270201-98270276	150
chr12:98268387-98268462	chr12:98317836-98317911	1
chr12:98268387-98268462	chr12:93839337-93839412	1
chr12:98268387-98268462	chr12:98199723-98199798	1
chr12:98268387-98268462	chr12:101869116-101869191	1
chr12:98268387-98268462	chr12:98288764-98288839	1
chr12:98268388-98268463	chr12:98308036-98308111	2
chr12:98268388-98268463	chr12:98230829-98230904	6
chr12:98268388-98268463	chr12:98274817-98274892	2
chr12:98268389-98268464	chr5:50810009-50810084	-1
chr12:98268389-98268464	chr12:98764429-98764504	1
chr12:98268389-98268464	chr1:14169328-14169403	-1
chr12:98268389-98268464	chrX:147403229-147403304	-1
chr12:98268389-98268464	chr12:98267040-98267115	121
chr12:98268389-98268464	chr12:100728922-100728997	1
chr12:98268390-98268465	chr12:98209308-98209383	1
chr12:98268390-98268465	chr12:98270371-98270446	150
chr12:98268390-98268465	chr12:101122215-101122290	1
chr12:98268393-98268468	chr13:23423329-23423404	-1
chr12:98268393-98268468	chr12:76500265-76500340	1
chr12:98268393-98268468	chr9:116361343-116361418	-1
chr12:98268393-98268468	chr12:98253666-98253741	2
chr12:98268393-98268468	chr12:91859491-91859566	1
chr12:98268393-98268468	chr12:98266624-98266699	121
chr12:98268393-98268468	chr5:96849821-96849896	-1
chr12:98268393-98268468	chr1:121432517-121432592	-1
chr12:98268393-98268468	chr12:94108808-94108883	1
chr12:98268393-98268468	chr3:114420381-114420456	-1
chr12:98268393-98268468	chr12:98675001-98675076	1
chr12:98268393-98268468	chr19:52274157-52274232	-1
chr12:98268393-98268468	chr12:99987688-99987763	1
chr12:98268394-98268469	chr12:110709730-110709805	1
chr12:98268394-98268469	chr9:97087717-97087792	-1
chr12:98268394-98268469	chr9:120959048-120959123	-1
chr12:98268394-98268469	chr12:72660984-72661059	1
chr12:98268394-98268469	chr12:86243043-86243118	1
chr12:98268394-98268469	chr12:98267141-98267216	121
chr12:98268395-98268470	chr12:59904199-59904274	1
chr12:98268395-98268470	chr12:108150292-108150367	1
chr12:98268395-98268470	chr1:121307187-121307262	-1
chr12:98268397-98268472	chr12:98262458-98262533	150
chr12:98268397-98268472	chr12:98270569-98270644	150
chr12:98268397-98268472	chr1:52152525-52152600	-1
chr12:98268397-98268472	chr12:98273470-98273545	2
chr12:98268397-98268472	chr4:106593731-106593806	-1
chr12:98268397-98268472	chr12:96611882-96611957	1
chr12:98268397-98268472	chr12:33306363-33306438	1
chr12:98268397-98268472	chr1:95743828-95743903	-1
chr12:98268397-98268472	chr12:98344943-98345018	1
chr12:98268398-98268473	chr12:98223408-98223483	1
chr12:98268398-98268473	chr12:98991684-98991759	1
chr12:98268398-98268473	chr19:26716868-26716943	-1
chr12:98268398-98268473	chr7:81972758-81972833	-1
chr12:98268399-98268474	chr12:98817503-98817578	1
chr12:98268399-98268474	chr2:103600343-103600418	-1
chr12:98268400-98268475	chr12:98272906-98272981	1
chr12:98268400-98268475	chr12:20300368-20300443	1
chr12:98268400-98268475	chr12:98264861-98264936	150
chr12:98268400-98268475	chr12:98611189-98611264	1
chr12:98268400-98268475	chr12:98387171-98387246	1
chr12:98268401-98268476	chr12:83383630-83383705	1
chr12:98268403-98268478	chr14:97702292-97702367	-1
chr12:98268403-98268478	chr12:98266092-98266167	121
chr12:98268403-98268478	chr12:98225792-98225867	6
chr12:98268403-98268478	chr12:98334609-98334684	1
chr12:98268403-98268478	chr12:37058094-37058169	1
chr12:98268403-98268478	chr12:71169231-71169306	1
chr12:98268405-98268480	chr12:98232371-98232446	1
chr12:98268405-98268480	chr12:98269381-98269456	150
chr12:98268405-98268480	chr1:9958997-9959072	-1
chr12:98268405-98268480	chr1:9958998-9959073	-1
chr12:98268405-98268480	chr12:98674231-98674306	1
chr12:98268406-98268481	chr3:108953342-108953417	-1
chr12:98268407-98268482	chr12:98269451-98269526	150
chr12:98268407-98268482	chr1:43731289-43731364	-1
chr12:98268407-98268482	chr1:75351704-75351779	-1
chr12:98268407-98268482	chr12:99431165-99431240	1
chr12:98268407-98268482	chr10:114290319-114290394	-1
chr12:98268407-98268482	chr12:50596240-50596315	1
chr12:98268408-98268483	chr14:19667789-19667864	-1
chr12:98268408-98268483	chr6:87906602-87906677	-1
chr12:98268408-98268483	chr12:102127824-102127899	1
chr12:98268409-98268484	chr12:116208958-116209033	1
chr12:98268409-98268484	chr5:21595802-21595877	-1
chr12:98268409-98268484	chr10:83563752-83563827	-1
chr12:98268409-98268484	chr12:98302105-98302180	6
chr12:98268411-98268486	chr12:98262118-98262193	150
chr12:98268411-98268486	chr12:100850516-100850591	1
chr12:98268411-98268486	chr19:32435760-32435835	-1
chr12:98268411-98268486	chr1:113247666-113247741	-1
chr12:98268411-98268486	chr1:78249505-78249580	-1
chr12:98268411-98268486	chr12:98256632-98256707	1
chr12:98268411-98268486	chr12:98262400-98262475	150
chr12:98268411-98268486	chr12:13234473-13234548	1
chr12:98268411-98268486	chr12:98232495-98232570	1
chr12:98268412-98268487	chr12:97326965-97327040	1
chr12:98268412-98268487	chr12:98250362-98250437	150
chr12:98268412-98268487	chr12:99425639-99425714	1
chr12:98268413-98268488	chr12:112502821-112502896	1
chr12:98268413-98268488	chr12:98264740-98264815	150
chr12:98268413-98268488	chr11:94369868-94369943	-1
chr12:98268413-98268488	chr12:102767224-102767299	1
chr12:98268413-98268488	chr4:132228193-132228268	-1
chr12:98268414-98268489	chr12:99425639-99425714	1
chr12:98268415-98268490	chr12:69092854-69092929	1
chr12:98268415-98268490	chr12:41845313-41845388	1
chr12:98268415-98268490	chr12:98286662-98286737	2
chr12:98268415-98268490	chr12:98264340-98264415	150
chr12:98268416-98268491	chr12:97729521-97729596	1
chr12:98268416-98268491	chr12:99076473-99076548	1
chr12:98268419-98268494	chr12:91926427-91926502	1
chr12:98268419-98268494	chr12:98264223-98264298	150
chr12:98268419-98268494	chr12:8243802-8243877	1
chr12:98268420-98268495	chr12:98254487-98254562	2
chr12:98268420-98268495	chr1:147431285-147431360	-1
chr12:98268420-98268495	chr12:94628138-94628213	1
chr12:98268420-98268495	chr12:98269569-98269644	150
chr12:98268420-98268495	chr12:17259958-17260033	1
chr12:98268421-98268496	chr12:98225882-98225957	6
chr12:98268421-98268496	chr12:98272179-98272254	1
chr12:98268421-98268496	chr3:30017929-30018004	-1
chr12:98268422-98268497	chr12:98203943-98204018	1
chr12:98268422-98268497	chr16:86150596-86150671	-1
chr12:98268424-98268499	chr12:72392275-72392350	1
chr12:98268424-98268499	chr11:116833128-116833203	-1
chr12:98268424-98268499	chr12:98270349-98270424	150
chr12:98268424-98268499	chr12:101869116-101869191	1
chr12:98268424-98268499	chr5:23409665-23409740	-1
chr12:98268424-98268499	chr12:91255464-91255539	1
chr12:98268424-98268499	chr12:98199723-98199798	1
chr12:98268425-98268500	chr12:98252687-98252762	1
chr12:98268425-98268500	chr12:98270970-98271045	150
chr12:98268425-98268500	chr12:99038477-99038552	1
chr12:98268425-98268500	chr12:98225749-98225824	6
chr12:98268425-98268500	chr12:98278331-98278406	1
chr12:98268425-98268500	chr12:91189114-91189189	1
chr12:98268425-98268500	chr12:99404887-99404962	1
chr12:98268425-98268500	chr12:98308074-98308149	2
chr12:98268426-98268501	chr12:91729535-91729610	1
chr12:98268426-98268501	chr12:98265979-98266054	121
chr12:98268426-98268501	chr12:98264132-98264207	150
chr12:98268428-98268503	chr12:98617525-98617600	1
chr12:98268428-98268503	chr12:98840900-98840975	1
chr12:98268428-98268503	chr12:98266624-98266699	121
chr12:98268428-98268503	chr12:98253838-98253913	2
chr12:98268430-98268505	chr19:52274168-52274243	-1
chr12:98268430-98268505	chr1:58021411-58021486	-1
chr12:98268430-98268505	chr12:98270507-98270582	150
chr12:98268430-98268505	chr12:98273494-98273569	2
chr12:98268430-98268505	chr12:88923156-88923231	1
chr12:98268430-98268505	chr12:98262919-98262994	150
chr12:98268434-98268509	chr12:24782507-24782582	1
chr12:98268434-98268509	chr12:98278875-98278950	1
chr12:98268434-98268509	chr12:98264082-98264157	150
chr12:98268434-98268509	chr12:46476199-46476274	1
chr12:98268434-98268509	chr12:54234845-54234920	1
chr12:98268435-98268510	chr1:138333324-138333399	-1
chr12:98268435-98268510	chr12:98263357-98263432	150
chr12:98268435-98268510	chr12:98249780-98249855	150
chr12:98268435-98268510	chr12:86274333-86274408	1
chr12:98268437-98268512	chr12:91963286-91963361	1
chr12:98268437-98268512	chr12:98260994-98261069	150
chr12:98268437-98268512	chr12:46661064-46661139	1
chr12:98268439-98268514	chr12:96268719-96268794	1
chr12:98268439-98268514	chr12:24518929-24519004	1
chr12:98268439-98268514	chr12:98619050-98619125	1
chr12:98268439-98268514	chr12:92303898-92303973	1
chr12:98268439-98268514	chr2:159126565-159126640	-1
chr12:98268439-98268514	chr12:98267134-98267209	121
chr12:98268440-98268515	chr1:164319990-164320065	-1
chr12:98268440-98268515	chr13:6477471-6477546	-1
chr12:98268441-98268516	chr4:97424519-97424594	-1
chr12:98268441-98268516	chr12:98690181-98690256	1
chr12:98268442-98268517	chr12:98230557-98230632	6
chr12:98268442-98268517	chr12:98259372-98259447	9
chr12:98268443-98268518	chr12:91880508-91880583	1
chr12:98268443-98268518	chr12:98350973-98351048	1
chr12:98268445-98268520	chr12:98225202-98225277	1
chr12:98268445-98268520	chr12:98247139-98247214	2
chr12:98268445-98268520	chr4:117982856-117982931	-1
chr12:98268445-98268520	chr12:4771388-4771463	1
chr12:98268445-98268520	chr13:25002341-25002416	-1
chr12:98268449-98268524	chr12:90729135-90729210	1
chr12:98268449-98268524	chr12:98225825-98225900	6
chr12:98268449-98268524	chr1:191498959-191499034	-1
chr12:98268449-98268524	chr7:80440806-80440881	-1
chr12:98268449-98268524	chr14:62891213-62891288	-1
chr12:98268451-98268526	chr12:98235896-98235971	2
chr12:98268452-98268527	chr12:55060490-55060565	1
chr12:98268452-98268527	chr12:98084974-98085049	1
chr12:98268455-98268530	chr12:98267115-98267190	121
chr12:98268455-98268530	chr12:98262376-98262451	150
chr12:98268459-98268534	chr1:141836704-141836779	-1
chr12:98268459-98268534	chr7:127960913-127960988	-1
chr12:98268461-98268536	chr10:74482712-74482787	-1
chr12:98268461-98268536	chr12:98408214-98408289	1
chr12:98268462-98268537	chr12:98342748-98342823	1
chr12:98268463-98268538	chr16:42567364-42567439	-1
chr12:98268463-98268538	chr10:16001146-16001221	-1
chr12:98268464-98268539	chr12:98177492-98177567	1
chr12:98268465-98268540	chr12:10391902-10391977	1
chr12:98268465-98268540	chr12:52238167-52238242	1
chr12:98268465-98268540	chr1:166065275-166065350	-1
chr12:98268465-98268540	chr17:29982314-29982389	-1
chr12:98268466-98268541	chr12:98265910-98265985	121
chr12:98268468-98268543	chr12:55642062-55642137	1
chr12:98268469-98268544	chr12:49790960-49791035	1
chr12:98268470-98268545	chr12:46476199-46476274	1
chr12:98268470-98268545	chr10:12702784-12702859	-1
chr12:98268470-98268545	chr12:4169867-4169942	1
chr12:98268471-98268546	chr12:97957939-97958014	1
chr12:98268474-98268549	chr1:95637148-95637223	-1
chr12:98268474-98268549	chr18:59728064-59728139	-1
chr12:98268474-98268549	chr18:46990064-46990139	-1
chr12:98268476-98268551	chr9:114563308-114563383	-1
chr12:98268477-98268552	chr12:98340798-98340873	1
chr12:98268477-98268552	chr12:98352014-98352089	1
chr12:98268479-98268554	chr1:7927162-7927237	-1
chr12:98268480-98268555	chr12:98262180-98262255	150
chr12:98268483-98268558	chr6:80705392-80705467	-1
chr12:98268485-98268560	chr8:97942063-97942138	-1
chr12:98268485-98268560	chr12:98263337-98263412	150
chr12:98268486-98268561	chr12:112772739-112772814	1
chr12:98268490-98268565	chr12:97600454-97600529	1
chr12:98268492-98268567	chr12:98352230-98352305	1
chr12:98268493-98268568	chr1:119506046-119506121	-1
chr12:98268495-98268570	chr5:56937434-56937509	-1
chr12:98268498-98268573	chr12:110640032-110640107	1
chr12:98268499-98268574	chr13:79696545-79696620	-1
chr12:98268499-98268574	chr12:98231172-98231247	6
chr12:98268500-98268575	chr12:98281935-98282010	1
chr12:98268501-98268576	chr11:43086823-43086898	-1
chr12:98268501-98268576	chr12:8700424-8700499	1
chr12:98268501-98268576	chr17:60931950-60932025	-1
chr12:98268504-98268579	chr12:98281233-98281308	1
chr12:98268505-98268580	chr12:98276449-98276524	5
chr12:98268505-98268580	chr9:121857099-121857174	-1
chr12:98268506-98268581	chr12:98270322-98270397	150
chr12:98268507-98268582	chr12:98262317-98262392	150
chr12:98268509-98268584	chr12:73521034-73521109	1
chr12:98268509-98268584	chr5:37376786-37376861	-1
chr12:98268509-98268584	chr12:98266739-98266814	121
chr12:98268509-98268584	chr12:98399885-98399960	1
chr12:98268509-98268584	chr12:77717451-77717526	1
chr12:98268509-98268584	chr12:114406632-114406707	1
chr12:98268513-98268588	chr15:78666287-78666362	-1
chr12:98268513-98268588	chr12:98232479-98232554	1
chr12:98268515-98268590	chr12:98207576-98207651	1
chr12:98268520-98268595	chr12:98264510-98264585	150
chr12:98268521-98268596	chr5:4952777-4952852	-1
chr12:98268535-98268610	chr12:108197946-108198021	1
chr12:98268535-98268610	chr12:98266673-98266748	121
chr12:98268536-98268611	chr7:126997509-126997584	-1
chr12:98268542-98268617	chr12:104332149-104332224	1
chr12:98268542-98268617	chr1:75273791-75273866	-1
chr12:98268542-98268617	chr12:91872448-91872523	1
chr12:98268543-98268618	chr12:98315135-98315210	1
chr12:98268548-98268623	chr2:158982590-158982665	-1
chr12:98268550-98268625	chr12:52041882-52041957	1
chr12:98268554-98268629	chr1:88488428-88488503	-1
chr12:98268558-98268633	chr12:104332186-104332261	1
chr12:98268562-98268637	chr5:130573119-130573194	-1
chr12:98268570-98268645	chr3:79594501-79594576	-1
chr12:98268573-98268648	chr12:98291427-98291502	1
chr12:98268573-98268648	chr12:43285407-43285482	1
chr12:98268576-98268651	chr12:98264476-98264551	150
chr12:98268576-98268651	chr12:98262992-98263067	150
chr12:98268580-98268655	chrX:74342322-74342397	-1
chr12:98268585-98268660	chr10:92786132-92786207	-1
chr12:98268600-98268675	chr12:91950341-91950416	1
chr12:98268627-98268702	chr12:98264475-98264550	150
chr12:98268627-98268702	chr1:156342287-156342362	-1
chr12:98268632-98268707	chr12:98260974-98261049	150
chr12:98268632-98268707	chr17:92895230-92895305	-1
chr12:98268634-98268709	chr12:32181810-32181885	1
chr12:98268638-98268713	chr15:21161080-21161155	-1
chr12:98268644-98268719	chr12:76448763-76448838	1
chr12:98268647-98268722	chr12:98282811-98282886	1
chr12:98268653-98268728	chr12:91577206-91577281	1
chr12:98268653-98268728	chr12:100711878-100711953	1
chr12:98268654-98268729	chr1:23246608-23246683	-1
chr12:98268657-98268732	chr12:99420774-99420849	1
chr12:98268658-98268733	chr12:99420774-99420849	1
chr12:98268666-98268741	chr12:98247839-98247914	1
chr12:98268668-98268743	chr12:92111789-92111864	1
chr12:98268684-98268759	chr12:32347782-32347857	1
chr12:98268700-98268775	chr7:143808762-143808837	-1
chr12:98268702-98268777	chr12:99903934-99904009	1
chr12:98268729-98268804	chr12:98286598-98286673	2
chr12:98268730-98268805	chr12:98347273-98347348	1
chr12:98268730-98268805	chr12:98347236-98347311	1
chr12:98268735-98268810	chr12:98285991-98286066	2
chr12:98268737-98268812	chr12:110440973-110441048	1
chr12:98268737-98268812	chr1:135151250-135151325	-1
chr12:98268737-98268812	chr14:86226076-86226151	-1
chr12:98268743-98268818	chr2:98667102-98667177	-1
chr12:98268777-98268852	chr15:96419695-96419770	-1
chr12:98268778-98268853	chr12:98980414-98980489	1
chr12:98268779-98268854	chr12:98191408-98191483	1
chr12:98268783-98268858	chr6:83184637-83184712	-1
chr12:98268784-98268859	chr12:98269721-98269796	150
chr12:98268785-98268860	chr12:98270063-98270138	150
chr12:98268785-98268860	chr12:98369416-98369491	1
chr12:98268788-98268863	chr12:98266611-98266686	121
chr12:98268793-98268868	chr12:28641749-28641824	1
chr12:98268803-98268878	chr12:100283187-100283262	1
chr12:98268814-98268889	chr12:32805276-32805351	1
chr12:98268826-98268901	chr12:76399748-76399823	1
chr12:98268827-98268902	chr16:11466155-11466230	-1
chr12:98268827-98268902	chr12:91590445-91590520	1
chr12:98268827-98268902	chr1:30820614-30820689	-1
chr12:98268827-98268902	chr12:98314778-98314853	1
chr12:98268832-98268907	chr12:91589666-91589741	1
chr12:98268836-98268911	chr12:98182047-98182122	1
chr12:98268850-98268925	chr12:116729255-116729330	1
chr12:98268851-98268926	chr12:69260393-69260468	1
chr12:98268851-98268926	chr12:98270356-98270431	150
chr12:98268855-98268930	chr12:30616919-30616994	1
chr12:98268875-98268950	chr12:98628614-98628689	1
chr12:98268884-98268959	chr12:98997594-98997669	1
chr12:98268890-98268965	chr12:16202618-16202693	1
chr12:98268895-98268970	chr12:98270399-98270474	150
chr12:98268903-98268978	chr12:101897843-101897918	1
chr12:98268916-98268991	chr12:98339328-98339403	1
chr12:98268919-98268994	chr10:87104789-87104864	-1
chr12:98268920-98268995	chr12:105731377-105731452	1
chr12:98268920-98268995	chr2:64308204-64308279	-1
chr12:98268934-98269009	chr12:98270997-98271072	150
chr12:98268937-98269012	chr12:98272790-98272865	1
chr12:98268949-98269024	chr12:98314933-98315008	1
chr12:98268950-98269025	chr12:98196483-98196558	1
chr12:98268956-98269031	chr17:73310364-73310439	-1
chr12:98268959-98269034	chr7:34737735-34737810	-1
chr12:98268974-98269049	chr12:98245533-98245608	2
chr12:98268976-98269051	chr19:21094269-21094344	-1
chr12:98268980-98269055	chr12:98734148-98734223	1
chr12:98268983-98269058	chr12:104742394-104742469	1
chr12:98268985-98269060	chr12:105798835-105798910	1
chr12:98268985-98269060	chr12:98298970-98299045	1
chr12:98268990-98269065	chr12:98258482-98258557	9
chr12:98269015-98269090	chr12:102450520-102450595	1
chr12:98269022-98269097	chr12:91613302-91613377	1
chr12:98269024-98269099	chr12:99567201-99567276	1
chr12:98269026-98269101	chr12:98272241-98272316	1
chr12:98269044-98269119	chr12:98216188-98216263	1
chr12:98269066-98269141	chr3:27224158-27224233	-1
chr12:98269120-98269195	chr12:98264612-98264687	150
chr12:98269122-98269197	chr12:98393232-98393307	1
chr12:98269126-98269201	chr1:68699002-68699077	-1
chr12:98269146-98269221	chr3:76356939-76357014	-1
chr12:98269160-98269235	chr12:98278956-98279031	1
chr12:98269172-98269247	chr18:63261456-63261531	-1
chr12:98269206-98269281	chr12:102816436-102816511	1
chr12:98269221-98269296	chr12:56040899-56040974	1
chr12:98269221-98269296	chr9:11017778-11017853	-1
chr12:98269228-98269303	chr12:96888431-96888506	1
chr12:98269249-98269324	chr8:52254437-52254512	-1
chr12:98269257-98269332	chr12:98310804-98310879	1
chr12:98269273-98269348	chr11:49090426-49090501	-1
chr12:98269276-98269351	chr12:116238407-116238482	1
chr12:98269280-98269355	chr12:98140567-98140642	1
chr12:98269290-98269365	chr4:141189135-141189210	-1
chr12:98269294-98269369	chr12:97906181-97906256	1
chr12:98269295-98269370	chr6:118525744-118525819	-1
chr12:98269312-98269387	chr12:98273429-98273504	2
chr12:98269313-98269388	chr1:78868713-78868788	-1
chr12:98269335-98269410	chr12:108232396-108232471	1
chr12:98269353-98269428	chr14:52220743-52220818	-1
chr12:98269354-98269429	chr16:55950525-55950600	-1
chr12:98269355-98269430	chr9:48476592-48476667	-1
chr12:98269368-98269443	chr12:98269494-98269569	150
chr12:98269370-98269445	chr12:93659761-93659836	1
chr12:98269375-98269450	chr4:25029324-25029399	-1
chr14:56261533-56261608	chr16:3558773-3558848	-1
chr14:56261536-56261611	chr14:57028564-57028639	1
chr14:56261572-56261647	chr14:55373914-55373989	1
chr14:56261572-56261647	chr14:56261265-56261340	1
chr14:56261580-56261655	chr3:28788905-28788980	-1
chr14:56261609-56261684	chr12:91817999-91818074	-1
[truncated: 13,275 more rows]

## Sheet: 12h
Bait Region	Interacting Region	Score
chr11:70165379-70165405	chr11:70165215-70165241	1
chr11:70165404-70165430	chr11:70165215-70165241	1
chr11:70165415-70165441	chr11:70165215-70165241	1
chr11:70165499-70165525	chr10:107310920-107310946	-1
chr11:70165522-70165548	chr17:64383466-64383492	-1
chr11:70165536-70165562	chr10:107310957-107310983	-1
chr11:70165559-70165585	chr17:64383466-64383492	-1
chr11:70165582-70165608	chr12:40168386-40168412	-1
chr11:70165597-70165623	chr4:4985262-4985288	-1
chr11:70165610-70165636	chr11:70165293-70165319	1
chr11:70165620-70165646	chr12:40168386-40168412	-1
chr11:70165661-70165687	chrX:118489804-118489830	-1
chr11:70165839-70165865	chr5:120359769-120359795	-1
chr11:70165856-70165882	chr3:47194345-47194371	-1
chr11:70165868-70165894	chr5:92421035-92421061	-1
chr11:70165871-70165897	chr11:70358886-70358912	1
chr11:70165907-70165933	chr11:70169492-70169518	1
chr11:70165916-70165942	chr2:74170044-74170070	-1
chr11:70165953-70165979	chrX:43773274-43773300	-1
chr11:70165968-70165994	chr11:70191956-70191982	1
chr11:70165968-70165994	chr11:70191993-70192019	1
chr11:70165974-70166000	chr11:70162980-70163006	1
chr11:70165996-70166022	chr11:70118065-70118091	1
chr11:70166000-70166026	chr11:67557186-67557212	1
chr11:70166019-70166045	chr17:27175563-27175589	-1
chr11:70166027-70166053	chr10:5639550-5639576	-1
chr11:70166053-70166079	chr11:69629050-69629076	1
chr11:70166053-70166079	chr11:70134889-70134915	1
chr11:70166056-70166082	chr11:70134889-70134915	1
chr11:70166066-70166092	chr11:69629050-69629076	1
chr11:70166077-70166103	chr11:69629050-69629076	1
chr11:70166111-70166137	chr3:136163135-136163161	-1
chr11:70166172-70166198	chr11:70151222-70151248	1
chr11:70166184-70166210	chr11:70224083-70224109	1
chr11:70166185-70166211	chr11:70071456-70071482	1
chr11:70166214-70166240	chr11:119215360-119215386	1
chr11:70166214-70166240	chr11:119215323-119215349	1
chr11:70166223-70166249	chr4:147918792-147918818	-1
chr11:70166260-70166286	chr11:68891426-68891452	1
chr11:70166272-70166298	chr11:52997158-52997184	1
chr11:70166273-70166299	chr3:81933090-81933116	-1
chr11:70166275-70166301	chr11:70064042-70064068	1
chr11:70166285-70166311	chr11:70170472-70170498	1
chr11:70166286-70166312	chr11:70084913-70084939	1
chr11:70166286-70166312	chr11:70147877-70147903	1
chr11:70166294-70166320	chr11:59560542-59560568	1
chr11:70166303-70166329	chr11:70167662-70167688	1
chr11:70166313-70166339	chr9:48034350-48034376	-1
chr11:70166314-70166340	chr18:70074624-70074650	-1
chr11:70166320-70166346	chr11:52997108-52997134	1
chr11:70166322-70166348	chr11:70170472-70170498	1
chr11:70166325-70166351	chr11:23616761-23616787	1
chr11:70166331-70166357	chr1:166104517-166104543	-1
chr11:70166333-70166359	chr1:7976418-7976444	-1
chr11:70166336-70166362	chr11:70221100-70221126	1
chr11:70166338-70166364	chr11:70028808-70028834	1
chr11:70166340-70166366	chr3:108779609-108779635	-1
chr11:70166343-70166369	chr11:70168544-70168570	1
chr11:70166343-70166369	chr8:27253973-27253999	-1
chr11:70166357-70166383	chr11:69919248-69919274	1
chr11:70166360-70166386	chr7:99752178-99752204	-1
chr11:70166372-70166398	chr11:69960466-69960492	1
chr11:70166372-70166398	chr11:70084913-70084939	1
chr11:70166374-70166400	chr11:59509483-59509509	1
chr11:70166380-70166406	chr2:136697499-136697525	-1
chr11:70166391-70166417	chr15:24811241-24811267	-1
chr11:70166392-70166418	chr11:70436439-70436465	1
chr11:70166394-70166420	chr11:69631716-69631742	1
chr11:70166411-70166437	chr11:70143716-70143742	1
chr11:70166417-70166443	chr2:136697499-136697525	-1
chr11:70166421-70166447	chr11:70242027-70242053	1
chr11:70166423-70166449	chr5:59890534-59890560	-1
chr11:70166426-70166452	chr11:69243326-69243352	1
chr11:70166434-70166460	chr11:109010390-109010416	1
chr11:70166456-70166482	chr10:41503962-41503988	-1
chr11:70166459-70166485	chr11:69940527-69940553	1
chr11:70166462-70166488	chr6:119530449-119530475	-1
chr11:70166476-70166502	chr11:32198144-32198170	1
chr11:70166478-70166504	chr11:69746631-69746657	1
chr11:70166478-70166504	chr2:95401031-95401057	-1
chr11:70166508-70166534	chr17:83915177-83915203	-1
chr11:70166517-70166543	chr9:107314862-107314888	-1
chr11:70166648-70166674	chr15:85360803-85360829	-1
chr11:70166667-70166693	chr18:28222913-28222939	-1
chr11:70166742-70166768	chr9:105171342-105171368	-1
chr11:70166746-70166772	chr11:70077228-70077254	1
chr11:70166875-70166901	chr6:95075193-95075219	-1
chr11:70166878-70166904	chr11:70054021-70054047	1
chr11:70166882-70166908	chr11:78371205-78371231	1
chr11:70166884-70166910	chr11:70055979-70056005	1
chr11:70166910-70166936	chr11:78783307-78783333	1
chr11:70166916-70166942	chr11:106189798-106189824	1
chr11:70166946-70166972	chr11:82558414-82558440	1
chr11:70166947-70166973	chr11:82558414-82558440	1
chr11:70166975-70167001	chr11:70169442-70169468	1
chr11:70166985-70167011	chr11:70422438-70422464	1
chr11:70167016-70167042	chr15:8682796-8682822	-1
chr11:70167024-70167050	chr11:69621026-69621052	1
chr11:70167026-70167052	chr11:70061504-70061530	1
chr11:70167050-70167076	chr15:8682784-8682810	-1
chr11:70167065-70167091	chr11:79183933-79183959	1
chr11:70167080-70167106	chr11:70764794-70764820	1
chr11:70167085-70167111	chr18:35846524-35846550	-1
chr11:70167098-70167124	chr8:26670579-26670605	-1
chr11:70167103-70167129	chr11:70186419-70186445	1
chr11:70167124-70167150	chr10:110784669-110784695	-1
chr11:70167129-70167155	chr11:70186419-70186445	1
chr11:70167134-70167160	chr7:19306963-19306989	-1
chr11:70167140-70167166	chr11:70186419-70186445	1
chr11:70167146-70167172	chr7:19306963-19306989	-1
chr11:70167147-70167173	chr11:64585671-64585697	1
chr11:70167152-70167178	chr11:70186419-70186445	1
chr11:70167175-70167201	chr11:70167517-70167543	1
chr11:70167204-70167230	chr11:70126684-70126710	1
chr11:70167228-70167254	chr5:92667179-92667205	-1
chr11:70167266-70167292	chr11:70078371-70078397	1
chr11:70167311-70167337	chr11:70077198-70077224	1
chr11:70167312-70167338	chr11:70167456-70167482	1
chr11:70167312-70167338	chr11:70167479-70167505	1
chr11:70167312-70167338	chr11:70167467-70167493	1
chr3:20241844-20241870	chr19:58495569-58495595	-1
chr3:20242050-20242076	chr12:102455765-102455791	-1
chr3:20242076-20242102	chr3:20250479-20250505	1
chr3:20242076-20242102	chr3:20250442-20250468	1
chr3:20242076-20242102	chr3:20250468-20250494	1
chr3:20242100-20242126	chr3:20223125-20223151	1
chr3:20242118-20242144	chr6:31586634-31586660	-1
chr3:20242141-20242167	chr3:27241770-27241796	1
chr3:20242141-20242167	chr3:27241734-27241760	1
chr3:20242186-20242212	chr3:20236081-20236107	1
chr3:20242187-20242213	chr6:83113479-83113505	-1
chr3:20242199-20242225	chr3:20294373-20294399	1
chr3:20242201-20242227	chr6:83113516-83113542	-1
chr3:20242210-20242236	chr17:87220878-87220904	-1
chr3:20242228-20242254	chr3:20050206-20050232	1
chr3:20242236-20242262	chr3:20294378-20294404	1
chr3:20242252-20242278	chr3:57752939-57752965	1
chr3:20242260-20242286	chr3:20365115-20365141	1
chr3:20242268-20242294	chr3:20009803-20009829	1
chr3:20242277-20242303	chr3:122033508-122033534	1
chr3:20242300-20242326	chr13:63309165-63309191	-1
chr3:20242304-20242330	chr3:20248744-20248770	1
chr3:20242362-20242388	chr3:20337639-20337665	1
chr3:20242363-20242389	chr3:53674964-53674990	1
chr3:20242391-20242417	chr3:20346151-20346177	1
chr3:20242404-20242430	chr3:20244095-20244121	1
chr3:20242412-20242438	chr3:20209226-20209252	1
chr3:20242425-20242451	chr16:69422541-69422567	-1
chr3:20242427-20242453	chr3:19529626-19529652	1
chr3:20242452-20242478	chr18:38771831-38771857	-1
chr3:20242459-20242485	chr3:20194383-20194409	1
chr3:20242497-20242523	chr11:21789547-21789573	-1
chr3:20242538-20242564	chr3:19088292-19088318	1
chr3:20242570-20242596	chr3:20246617-20246643	1
chr3:20242570-20242596	chr3:20246656-20246682	1
chr3:20242582-20242608	chr3:86176195-86176221	1
chr3:20242600-20242626	chr1:28681449-28681475	-1
chr3:20242608-20242634	chr1:15264682-15264708	-1
chr3:20242619-20242645	chr3:121293762-121293788	1
chr3:20242636-20242662	chr1:28681486-28681512	-1
chr3:20242668-20242694	chr8:120540065-120540091	-1
chr3:20242668-20242694	chr8:120540030-120540056	-1
chr3:20242683-20242709	chr5:21487056-21487082	-1
chr3:20242695-20242721	chr3:104677700-104677726	1
chr3:20242708-20242734	chr3:20222379-20222405	1
chr3:20242712-20242738	chr3:20235765-20235791	1
chr3:20242715-20242741	chr3:40950011-40950037	1
chr3:20242751-20242777	chr3:20235802-20235828	1
chr3:20242766-20242792	chr3:20286765-20286791	1
chr3:20242788-20242814	chr3:61065794-61065820	1
chr3:20242788-20242814	chr3:61065746-61065772	1
chr3:20242797-20242823	chr3:20273966-20273992	1
chr3:20242800-20242826	chr3:61065783-61065809	1
chr3:20242820-20242846	chr3:122966221-122966247	1
chr3:20242832-20242858	chr3:122966221-122966247	1
chr3:20242834-20242860	chr3:20273966-20273992	1
chr3:20242836-20242862	chr3:19605461-19605487	1
chr3:20242850-20242876	chr6:136454539-136454565	-1
chr3:20242871-20242897	chr9:3419843-3419869	-1
chr3:20242888-20242914	chr6:136454579-136454605	-1
chr3:20242931-20242957	chr7:27400929-27400955	-1
chr3:20242938-20242964	chr10:94850995-94851021	-1
chr3:20242975-20243001	chr10:94850995-94851021	-1
chr9:58013767-58013793	chr9:58934972-58934998	1
chr9:58013768-58013794	chr9:58008874-58008900	7
chr9:58013774-58013800	chr9:81954351-81954377	1
chr9:58013779-58013805	chr9:58008874-58008900	7
chr9:58013784-58013810	chr9:81954339-81954365	1
chr9:58013790-58013816	chr3:125607211-125607237	-1
chr9:58013790-58013816	chr9:58012490-58012516	1
chr9:58013791-58013817	chr9:58008874-58008900	7
chr9:58013796-58013822	chr9:81954328-81954354	1
chr9:58013798-58013824	chr9:58013563-58013589	1
chr9:58013805-58013831	chr9:58013689-58013715	1
chr9:58013815-58013841	chr9:57423059-57423085	1
chr9:58013816-58013842	chr9:95504508-95504534	1
chr9:58013819-58013845	chr9:57710842-57710868	1
chr9:58013822-58013848	chr10:98915136-98915162	-1
chr9:58013840-58013866	chr8:120250996-120251022	-1
chr9:58013849-58013875	chr9:57870708-57870734	1
chr9:58013849-58013875	chr9:57870696-57870722	1
chr9:58013857-58013883	chr9:57905783-57905809	1
chr9:58013858-58013884	chr9:57254741-57254767	1
chr9:58013867-58013893	chr5:51528819-51528845	-1
chr9:58013867-58013893	chr5:51528780-51528806	-1
chr9:58013885-58013911	chr9:58013701-58013727	1
chr9:58013906-58013932	chr18:53177106-53177132	-1
chr9:58013911-58013937	chr18:66360599-66360625	-1
chr9:58013913-58013939	chr9:60074884-60074910	1
chr9:58013913-58013939	chr19:31350569-31350595	-1
chr9:58013924-58013950	chr9:58013746-58013772	1
chr9:58013961-58013987	chr9:58212387-58212413	1
chr9:58013964-58013990	chr2:74838246-74838272	-1
chr9:58013964-58013990	chr16:27097158-27097184	-1
chr9:58013964-58013990	chr16:27097160-27097186	-1
chr9:58013972-58013998	chr9:56890129-56890155	1
chr9:58013972-58013998	chr9:56890042-56890068	1
chr9:58013972-58013998	chr9:56890090-56890116	1
chr9:58013980-58014006	chr8:13109071-13109097	-1
chr9:58014021-58014047	chr16:86213830-86213856	-1
chr9:58014022-58014048	chr9:57669527-57669553	1
chr9:58014053-58014079	chr9:58013745-58013771	1
chr9:58014055-58014081	chr9:57687964-57687990	1
chr9:58014067-58014093	chr2:5249348-5249374	-1
chr9:58014097-58014123	chr9:58022155-58022181	1
chr9:58014107-58014133	chr9:58011313-58011339	1
chr9:58014114-58014140	chr7:84052419-84052445	-1
chr9:58014116-58014142	chr9:58013703-58013729	1
chr9:58014126-58014152	chr7:84052406-84052432	-1
chr9:58014132-58014158	chr9:58022192-58022218	1
chr9:58014137-58014163	chr9:58034277-58034303	1
chr9:58014148-58014174	chr9:58034277-58034303	1
chr9:58014153-58014179	chr9:57791876-57791902	1
chr9:58014153-58014179	chr15:79436842-79436868	-1
chr9:58014159-58014185	chr9:57791876-57791902	1
chr9:58014166-58014192	chr7:61173804-61173830	-1
chr9:58014168-58014194	chr9:57847489-57847515	1
chr9:58014168-58014194	chr6:38357635-38357661	-1
chr9:58014178-58014204	chr3:61507989-61508015	-1
chr9:58014189-58014215	chr9:58009615-58009641	7
chr9:58014189-58014215	chr5:150553203-150553229	-1
chr9:58014201-58014227	chr9:58008804-58008830	7
chr9:58014205-58014231	chr9:57847489-57847515	1
chr9:58014209-58014235	chr9:58011917-58011943	1
chr9:58014233-58014259	chr9:58007988-58008014	7
chr9:58014238-58014264	chr9:58008804-58008830	7
chr9:58014238-58014264	chr9:58076909-58076935	1
chr9:58014252-58014278	chr9:58011577-58011603	1
chr9:58014268-58014294	chr9:58383421-58383447	1
chr9:58014270-58014296	chr9:58008026-58008052	7
chr9:58014284-58014310	chr9:58011099-58011125	1
chr9:58014285-58014311	chr13:69394613-69394639	-1
chr9:58014316-58014342	chr12:76275814-76275840	-1
chr9:58014316-58014342	chr12:76275826-76275852	-1
chr9:58014358-58014384	chr9:58743390-58743416	1
chr9:58014364-58014390	chr9:58030438-58030464	4
chr9:58014365-58014391	chr9:58030438-58030464	4
chr9:58014380-58014406	chr9:57732631-57732657	1
chr9:58014413-58014439	chr1:24294404-24294430	-1
chr9:58014429-58014455	chr15:77338289-77338315	-1
chr9:58014436-58014462	chr12:8846845-8846871	-1
chr9:58014438-58014464	chr3:153835485-153835511	-1
chr9:58014442-58014468	chr6:6410892-6410918	-1
chr9:58014442-58014468	chr9:57956691-57956717	1
chr9:58014449-58014475	chr1:24294441-24294467	-1
chr9:58014452-58014478	chr9:57956691-57956717	1
chr9:58014455-58014481	chr9:56797059-56797085	1
chr9:58014455-58014481	chr9:56797048-56797074	1
chr9:58014460-58014486	chr9:60094209-60094235	1
chr9:58014463-58014489	chr13:108699879-108699905	-1
chr9:58014463-58014489	chr13:108699892-108699918	-1
chr9:58014463-58014489	chr13:108699890-108699916	-1
chr9:58014466-58014492	chr9:57956691-57956717	1
chr9:58014474-58014500	chr12:8846882-8846908	-1
chr9:58014474-58014500	chr9:60094199-60094225	1
chr9:58014475-58014501	chr9:59148822-59148848	1
chr9:58014480-58014506	chr6:146873673-146873699	-1
chr9:58014481-58014507	chr9:58007947-58007973	7
chr9:58014485-58014511	chr12:8846871-8846897	-1
chr9:58014488-58014514	chr9:4344731-4344757	1
chr9:58014491-58014517	chr9:58117337-58117363	1
chr9:58014513-58014539	chr2:98666473-98666499	-1
chr9:58014513-58014539	chr9:57571612-57571638	1
chr9:58014513-58014539	chr9:57571626-57571652	1
chr9:58014514-58014540	chr9:57963180-57963206	1
chr9:58014518-58014544	chr1:128490178-128490204	-1
chr9:58014528-58014554	chr1:128490164-128490190	-1
chr9:58014530-58014556	chr9:58020197-58020223	1
chr9:58014537-58014563	chr3:111412297-111412323	-1
chr9:58014544-58014570	chr9:58999714-58999740	1
chr9:58014547-58014573	chr16:18905750-18905776	-1
chr9:58014549-58014575	chr12:102070875-102070901	-1
chr9:58014549-58014575	chr13:97677941-97677967	-1
chr9:58014549-58014575	chr3:111412284-111412310	-1
chr9:58014549-58014575	chr9:57929749-57929775	1
chr9:58014565-58014591	chr9:59711258-59711284	1
chr9:58014590-58014616	chr13:111921810-111921836	-1
chr9:58014590-58014616	chr9:57196935-57196961	1
chr9:58014591-58014617	chr9:58175596-58175622	3
chr9:58014605-58014631	chr9:58311856-58311882	1
chr9:58014624-58014650	chr9:57936131-57936157	1
chr9:58014628-58014654	chr9:57697245-57697271	1
chr9:58014628-58014654	chr9:58175634-58175660	3
chr9:58014640-58014666	chr9:58175622-58175648	3
chr9:58014673-58014699	chr9:58009810-58009836	1
chr9:58014687-58014713	chr9:62380203-62380229	1
chr9:58014689-58014715	chr9:58030193-58030219	4
chr9:58014714-58014740	chr9:121213923-121213949	1
chr9:58014719-58014745	chr6:39475675-39475701	-1
chr9:58014720-58014746	chr11:61609538-61609564	-1
chr9:58014720-58014746	chr9:57776120-57776146	1
chr9:58014722-58014748	chr9:58007564-58007590	1
chr9:58014723-58014749	chr1:171345129-171345155	-1
chr9:58014725-58014751	chr9:57720263-57720289	1
chr9:58014733-58014759	chr9:58282087-58282113	1
chr9:58014735-58014761	chr9:60909885-60909911	1
chr9:58014738-58014764	chr9:59708952-59708978	1
chr9:58014738-58014764	chr9:57909190-57909216	1
chr9:58014739-58014765	chr9:58030145-58030171	4
chr9:58014746-58014772	chr7:28639227-28639253	-1
chr9:58014749-58014775	chr9:58136419-58136445	1
chr9:58014750-58014776	chr9:57935697-57935723	1
chr9:58014750-58014776	chr9:57856131-57856157	1
chr9:58014750-58014776	chr6:38469985-38470011	-1
chr9:58014751-58014777	chr1:98713495-98713521	-1
chr9:58014752-58014778	chr9:58005230-58005256	1
chr9:58014753-58014779	chr6:40303895-40303921	-1
chr9:58014753-58014779	chr3:125387006-125387032	-1
chr9:58014755-58014781	chr9:58009756-58009782	7
chr9:58014755-58014781	chr9:57971028-57971054	1
chr9:58014757-58014783	chr9:65736417-65736443	1
chr9:58014757-58014783	chr9:58046056-58046082	1
chr9:58014764-58014790	chr9:57546820-57546846	1
chr9:58014765-58014791	chr9:58030193-58030219	4
chr9:58014766-58014792	chr9:63914764-63914790	1
chr9:58014770-58014796	chr11:98113528-98113554	-1
chr9:58014771-58014797	chr9:57995712-57995738	1
chr9:58014776-58014802	chr9:58030181-58030207	4
chr9:58014776-58014802	chr9:57663166-57663192	1
chr9:58014778-58014804	chr9:58012707-58012733	1
chr9:58014781-58014807	chr6:28379724-28379750	-1
chr9:58014781-58014807	chr9:58199566-58199592	1
chr9:58014788-58014814	chr9:58217486-58217512	1
chr9:58014788-58014814	chr9:62507634-62507660	1
chr9:58014791-58014817	chr1:177106792-177106818	-1
chr9:58014794-58014820	chr9:58046056-58046082	1
chr9:58014796-58014822	chr9:57965210-57965236	1
chr9:58014798-58014824	chr9:58324114-58324140	1
chr9:58014804-58014830	chr9:57526847-57526873	1
chr9:58014809-58014835	chr1:171345129-171345155	-1
chr9:58014814-58014840	chr9:57502193-57502219	1
chr9:58014816-58014842	chr9:58011532-58011558	1
chr9:58014818-58014844	chr9:58199569-58199595	1
chr9:58014822-58014848	chr3:3140578-3140604	-1
chr9:58014827-58014853	chr9:63793370-63793396	1
chr9:58014832-58014858	chr11:86389643-86389669	-1
chr9:58014842-58014868	chr11:77201223-77201249	-1
chr9:58014844-58014870	chr9:58011249-58011275	1
chr9:58014846-58014872	chr9:58808960-58808986	1
chr9:58014849-58014875	chr6:12300223-12300249	-1
chr9:58014859-58014885	chr3:3140578-3140604	-1
chr9:58014868-58014894	chr9:58020047-58020073	1
chr9:58014880-58014906	chr9:58334389-58334415	1
chr9:58014880-58014906	chr9:58011249-58011275	1
chr9:58014883-58014909	chr9:58808973-58808999	1
chr9:58014894-58014920	chr9:57737034-57737060	1
chr9:58014903-58014929	chr9:108108399-108108425	1
chr9:58014903-58014929	chr9:57933987-57934013	1
chr9:58014909-58014935	chr9:57909373-57909399	1
chr9:58014921-58014947	chr9:58000653-58000679	1
chr9:58014927-58014953	chr9:58174287-58174313	3
chr9:58014927-58014953	chr9:58174294-58174320	3
chr9:58014928-58014954	chr9:58264264-58264290	1
chr9:58014928-58014954	chr9:58201168-58201194	1
chr9:58014956-58014982	chr9:56669786-56669812	1
chr9:58014980-58015006	chr6:34949006-34949032	-1
chr9:58014997-58015023	chr9:57774410-57774436	1
chr9:58015012-58015038	chr3:95561855-95561881	-1
chr9:58015032-58015058	chr6:39504825-39504851	-1
chr9:58015040-58015066	chr9:57949522-57949548	1
chr9:58015064-58015090	chr8:11698882-11698908	-1
chr9:58015066-58015092	chr10:104855435-104855461	-1
chr9:58015075-58015101	chr5:87049216-87049242	-1
chr9:58015078-58015104	chr9:72775163-72775189	1
chr9:58015092-58015118	chr9:59636857-59636883	1
chr9:58015131-58015157	chr9:58011897-58011923	1
chr9:58015156-58015182	chr3:149819084-149819110	-1
chr9:58015167-58015193	chr3:149819071-149819097	-1
chr9:58015179-58015205	chr9:57921024-57921050	1
chr9:58015202-58015228	chr9:59866352-59866378	1
chr9:58015226-58015252	chr9:58165333-58165359	1
chr9:58015239-58015265	chr9:59866389-59866415	1
chr9:58015251-58015277	chr9:59866377-59866403	1
chr9:58015304-58015330	chr9:58006598-58006624	1
chr9:58015307-58015333	chr9:58375914-58375940	1
chr9:58015310-58015336	chr9:58165333-58165359	1
chr9:58015316-58015342	chr9:58375914-58375940	1
chr9:58015317-58015343	chr9:58375914-58375940	1
chr9:58015725-58015751	chr9:58015978-58016004	1
chr9:58015731-58015757	chr12:9300860-9300886	-1
chr9:58015746-58015772	chr9:58016000-58016026	1
chr9:58015746-58015772	chr9:58016039-58016065	1
chr16:22438257-22438283	chr6:133044794-133044820	-1
chr16:22438275-22438301	chr16:22460025-22460051	1
chr16:22438277-22438303	chr16:22436316-22436342	1
chr16:22438290-22438316	chr16:75882978-75883004	1
chr16:22438295-22438321	chr3:116504891-116504917	-1
chr16:22438295-22438321	chr3:116504903-116504929	-1
chr16:22438295-22438321	chr3:116504854-116504880	-1
chr16:22438317-22438343	chr16:22436429-22436455	1
chr16:22438326-22438352	chr15:39898386-39898412	-1
chr16:22438326-22438352	chr15:39898362-39898388	-1
chr16:22438326-22438352	chr15:39898373-39898399	-1
chr16:22438336-22438362	chr16:22512519-22512545	1
chr16:22438356-22438382	chr5:113891057-113891083	-1
chr16:22438377-22438403	chr16:97959867-97959893	1
chr16:22438380-22438406	chr8:123043692-123043718	-1
chr16:22438406-22438432	chr16:22441276-22441302	1
chr16:22438413-22438439	chr16:97959904-97959930	1
chr16:22438445-22438471	chr16:48244395-48244421	1
chr16:22438450-22438476	chr2:104890608-104890634	-1
chr16:22438450-22438476	chr16:22430325-22430351	1
chr16:22438450-22438476	chr17:28164210-28164236	-1
chr16:22438460-22438486	chr1:69820803-69820829	-1
chr16:22438463-22438489	chr4:132461733-132461759	-1
chr16:22438469-22438495	chr16:22435184-22435210	1
chr16:22438471-22438497	chr2:87243252-87243278	-1
chr16:22438471-22438497	chr16:22276221-22276247	1
chr16:22438475-22438501	chr4:132461722-132461748	-1
chr16:22438480-22438506	chr16:22435184-22435210	1
chr16:22438481-22438507	chr3:158635388-158635414	-1
chr16:22438481-22438507	chr5:144221349-144221375	-1
chr16:22438497-22438523	chr16:22276270-22276296	1
chr16:22438508-22438534	chr16:22276259-22276285	1
chr16:22438542-22438568	chr16:23119101-23119127	1
chr16:22438542-22438568	chr16:22001127-22001153	1
chr16:22438572-22438598	chr16:22388064-22388090	1
chr16:22438576-22438602	chr16:35714593-35714619	1
chr16:22438596-22438622	chr11:32108734-32108760	-1
chr16:22438619-22438645	chr11:120486730-120486756	-1
chr16:22438619-22438645	chr2:24677131-24677157	-1
chr16:22438622-22438648	chr17:56809420-56809446	-1
chr16:22438623-22438649	chr16:22309975-22310001	1
chr16:22438658-22438684	chr2:24677167-24677193	-1
chr16:22438660-22438686	chr16:22309975-22310001	1
chr16:22438665-22438691	chr16:28104324-28104350	1
chr16:22438698-22438724	chr16:22073803-22073829	1
chr16:22438721-22438747	chr4:133444453-133444479	-1
chr16:22438747-22438773	chr5:120677566-120677592	-1
chr16:22438751-22438777	chr9:38496896-38496922	-1
chr16:22438751-22438777	chr9:38496859-38496885	-1
chr16:22438756-22438782	chr16:29439042-29439068	1
chr16:22438756-22438782	chr10:94380703-94380729	-1
chr16:22438766-22438792	chr3:118316349-118316375	-1
chr16:22438801-22438827	chr16:33350841-33350867	1
chr16:22438801-22438827	chr16:22442126-22442152	1
chr16:22438801-22438827	chr16:22442127-22442153	1
chr16:22438814-22438840	chr16:25649373-25649399	1
chr16:22438824-22438850	chr16:94391483-94391509	1
chr16:22438856-22438882	chr16:20649686-20649712	1
chr16:22438867-22438893	chr16:94693088-94693114	1
chr16:22438874-22438900	chr16:22436613-22436639	1
chr16:22438875-22438901	chr16:22419988-22420014	1
chr16:22438877-22438903	chr16:11459343-11459369	1
chr16:22438886-22438912	chr16:22419988-22420014	1
chr16:22438889-22438915	chr16:11459331-11459357	1
chr16:22438893-22438919	chr1:11057810-11057836	-1
chr16:22438898-22438924	chr16:12254571-12254597	1
chr16:22438898-22438924	chr16:12254606-12254632	1
chr16:22438914-22438940	chr7:82753336-82753362	-1
chr16:22438916-22438942	chr16:94693037-94693063	1
chr16:22438917-22438943	chr16:94693037-94693063	1
chr16:22438922-22438948	chr16:45753447-45753473	1
chr16:22438923-22438949	chr7:82753324-82753350	-1
chr16:22438935-22438961	chr7:82753313-82753339	-1
chr16:22438948-22438974	chr16:45753496-45753522	1
chr16:22438953-22438979	chr16:94693074-94693100	1
chr16:22438959-22438985	chr16:45753484-45753510	1
chr16:22438970-22438996	chr16:87743944-87743970	1
chr16:22438985-22439011	chr16:62837746-62837772	1
chr16:22438986-22439012	chr16:62837746-62837772	1
chr16:22438987-22439013	chr16:43081318-43081344	1
chr16:22439012-22439038	chr16:25769776-25769802	1
chr16:22439023-22439049	chr2:150273220-150273246	-1
chr16:22439024-22439050	chr11:85296348-85296374	-1
chr16:22439025-22439051	chr4:32488487-32488513	-1
chr16:22439028-22439054	chr13:42059764-42059790	-1
chr16:22439056-22439082	chr17:66089832-66089858	-1
chr16:22439056-22439082	chr8:5133620-5133646	-1
chr16:22439056-22439082	chr17:66089844-66089870	-1
chr16:22439061-22439087	chr11:85296386-85296412	-1
chr16:22439063-22439089	chr13:42059801-42059827	-1
chr16:22439068-22439094	chr16:22476656-22476682	1
chr16:22439072-22439098	chr12:33677063-33677089	-1
chr16:22439106-22439132	chr16:90539181-90539207	1
chr16:22439119-22439145	chr19:34327202-34327228	-1
chr16:22439127-22439153	chr1:82333071-82333097	-1
chr16:22439129-22439155	chr16:27100961-27100987	1
chr16:22439137-22439163	chr16:50416341-50416367	1
chr16:22439139-22439165	chr1:82333071-82333097	-1
chr16:22439144-22439170	chr16:90539201-90539227	1
chr16:22439153-22439179	chr16:22447946-22447972	1
chr16:22439153-22439179	chr16:21845717-21845743	1
chr16:22439153-22439179	chr16:25268497-25268523	1
chr16:22439154-22439180	chr16:90539189-90539215	1
chr16:22439181-22439207	chr16:20004117-20004143	1
chr16:22439193-22439219	chr16:20004117-20004143	1
chr16:22439211-22439237	chr5:69463367-69463393	-1
chr16:22439212-22439238	chr16:31709258-31709284	1
chr16:22439227-22439253	chr9:97919511-97919537	-1
chr16:22439254-22439280	chr16:22502682-22502708	1
chr16:22439264-22439290	chr9:97919511-97919537	-1
chr16:22439268-22439294	chr16:73872748-73872774	1
chr16:22439300-22439326	chr16:22116427-22116453	1
chr16:22439308-22439334	chr5:85768407-85768433	-1
chr16:22439310-22439336	chr13:38898712-38898738	-1
chr16:22439350-22439376	chr16:11799227-11799253	1
chr16:22439371-22439397	chr16:21925994-21926020	1
chr16:22439371-22439397	chr16:21926033-21926059	1
chr16:22439385-22439411	chr15:74104993-74105019	-1
chr16:22439390-22439416	chr16:22530541-22530567	1
chr16:22439406-22439432	chr16:32131099-32131125	1
chr16:22439412-22439438	chr16:86925748-86925774	1
chr16:22439431-22439457	chr16:22445006-22445032	1
chr16:22439437-22439463	chr10:83852941-83852967	-1
chr16:22439440-22439466	chr16:21796407-21796433	1
chr16:22439462-22439488	chr16:22057037-22057063	1
chr16:22439462-22439488	chr16:22057048-22057074	1
chr16:22439462-22439488	chr16:22056999-22057025	1
chr16:22439462-22439488	chr16:21675562-21675588	1
chr16:22439464-22439490	chr2:23716662-23716688	-1
chr16:22439477-22439503	chr16:5013079-5013105	1
chr16:22439481-22439507	chr15:12407029-12407055	-1
chr16:22439494-22439520	chr16:22431990-22432016	1
chr16:22439495-22439521	chr16:8747276-8747302	1
chr16:22439496-22439522	chr16:22538477-22538503	1
chr16:22439519-22439545	chr15:12407029-12407055	-1
chr16:22439530-22439556	chr15:12407029-12407055	-1
chr16:22439541-22439567	chr16:22472875-22472901	1
chr16:22439571-22439597	chr15:54761011-54761037	-1
chr16:22439573-22439599	chr16:22130190-22130216	1
chr16:22439574-22439600	chr17:39848197-39848223	-1
chr16:22439574-22439600	chr16:22421890-22421916	1
chr16:22439576-22439602	chr17:39848234-39848260	-1
chr16:22439577-22439603	chr17:39848234-39848260	-1
chr16:22439584-22439610	chr16:21099710-21099736	1
chr16:22439585-22439611	chr11:67066953-67066979	-1
chr16:22439588-22439614	chr17:39848222-39848248	-1
chr16:22439596-22439622	chr16:95891508-95891534	1
chr16:22439598-22439624	chr16:22296698-22296724	1
chr16:22439603-22439629	chr16:45036442-45036468	1
chr16:22439607-22439633	chr16:87440845-87440871	1
chr16:22439608-22439634	chr16:89967048-89967074	1
chr16:22439611-22439637	chr16:22121610-22121636	1
chr16:22439618-22439644	chr16:10552255-10552281	1
chr16:22439621-22439647	chr16:21099710-21099736	1
chr16:22439629-22439655	chr16:38490722-38490748	1
chr16:22439630-22439656	chr5:135059867-135059893	-1
chr16:22439631-22439657	chr16:95891545-95891571	1
chr16:22439640-22439666	chr16:38490722-38490748	1
chr16:22439642-22439668	chr16:22564735-22564761	1
chr16:22439645-22439671	chr16:95891460-95891486	1
chr16:22439645-22439671	chr16:22422601-22422627	1
chr16:22439648-22439674	chr16:52548471-52548497	1
chr16:22439656-22439682	chr5:135059914-135059940	-1
chr16:22439661-22439687	chr17:34105636-34105662	-1
chr16:22439663-22439689	chr11:3145143-3145169	-1
chr16:22439663-22439689	chr11:3145155-3145181	-1
chr16:22439667-22439693	chr16:10552255-10552281	1
chr16:22439667-22439693	chr5:135059902-135059928	-1
chr16:22439688-22439714	chr6:43539588-43539614	-1
chr16:22439691-22439717	chr16:28181695-28181721	1
chr16:22439692-22439718	chr16:89967048-89967074	1
chr16:22439703-22439729	chr5:107760492-107760518	-1
chr16:22439704-22439730	chr16:10552255-10552281	1
chr16:22439714-22439740	chr16:8459280-8459306	1
chr16:22439718-22439744	chr16:22454789-22454815	1
chr16:22439718-22439744	chr16:22521010-22521036	1
chr16:22439721-22439747	chr16:22444801-22444827	1
chr16:22439725-22439751	chr5:118561080-118561106	-1
chr16:22439727-22439753	chr16:35826208-35826234	1
chr16:22439730-22439756	chr16:22438026-22438052	1
chr16:22439734-22439760	chr16:22219262-22219288	1
chr16:22439735-22439761	chr16:7544070-7544096	1
chr16:22439736-22439762	chr5:118561081-118561107	-1
chr16:22439736-22439762	chr5:118561080-118561106	-1
chr16:22439738-22439764	chr16:22456932-22456958	1
chr16:22439740-22439766	chr16:14361954-14361980	1
chr16:22439747-22439773	chr16:18067454-18067480	1
chr16:22439747-22439773	chr16:18822830-18822856	1
chr16:22439748-22439774	chr16:22266137-22266163	1
chr16:22439748-22439774	chr3:70930384-70930410	-1
chr16:22439750-22439776	chr16:38553834-38553860	1
chr16:22439750-22439776	chr11:21935976-21936002	-1
chr16:22439751-22439777	chr16:74469023-74469049	1
chr16:22439752-22439778	chr16:21308001-21308027	1
chr16:22439752-22439778	chr16:13391433-13391459	1
chr16:22439752-22439778	chr2:98667085-98667111	-1
chr16:22439752-22439778	chr16:40036429-40036455	1
chr16:22439752-22439778	chr8:3492052-3492078	-1
chr16:22439754-22439780	chr16:26053338-26053364	1
chr16:22439757-22439783	chr16:22451213-22451239	1
chr16:22439757-22439783	chr16:91065924-91065950	1
chr16:22439757-22439783	chr16:22437015-22437041	1
chr16:22439762-22439788	chr16:22235516-22235542	1
chr16:22439762-22439788	chr16:22697292-22697318	1
chr16:22439762-22439788	chr16:7544070-7544096	1
chr16:22439764-22439790	chr16:13936665-13936691	1
chr16:22439765-22439791	chr16:21823684-21823710	1
chr16:22439766-22439792	chr16:22341680-22341706	1
chr16:22439767-22439793	chr16:22438026-22438052	1
chr16:22439767-22439793	chr16:23182820-23182846	1
chr16:22439769-22439795	chr16:22203864-22203890	1
chr16:22439771-22439797	chr16:22222212-22222238	1
chr16:22439771-22439797	chr16:70302792-70302818	1
chr16:22439772-22439798	chr16:7544070-7544096	1
chr16:22439777-22439803	chr16:22537647-22537673	1
chr16:22439779-22439805	chr16:22912339-22912365	1
chr16:22439779-22439805	chr16:3499562-3499588	1
chr16:22439780-22439806	chr16:22443760-22443786	1
chr16:22439781-22439807	chr16:18822867-18822893	1
chr16:22439781-22439807	chr16:22287846-22287872	1
chr16:22439782-22439808	chr16:5235937-5235963	1
chr16:22439783-22439809	chr16:20596048-20596074	1
chr16:22439783-22439809	chr16:22427500-22427526	1
chr16:22439786-22439812	chr11:21935976-21936002	-1
chr16:22439787-22439813	chr16:21088268-21088294	1
chr16:22439787-22439813	chr16:32001598-32001624	1
chr16:22439788-22439814	chr1:39556512-39556538	-1
chr16:22439788-22439814	chr1:39556550-39556576	-1
chr16:22439789-22439815	chr16:21308001-21308027	1
chr16:22439789-22439815	chr11:23079653-23079679	-1
chr16:22439789-22439815	chr8:3492090-3492116	-1
chr16:22439789-22439815	chr16:22388749-22388775	1
chr16:22439794-22439820	chr16:87305471-87305497	1
chr16:22439794-22439820	chr16:91065924-91065950	1
chr16:22439794-22439820	chr16:22838626-22838652	1
chr16:22439794-22439820	chr16:22502621-22502647	1
chr16:22439794-22439820	chr16:22283140-22283166	1
chr16:22439794-22439820	chr16:58822800-58822826	1
chr16:22439794-22439820	chr16:26053376-26053402	1
chr16:22439794-22439820	chr1:127582074-127582100	-1
chr16:22439795-22439821	chr16:29495744-29495770	1
chr16:22439796-22439822	chr16:22510843-22510869	1
chr16:22439796-22439822	chr15:58788048-58788074	-1
chr16:22439796-22439822	chr16:50251676-50251702	1
chr16:22439796-22439822	chr16:95406755-95406781	1
chr16:22439797-22439823	chr9:25255654-25255680	-1
chr16:22439797-22439823	chr16:22436185-22436211	1
chr16:22439798-22439824	chr16:30260330-30260356	1
chr16:22439799-22439825	chr16:22697292-22697318	1
chr16:22439800-22439826	chr16:23106447-23106473	1
chr16:22439801-22439827	chr16:90002017-90002043	1
chr16:22439801-22439827	chr16:13936665-13936691	1
chr16:22439803-22439829	chr16:8845040-8845066	1
chr16:22439803-22439829	chr7:75138787-75138813	-1
chr16:22439803-22439829	chr16:20544305-20544331	1
chr16:22439805-22439831	chr16:23182820-23182846	1
chr16:22439806-22439832	chr10:22142783-22142809	-1
chr16:22439806-22439832	chr8:80336656-80336682	-1
chr16:22439807-22439833	chr16:22308514-22308540	1
chr16:22439807-22439833	chr16:22202993-22203019	1
chr16:22439809-22439835	chr12:91963564-91963590	-1
chr16:22439810-22439836	chr16:22443645-22443671	1
chr16:22439810-22439836	chr16:22222249-22222275	1
chr16:22439810-22439836	chr15:62114397-62114423	-1
chr16:22439810-22439836	chr2:92811721-92811747	-1
chr16:22439811-22439837	chr8:115528420-115528446	-1
chr16:22439812-22439838	chr16:22551482-22551508	1
chr16:22439813-22439839	chr16:43903425-43903451	1
chr16:22439813-22439839	chr6:113219061-113219087	-1
chr16:22439816-22439842	chr16:74057087-74057113	1
chr16:22439816-22439842	chr16:10799390-10799416	1
chr16:22439816-22439842	chr16:3499562-3499588	1
chr16:22439817-22439843	chr16:22443796-22443822	1
chr16:22439819-22439845	chr16:5235974-5236000	1
chr16:22439822-22439848	chr16:90178248-90178274	1
chr16:22439826-22439852	chr16:21088307-21088333	1
chr16:22439826-22439852	chr16:92823166-92823192	1
chr16:22439827-22439853	chr4:116293200-116293226	-1
chr16:22439827-22439853	chr16:20760678-20760704	1
chr16:22439827-22439853	chr16:22283158-22283184	1
chr16:22439828-22439854	chr16:3499562-3499588	1
chr16:22439829-22439855	chr16:76926797-76926823	1
chr16:22439830-22439856	chr16:44629405-44629431	1
chr16:22439831-22439857	chr6:48550560-48550586	-1
chr16:22439831-22439857	chr16:8938100-8938126	1
chr16:22439831-22439857	chr16:22856846-22856872	1
chr16:22439831-22439857	chr16:22417463-22417489	1
chr16:22439831-22439857	chr16:63183111-63183137	1
chr16:22439836-22439862	chr16:25602222-25602248	1
chr16:22439837-22439863	chr16:21501753-21501779	1
chr16:22439838-22439864	chr16:22245242-22245268	1
chr16:22439839-22439865	chr9:85358511-85358537	-1
chr16:22439839-22439865	chr16:22447109-22447135	1
chr16:22439839-22439865	chr16:11398529-11398555	1
chr16:22439840-22439866	chr16:22338814-22338840	1
chr16:22439844-22439870	chr16:74057137-74057163	1
chr16:22439844-22439870	chr16:22438143-22438169	1
chr16:22439846-22439872	chr16:31292322-31292348	1
chr16:22439847-22439873	chr6:82641279-82641305	-1
chr16:22439847-22439873	chr11:77594128-77594154	-1
chr16:22439848-22439874	chr16:22443682-22443708	1
chr16:22439849-22439875	chr16:8742540-8742566	1
chr16:22439849-22439875	chr16:8672184-8672210	1
chr16:22439850-22439876	chr16:43903465-43903491	1
chr16:22439851-22439877	chr16:22535729-22535755	1
chr16:22439851-22439877	chr13:32126075-32126101	-1
chr16:22439853-22439879	chr16:22344086-22344112	1
chr16:22439854-22439880	chr16:22061888-22061914	1
chr16:22439854-22439880	chr16:22291493-22291519	1
chr16:22439854-22439880	chr16:20461362-20461388	1
chr16:22439857-22439883	chr16:31292322-31292348	1
chr16:22439858-22439884	chr16:22525935-22525961	1
chr16:22439858-22439884	chr16:15809169-15809195	1
chr16:22439860-22439886	chr11:53279071-53279097	-1
chr16:22439861-22439887	chr16:92823166-92823192	1
chr16:22439861-22439887	chr16:30317595-30317621	1
chr16:22439861-22439887	chr16:17728289-17728315	1
chr16:22439861-22439887	chr16:22436126-22436152	1
chr16:22439865-22439891	chr16:22344086-22344112	1
chr16:22439865-22439891	chr16:22427432-22427458	1
chr16:22439865-22439891	chr16:32368098-32368124	1
chr16:22439865-22439891	chr4:116293238-116293264	-1
chr16:22439866-22439892	chr16:87249977-87250003	1
chr16:22439868-22439894	chr16:31292322-31292348	1
chr16:22439869-22439895	chr16:15809169-15809195	1
chr16:22439869-22439895	chr16:22630718-22630744	1
chr16:22439869-22439895	chr17:52226250-52226276	-1
chr16:22439870-22439896	chr16:22389197-22389223	1
chr16:22439870-22439896	chr16:5203529-5203555	1
chr16:22439872-22439898	chr2:180231389-180231415	-1
chr16:22439875-22439901	chr16:22435334-22435360	1
chr16:22439875-22439901	chr16:50660867-50660893	1
chr16:22439875-22439901	chr16:22245259-22245285	1
chr16:22439877-22439903	chr14:18629851-18629877	-1
chr16:22439878-22439904	chr1:105708736-105708762	-1
chr16:22439880-22439906	chr16:95999527-95999553	1
chr16:22439883-22439909	chr16:56266233-56266259	1
chr16:22439883-22439909	chr10:128308781-128308807	-1
chr16:22439884-22439910	chr17:39848053-39848079	-1
chr16:22439886-22439912	chr16:19966349-19966375	1
chr16:22439886-22439912	chr16:32051683-32051709	1
chr16:22439887-22439913	chr16:19623765-19623791	1
chr16:22439888-22439914	chr16:22417527-22417553	1
chr16:22439893-22439919	chr5:86064124-86064150	-1
chr16:22439893-22439919	chr16:22425704-22425730	1
chr16:22439893-22439919	chr11:23484254-23484280	-1
chr16:22439894-22439920	chr16:29564233-29564259	1
chr16:22439894-22439920	chr16:22447805-22447831	1
chr16:22439896-22439922	chr1:89077621-89077647	-1
chr16:22439898-22439924	chr11:53279071-53279097	-1
chr16:22439898-22439924	chr5:105845902-105845928	-1
chr16:22439905-22439931	chr1:105708785-105708811	-1
chr16:22439909-22439935	chr13:59279642-59279668	-1
chr16:22439909-22439935	chr16:19049260-19049286	1
chr16:22439909-22439935	chr5:105845902-105845928	-1
chr16:22439910-22439936	chr10:121521615-121521641	-1
chr16:22439910-22439936	chr5:105845902-105845928	-1
chr16:22439915-22439941	chr1:105708774-105708800	-1
chr16:22439915-22439941	chr7:78320788-78320814	-1
chr16:22439915-22439941	chr5:132393803-132393829	-1
chr16:22439933-22439959	chr16:94376885-94376911	1
chr16:22439934-22439960	chr16:35364202-35364228	1
chr16:22439938-22439964	chr16:12739571-12739597	1
chr16:22439938-22439964	chr16:34706185-34706211	1
chr16:22439939-22439965	chr16:42866106-42866132	1
chr16:22439946-22439972	chr10:121521615-121521641	-1
chr16:22439952-22439978	chr16:90091411-90091437	1
chr16:22439952-22439978	chr16:27539624-27539650	1
chr16:22439955-22439981	chr16:22409068-22409094	1
chr16:22439956-22439982	chr16:22749621-22749647	1
chr16:22439956-22439982	chr16:43516009-43516035	1
chr16:22439956-22439982	chr16:52062537-52062563	1
chr16:22439962-22439988	chr16:46173092-46173118	1
chr16:22439966-22439992	chr16:22749609-22749635	1
chr16:22439966-22439992	chr16:22467651-22467677	1
chr16:22439966-22439992	chr4:63491375-63491401	-1
chr16:22439969-22439995	chr19:11359630-11359656	-1
chr16:22439972-22439998	chr16:22416505-22416531	1
chr16:22439975-22440001	chr16:22792544-22792570	1
chr16:22439975-22440001	chr1:69051016-69051042	-1
chr16:22439979-22440005	chr16:11592363-11592389	1
chr16:22439982-22440008	chr16:62785739-62785765	1
chr16:22439991-22440017	chr16:11592352-11592378	1
chr16:22439991-22440017	chr16:52062555-52062581	1
chr16:22440007-22440033	chr16:22245110-22245136	1
chr16:22440010-22440036	chr16:11152855-11152881	1
chr16:22440011-22440037	chr16:75345064-75345090	1
chr16:22440027-22440053	chr16:90021961-90021987	1
chr16:22440036-22440062	chr16:50495169-50495195	1
chr16:22440038-22440064	chr16:22368315-22368341	1
chr16:22440046-22440072	chr16:22576148-22576174	1
chr16:22440046-22440072	chr16:22421187-22421213	1
chr16:22440048-22440074	chr16:23789379-23789405	1
chr16:22440052-22440078	chr16:95218139-95218165	1
chr16:22440053-22440079	chr16:31247291-31247317	1
chr16:22440055-22440081	chr16:38098905-38098931	1
chr16:22440055-22440081	chr16:33043724-33043750	1
chr16:22440082-22440108	chr1:75458513-75458539	-1
chr16:22440091-22440117	chr2:91712856-91712882	-1
chr16:22440098-22440124	chr19:38124576-38124602	-1
chr16:22440105-22440131	chr16:31659284-31659310	1
chr16:22440117-22440143	chr5:115126542-115126568	-1
chr16:22440148-22440174	chr17:58618257-58618283	-1
chr16:22440149-22440175	chr16:10756603-10756629	1
chr16:22440149-22440175	chr16:10756640-10756666	1
chr16:22440152-22440178	chr1:70835271-70835297	-1
chr16:22440205-22440231	chr16:23920649-23920675	1
chr16:22440222-22440248	chr16:22546924-22546950	1
chr16:22440222-22440248	chr16:22546927-22546953	1
chr16:22440243-22440269	chr16:22445258-22445284	1
chr16:22440280-22440306	chr16:23316021-23316047	1
chr16:22440304-22440330	chr2:141266517-141266543	-1
chr16:22440320-22440346	chr16:22517459-22517485	1
chr16:22440327-22440353	chr16:22472532-22472558	1
chr16:22440327-22440353	chr16:22472531-22472557	1
chr16:22440328-22440354	chr16:22537183-22537209	1
chr16:22440349-22440375	chr15:96087565-96087591	-1
chr16:22440353-22440379	chr16:95665930-95665956	1
chr16:22440359-22440385	chr16:16319760-16319786	1
chr16:22440359-22440385	chr16:16319774-16319800	1
chr16:22440381-22440407	chr16:91926032-91926058	1
chr16:22440381-22440407	chr2:98662850-98662876	-1
chr16:22440390-22440416	chr2:98662837-98662863	-1
chr16:22440390-22440416	chr16:91926032-91926058	1
chr16:22440402-22440428	chr16:91926032-91926058	1
chr16:22440424-22440450	chr16:22834435-22834461	1
chr16:22440424-22440450	chr16:22449085-22449111	1
chr16:22440424-22440450	chr16:8486472-8486498	1
chr16:22440425-22440451	chr16:22808458-22808484	1
chr16:22440427-22440453	chr16:22449998-22450024	1
chr16:22440461-22440487	chr16:22803162-22803188	1
chr16:22440463-22440489	chr16:22808493-22808519	1
chr16:22440488-22440514	chr5:139691702-139691728	-1
chr16:22440526-22440552	chr5:139691702-139691728	-1
chr16:22440527-22440553	chr16:22388815-22388841	1
chr16:22440537-22440563	chr5:139691702-139691728	-1
chr16:22440561-22440587	chr14:109537650-109537676	-1
chr16:22440561-22440587	chr9:30293096-30293122	-1
chr16:22440561-22440587	chr16:22415847-22415873	1
chr16:22440569-22440595	chr8:51588119-51588145	-1
chr16:22440615-22440641	chr16:22442013-22442039	1
chr16:22440616-22440642	chr16:97959202-97959228	1
chr16:22440640-22440666	chr16:22503890-22503916	1
chr16:22440653-22440679	chr16:97959202-97959228	1
chr16:22440660-22440686	chr16:86821514-86821540	1
chr16:22440661-22440687	chr16:22435363-22435389	1
chr16:22440691-22440717	chr16:95858383-95858409	1
chr16:22440761-22440787	chr16:22798088-22798114	1
chr16:22440761-22440787	chr16:22798104-22798130	1
chr16:22440761-22440787	chr16:22798093-22798119	1
chr16:22440783-22440809	chr2:158487025-158487051	-1
chr16:22440783-22440809	chr2:158487022-158487048	-1
chr16:22440797-22440823	chr16:45192830-45192856	1
chr16:22440797-22440823	chr12:16048885-16048911	-1
chr16:22440819-22440845	chr16:22455111-22455137	1
chr16:22440899-22440925	chr16:23106532-23106558	1
chr16:22440909-22440935	chr16:22341092-22341118	1
chr16:22440923-22440949	chr16:43088846-43088872	1
chr16:22440923-22440949	chr16:22246307-22246333	1
chr16:22440923-22440949	chr16:22441205-22441231	1
chr16:22440927-22440953	chr2:104200799-104200825	-1
chr16:22440939-22440965	chr2:104200787-104200813	-1
chr16:22440943-22440969	chr16:43088872-43088898	1
chr16:22440948-22440974	chr16:23163495-23163521	1
chr16:22440957-22440983	chr19:14535510-14535536	-1
chr16:22440961-22440987	chr16:22500607-22500633	1
chr16:22440969-22440995	chr16:22560309-22560335	1
chr16:22440969-22440995	chr16:22560344-22560370	1
chr16:22440982-22441008	chr18:73967071-73967097	-1
chr16:22440985-22441011	chr16:23163505-23163531	1
chr16:22441020-22441046	chr18:73967108-73967134	-1
chr16:22441036-22441062	chr16:22441412-22441438	1
chr16:22441040-22441066	chr5:123578251-123578277	-1
chr16:22441076-22441102	chr16:9503655-9503681	1
chr16:22441090-22441116	chr16:22558572-22558598	1
chr16:22441098-22441124	chr16:22441350-22441376	1
chr16:22441098-22441124	chr13:28456107-28456133	-1
chr16:22441117-22441143	chr16:85601167-85601193	1
chr16:22441122-22441148	chr16:23324926-23324952	1
chr16:22441164-22441190	chr14:108599747-108599773	-1
chr16:22441180-22441206	chr16:22395845-22395871	1
chr7:144837345-144837371	chr10:54043334-54043360	-1
chr7:144837345-144837371	chr7:144837092-144837118	1
chr7:144837351-144837377	chr10:128186549-128186575	-1
chr7:144837351-144837377	chr7:144840166-144840192	1
chr7:144837370-144837396	chr7:144828292-144828318	1
chr7:144837378-144837404	chr7:144840166-144840192	1
chr7:144837382-144837408	chr10:54043371-54043397	-1
chr7:144837382-144837408	chr7:144837092-144837118	1
chr7:144837388-144837414	chr7:144812771-144812797	1
chr7:144837390-144837416	chr7:144840166-144840192	1
chr7:144837392-144837418	chr7:144848396-144848422	1
chr7:144837395-144837421	chr7:144837092-144837118	1
chr7:144837402-144837428	chr7:144892420-144892446	1
chr7:144837402-144837428	chrX:169660338-169660364	-1
chr7:144837412-144837438	chr7:145091424-145091450	1
chr7:144837416-144837442	chr7:144837102-144837128	1
chr7:144837419-144837445	chr7:144848446-144848472	1
chr7:144837429-144837455	chr7:144848433-144848459	1
chr7:144837433-144837459	chr7:144904063-144904089	1
chr7:144837438-144837464	chr7:144892456-144892482	1
chr7:144837444-144837470	chr7:26547351-26547377	1
chr7:144837445-144837471	chr7:144824007-144824033	1
chr7:144837458-144837484	chr7:144839684-144839710	1
chr7:144837467-144837493	chr8:41369524-41369550	-1
chr7:144837476-144837502	chr7:144670337-144670363	1
chr7:144837476-144837502	chr19:38637960-38637986	-1
chr7:144837476-144837502	chr7:144670300-144670326	1
chr7:144837494-144837520	chr7:144805692-144805718	1
chr7:144837494-144837520	chr7:144837302-144837328	1
chr7:144837509-144837535	chr12:71883045-71883071	-1
chr7:144837522-144837548	chr7:144859425-144859451	1
chr7:144837525-144837551	chr7:144832978-144833004	1
chr7:144837531-144837557	chr7:144837302-144837328	1
chr7:144837534-144837560	chr7:133666101-133666127	1
chr7:144837542-144837568	chr7:144891973-144891999	1
chr7:144837545-144837571	chr7:144837302-144837328	1
chr7:144837547-144837573	chr7:143552048-143552074	1
chr7:144837548-144837574	chr7:144907960-144907986	1
chr7:144837604-144837630	chr7:144839985-144840011	1
chr7:144837604-144837630	chr7:144752960-144752986	1
chr7:144837609-144837635	chr12:51386601-51386627	-1
chr7:144837623-144837649	chr7:144811972-144811998	1
chr7:144837636-144837662	chr7:110607682-110607708	1
chr7:144837660-144837686	chr7:144811972-144811998	1
chr7:144837673-144837699	chr7:144811972-144811998	1
chr7:144837697-144837723	chr7:144917546-144917572	1
chr7:144837705-144837731	chr14:55729686-55729712	-1
chr7:144837732-144837758	chr12:11762993-11763019	-1
chr7:144837744-144837770	chr12:11762993-11763019	-1
chr7:144837744-144837770	chr14:55729693-55729719	-1
chr7:144837966-144837992	chr19:43736374-43736400	-1
chr7:144838044-144838070	chr10:77288911-77288937	-1
chr7:144838098-144838124	chr5:146845122-146845148	-1
chr7:144838152-144838178	chr7:113737525-113737551	1
chr7:144838176-144838202	chr7:144850308-144850334	1
chr7:144838191-144838217	chr14:28573157-28573183	-1
chr7:144838210-144838236	chr14:110612457-110612483	-1
chr7:144838210-144838236	chr14:110612460-110612486	-1
chr7:144838226-144838252	chr7:126626868-126626894	1
chr7:144838235-144838261	chr11:66030879-66030905	-1
chr7:144838257-144838283	chr1:144777284-144777310	-1
chr7:144838276-144838302	chr7:107214143-107214169	1
chr7:144838284-144838310	chr7:144572901-144572927	1
chr7:144838297-144838323	chr15:63697933-63697959	-1
chr7:144838298-144838324	chr9:62588044-62588070	-1
chr7:144838302-144838328	chr3:79887133-79887159	-1
chr7:144838314-144838340	chr2:5823195-5823221	-1
chr7:144838340-144838366	chr2:45115693-45115719	-1
chr7:144838340-144838366	chr2:45115618-45115644	-1
chr7:144838392-144838418	chr3:58656850-58656876	-1
chr7:144838405-144838431	chr8:76401135-76401161	-1
chr7:144838443-144838469	chr3:10185797-10185823	-1
chr7:144838460-144838486	chr12:96810339-96810365	-1
chr7:144838487-144838513	chr10:127240079-127240105	-1
chr7:144838502-144838528	chr7:144867698-144867724	1
chr7:144838527-144838553	chr7:144831600-144831626	1
chr7:144838564-144838590	chr9:23480898-23480924	-1
chr7:144838569-144838595	chr7:144828055-144828081	1
chr7:144838569-144838595	chr13:9765384-9765410	-1
chr7:144838595-144838621	chr6:88372374-88372400	-1
chr7:144838608-144838634	chr16:4696618-4696644	-1
chr7:144838625-144838651	chr1:131661032-131661058	-1
chr7:144838631-144838657	chr7:144794012-144794038	1
chr7:144838631-144838657	chr7:144794050-144794076	1
chr7:144838647-144838673	chr7:98343697-98343723	1
chr7:144838660-144838686	chr14:95915974-95916000	-1
chr7:144838705-144838731	chr7:118720787-118720813	1
chr7:144838716-144838742	chr7:144837075-144837101	1
chr7:144838721-144838747	chr7:144835219-144835245	1
chr7:144838721-144838747	chr7:144837075-144837101	1
chr7:144838731-144838757	chr7:144836639-144836665	1
chr7:144838743-144838769	chr7:144470045-144470071	1
chr7:144838748-144838774	chr7:144425853-144425879	1
chr7:144838750-144838776	chr7:144870638-144870664	1
chr7:144838764-144838790	chr7:123521684-123521710	1
chr7:144838784-144838810	chr7:35042117-35042143	1
chr7:144838792-144838818	chr7:144470045-144470071	1
chr7:144838792-144838818	chr13:27475482-27475508	-1
chr7:144838801-144838827	chr7:123521723-123521749	1
chr7:144838821-144838847	chr7:35042117-35042143	1
chr7:144838828-144838854	chr7:144470045-144470071	1
chr7:144838834-144838860	chr7:144425841-144425867	1
chr7:144838836-144838862	chr3:109948112-109948138	-1
chr7:144838885-144838911	chr13:33986872-33986898	-1
chr7:144838886-144838912	chr8:41802744-41802770	-1
chr7:144838911-144838937	chr14:124516603-124516629	-1
chr7:144838925-144838951	chr7:144854130-144854156	1
chr7:144838927-144838953	chr7:144849353-144849379	1
chr7:144838960-144838986	chr7:144854130-144854156	1
chr7:144838968-144838994	chr7:98321706-98321732	1
chr7:144838986-144839012	chr4:59324895-59324921	-1
chr7:144839005-144839031	chr7:98321744-98321770	1
chr7:144839039-144839065	chr17:32723038-32723064	-1
chr7:144839042-144839068	chr7:144839828-144839854	1
chr7:144839044-144839070	chr7:141773814-141773840	1
chr7:144839092-144839118	chr7:144801025-144801051	1
chr7:144839092-144839118	chr7:144800990-144801016	1
chr7:144839126-144839152	chr7:144839522-144839548	1
chr7:144839127-144839153	chr16:64163116-64163142	-1
chr7:144839196-144839222	chr7:6271398-6271424	1
chr7:144839201-144839227	chr7:144839350-144839376	1
chr7:144839207-144839233	chr7:144845222-144845248	1
chr7:144839219-144839245	chr6:57874701-57874727	-1
chr7:144839219-144839245	chr6:57874700-57874726	-1
chr7:144839244-144839270	chr7:27515039-27515065	1
chr7:144839244-144839270	chr7:27515051-27515077	1
chr7:144839244-144839270	chr7:27515012-27515038	1
chr7:144839244-144839270	chr6:57874749-57874775	-1
chr7:144839257-144839283	chr6:57874740-57874766	-1
chr7:144839268-144839294	chr7:144836658-144836684	1
chr7:144839278-144839304	chr14:14805577-14805603	-1
chr7:144839281-144839307	chr7:143873007-143873033	1
chr7:144839285-144839311	chr5:142833653-142833679	-1
chr7:144839287-144839313	chr13:45730469-45730495	-1
chr7:144839287-144839313	chr4:106710925-106710951	-1
chr7:144839297-144839323	chr5:74219294-74219320	-1
chr7:144839325-144839351	chr13:45730469-45730495	-1
chr7:144839325-144839351	chr7:144868797-144868823	1
chr6:88197402-88197428	chr9:82960036-82960062	-1
chr6:88197421-88197447	chr6:88197248-88197274	1
chr6:88197425-88197451	chr5:116894571-116894597	-1
chr6:88197440-88197466	chr9:82960036-82960062	-1
chr6:88197444-88197470	chr10:87656455-87656481	-1
chr6:88197449-88197475	chr13:74021370-74021396	-1
chr6:88197483-88197509	chr6:88197039-88197065	1
chr6:88197502-88197528	chr6:88197201-88197227	1
chr6:88197588-88197614	chr6:88197201-88197227	1
chr6:88197651-88197677	chr8:126764953-126764979	-1
chr6:88197833-88197859	chr6:88199858-88199884	1
chr6:88197864-88197890	chr9:20780124-20780150	-1
chr6:88197894-88197920	chr4:59631457-59631483	-1
chr6:88197904-88197930	chr11:87043440-87043466	-1
chr6:88197904-88197930	chr11:87043406-87043432	-1
chr6:88197951-88197977	chr6:88194595-88194621	1
chr6:88197964-88197990	chr13:57575576-57575602	-1
chr6:88198043-88198069	chr6:88201922-88201948	150
chr6:88198043-88198069	chr6:88201926-88201952	150
chr6:88198048-88198074	chr7:109958639-109958665	-1
chr6:88198050-88198076	chr6:88206327-88206353	1
chr6:88198053-88198079	chr6:88207598-88207624	1
chr6:88198057-88198083	chr6:88205339-88205365	1
chr6:88198057-88198083	chr6:88205304-88205330	1
chr6:88198057-88198083	chr6:88205351-88205377	1
chr6:88198064-88198090	chr6:88264401-88264427	1
chr6:88198090-88198116	chr9:66350144-66350170	-1
chr6:88198093-88198119	chr11:116105879-116105905	-1
chr6:88198093-88198119	chr11:116105880-116105906	-1
chr6:88198111-88198137	chr6:88194123-88194149	1
chr6:88198111-88198137	chr9:93258031-93258057	-1
chr6:88198111-88198137	chr6:88194111-88194137	1
chr6:88198124-88198150	chr6:72883791-72883817	1
chr6:88198128-88198154	chr6:88207031-88207057	1
chr6:88198134-88198160	chr6:84959649-84959675	1
chr6:88198139-88198165	chr13:43400711-43400737	-1
chr6:88198163-88198189	chr6:88185880-88185906	1
chr6:88198167-88198193	chr6:88371094-88371120	1
chr6:88198185-88198211	chr2:157376324-157376350	-1
chr6:88198190-88198216	chr17:26221417-26221443	-1
chr6:88198191-88198217	chr17:26221417-26221443	-1
chr6:88198191-88198217	chr12:88196681-88196707	-1
chr6:88198194-88198220	chr17:17055352-17055378	-1
chr6:88198204-88198230	chr5:61176058-61176084	-1
chr6:88198204-88198230	chr6:88191013-88191039	1
chr6:88198227-88198253	chr17:26221456-26221482	-1
chr6:88198228-88198254	chr12:88196718-88196744	-1
chr6:88198231-88198257	chr6:88199954-88199980	1
chr6:88198241-88198267	chr6:88191030-88191056	1
chr6:88198252-88198278	chr6:88447106-88447132	1
chr6:88198253-88198279	chr6:88217866-88217892	1
chr6:88198255-88198281	chr6:88431198-88431224	1
chr6:88198262-88198288	chr19:45375406-45375432	-1
chr6:88198263-88198289	chr6:88196035-88196061	1
chr6:88198266-88198292	chr6:88200199-88200225	1
chr6:88198266-88198292	chr6:121187159-121187185	1
chr6:88198278-88198304	chr6:40378857-40378883	1
chr6:88198289-88198315	chr6:88217866-88217892	1
chr6:88198290-88198316	chr6:88217866-88217892	1
chr6:88198303-88198329	chr6:121187196-121187222	1
chr6:88198304-88198330	chr6:88203192-88203218	150
chr6:88198310-88198336	chr1:93673487-93673513	-1
chr6:88198316-88198342	chr6:88360193-88360219	1
chr6:88198318-88198344	chr6:86472062-86472088	1
chr6:88198321-88198347	chr13:118831518-118831544	-1
chr6:88198322-88198348	chr6:85423889-85423915	1
chr6:88198323-88198349	chr6:88197039-88197065	1
chr6:88198324-88198350	chr6:88252531-88252557	1
chr6:88198326-88198352	chr6:88190766-88190792	1
chr6:88198327-88198353	chr6:88369097-88369123	1
chr6:88198327-88198353	chr6:87579452-87579478	1
chr6:88198327-88198353	chr6:88261659-88261685	1
chr6:88198327-88198353	chr6:88360179-88360205	1
chr6:88198330-88198356	chr6:88201118-88201144	1
chr6:88198330-88198356	chr14:52087880-52087906	-1
chr6:88198331-88198357	chr12:105727160-105727186	-1
chr6:88198332-88198358	chr6:88433582-88433608	1
chr6:88198333-88198359	chr6:88289510-88289536	1
chr6:88198337-88198363	chr6:88447102-88447128	1
chr6:88198340-88198366	chr2:79285374-79285400	-1
chr6:88198340-88198366	chr6:87579440-87579466	1
chr6:88198341-88198367	chr6:88203229-88203255	150
chr6:88198342-88198368	chr11:84534722-84534748	-1
chr6:88198345-88198371	chr6:88203008-88203034	150
chr6:88198348-88198374	chr6:87674437-87674463	1
chr6:88198357-88198383	chr6:88201928-88201954	150
chr6:88198358-88198384	chr13:118831518-118831544	-1
chr6:88198360-88198386	chr6:90617403-90617429	1
chr6:88198362-88198388	chrX:163156088-163156114	-1
chr6:88198363-88198389	chr6:92085707-92085733	1
chr6:88198363-88198389	chr6:40378845-40378871	1
chr6:88198363-88198389	chr6:88188290-88188316	1
chr6:88198365-88198391	chr6:88188516-88188542	1
chr6:88198365-88198391	chr6:87967825-87967851	1
chr6:88198366-88198392	chr6:78483587-78483613	1
chr6:88198367-88198393	chr6:88201118-88201144	1
chr6:88198367-88198393	chr6:88212534-88212560	1
chr6:88198367-88198393	chr14:52087888-52087914	-1
chr6:88198367-88198393	chr6:86472018-86472044	1
chr6:88198367-88198393	chr6:88203119-88203145	150
chr6:88198368-88198394	chr2:131603191-131603217	-1
chr6:88198369-88198395	chr6:88254819-88254845	1
chr6:88198369-88198395	chr6:88252164-88252190	1
chr6:88198370-88198396	chr18:38359600-38359626	-1
chr6:88198370-88198396	chr6:88906497-88906523	1
chr6:88198370-88198396	chr6:88289510-88289536	1
chr6:88198370-88198396	chr6:88195320-88195346	1
chr6:88198373-88198399	chr6:115238013-115238039	1
chr6:88198373-88198399	chr6:74414333-74414359	1
chr6:88198373-88198399	chr6:88190684-88190710	1
chr6:88198374-88198400	chr2:41045312-41045338	-1
chr6:88198376-88198402	chr6:88431186-88431212	1
chr6:88198376-88198402	chr5:139435492-139435518	-1
chr6:88198376-88198402	chr17:81835651-81835677	-1
chr6:88198376-88198402	chr6:88201512-88201538	150
chr6:88198379-88198405	chr6:88224686-88224712	1
chr6:88198379-88198405	chr6:87590925-87590951	1
chr6:88198379-88198405	chr11:84534722-84534748	-1
chr6:88198380-88198406	chr2:154975924-154975950	-1
chr6:88198383-88198409	chr6:88231377-88231403	1
chr6:88198383-88198409	chr18:38359513-38359539	-1
chr6:88198383-88198409	chr6:89569375-89569401	1
chr6:88198383-88198409	chr6:88203008-88203034	150
chr6:88198383-88198409	chr6:87674437-87674463	1
chr6:88198384-88198410	chr6:88408304-88408330	1
chr6:88198384-88198410	chr6:88340953-88340979	1
chr6:88198386-88198412	chr6:88212025-88212051	1
chr6:88198387-88198413	chr6:88442303-88442329	1
chr6:88198387-88198413	chr6:88430118-88430144	1
chr6:88198387-88198413	chr14:20915360-20915386	-1
chr6:88198392-88198418	chr6:87854800-87854826	1
chr6:88198393-88198419	chr7:126590908-126590934	-1
chr6:88198393-88198419	chr6:88158913-88158939	1
chr6:88198393-88198419	chr6:99612188-99612214	1
chr6:88198394-88198420	chr6:82190736-82190762	1
chr6:88198394-88198420	chr6:88451763-88451789	1
chr6:88198394-88198420	chr6:88193947-88193973	1
chr6:88198395-88198421	chr6:89569364-89569390	1
chr6:88198396-88198422	chr19:35515369-35515395	-1
chr6:88198396-88198422	chr15:38378580-38378606	-1
chr6:88198396-88198422	chr6:88185226-88185252	1
chr6:88198397-88198423	chr6:88197218-88197244	1
chr6:88198397-88198423	chr3:155367323-155367349	-1
chr6:88198398-88198424	chr6:88442303-88442329	1
chr6:88198399-88198425	chr6:88188310-88188336	1
chr6:88198400-88198426	chr19:46413608-46413634	-1
chr6:88198401-88198427	chr6:124891287-124891313	1
chr6:88198402-88198428	chr3:108483024-108483050	-1
chr6:88198404-88198430	chr6:88432825-88432851	1
chr6:88198405-88198431	chr6:88491432-88491458	1
chr6:88198405-88198431	chr6:86472050-86472076	1
chr6:88198405-88198431	chr6:87000566-87000592	1
chr6:88198405-88198431	chr6:99612188-99612214	1
chr6:88198406-88198432	chr18:20507940-20507966	-1
chr6:88198406-88198432	chr1:32874225-32874251	-1
chr6:88198407-88198433	chr3:129832069-129832095	-1
chr6:88198408-88198434	chr6:88197206-88197232	1
chr6:88198408-88198434	chr6:74414333-74414359	1
chr6:88198408-88198434	chr3:155367323-155367349	-1
chr6:88198409-88198435	chr6:88183933-88183959	1
chr6:88198411-88198437	chr2:70835442-70835468	-1
chr6:88198414-88198440	chr6:88227158-88227184	1
chr6:88198414-88198440	chr1:180822768-180822794	-1
chr6:88198415-88198441	chr6:88224724-88224750	1
chr6:88198416-88198442	chr17:63358995-63359021	-1
chr6:88198422-88198448	chr5:135782843-135782869	-1
chr6:88198422-88198448	chr1:194915223-194915249	-1
chr6:88198424-88198450	chr9:106143919-106143945	-1
chr6:88198426-88198452	chr6:88203353-88203379	150
chr6:88198427-88198453	chr6:88224712-88224738	1
chr6:88198430-88198456	chr6:88313277-88313303	1
chr6:88198431-88198457	chr6:82190736-82190762	1
chr6:88198434-88198460	chr6:86516031-86516057	1
chr6:88198443-88198469	chr6:82190736-82190762	1
chr6:88198453-88198479	chr19:6171449-6171475	-1
chr6:88198453-88198479	chr6:88216893-88216919	1
chr6:88198455-88198481	chr7:120072341-120072367	-1
chr6:88198457-88198483	chr6:88497469-88497495	1
chr6:88198458-88198484	chr6:88466773-88466799	1
chr6:88198465-88198491	chr9:53638564-53638590	-1
chr6:88198467-88198493	chr1:163857959-163857985	-1
chr6:88198467-88198493	chr1:163857958-163857984	-1
chr6:88198468-88198494	chr6:88439834-88439860	1
chr6:88198468-88198494	chr6:88192751-88192777	1
chr6:88198469-88198495	chr6:88497469-88497495	1
chr6:88198469-88198495	chr6:88205499-88205525	1
chr6:88198470-88198496	chr6:87993129-87993155	1
chr6:88198471-88198497	chrX:93755243-93755269	-1
chr6:88198473-88198499	chr6:88225268-88225294	1
chr6:88198473-88198499	chr6:85131897-85131923	1
chr6:88198474-88198500	chr6:88201881-88201907	150
chr6:88198474-88198500	chr3:79887076-79887102	-1
chr6:88198474-88198500	chr6:84953199-84953225	1
chr6:88198475-88198501	chr18:41973913-41973939	-1
chr6:88198475-88198501	chr19:27429931-27429957	-1
chr6:88198476-88198502	chr7:140180888-140180914	-1
chr6:88198477-88198503	chr9:53191159-53191185	-1
chr6:88198478-88198504	chr9:76114183-76114209	-1
chr6:88198478-88198504	chr9:53191159-53191185	-1
chr6:88198479-88198505	chr6:88395175-88395201	1
chr6:88198480-88198506	chr6:88129337-88129363	1
chr6:88198483-88198509	chr11:89028899-89028925	-1
chr6:88198483-88198509	chr6:88044439-88044465	1
chr6:88198487-88198513	chr18:41973876-41973902	-1
chr6:88198487-88198513	chr18:41973901-41973927	-1
chr6:88198490-88198516	chr6:87891809-87891835	1
chr6:88198491-88198517	chr12:52714270-52714296	-1
chr6:88198491-88198517	chr7:29821625-29821651	-1
chr6:88198492-88198518	chr3:72335979-72336005	-1
chr6:88198493-88198519	chr6:88188987-88189013	1
chr6:88198493-88198519	chr6:88363067-88363093	1
chr6:88198493-88198519	chr1:135127228-135127254	-1
chr6:88198493-88198519	chr6:86199752-86199778	1
chr6:88198494-88198520	chr6:88441781-88441807	1
chr6:88198498-88198524	chr6:88199940-88199966	1
chr6:88198499-88198525	chr11:87192451-87192477	-1
chr6:88198500-88198526	chr6:87898394-87898420	1
chr6:88198502-88198528	chr7:119662917-119662943	-1
chr6:88198504-88198530	chr6:100849818-100849844	1
chr6:88198505-88198531	chr6:88512333-88512359	1
chr6:88198506-88198532	chr6:88428181-88428207	1
chr6:88198510-88198536	chr6:88201725-88201751	150
chr6:88198510-88198536	chr6:88079786-88079812	1
chr6:88198512-88198538	chr4:116432820-116432846	-1
chr6:88198514-88198540	chr6:88117641-88117667	1
chr6:88198516-88198542	chr6:88392344-88392370	1
chr6:88198519-88198545	chr6:88430572-88430598	1
chr6:88198528-88198554	chr6:88001695-88001721	1
chr6:88198528-88198554	chr12:90820390-90820416	-1
chr6:88198530-88198556	chr1:135127263-135127289	-1
chr6:88198530-88198556	chr6:88196101-88196127	1
chr6:88198532-88198558	chr6:87771871-87771897	1
chr6:88198533-88198559	chr6:87771871-87771897	1
chr6:88198534-88198560	chr6:122842973-122842999	1
chr6:88198537-88198563	chr1:109456016-109456042	-1
chr6:88198537-88198563	chr15:8703371-8703397	-1
chr6:88198538-88198564	chr6:84799203-84799229	1
chr6:88198540-88198566	chr6:72482275-72482301	1
chr6:88198541-88198567	chr6:88136659-88136685	1
chr6:88198547-88198573	chr6:88385534-88385560	1
chr6:88198547-88198573	chr6:83473936-83473962	1
chr6:88198550-88198576	chr5:30529791-30529817	-1
chr6:88198560-88198586	chr6:88442318-88442344	1
chr6:88198604-88198630	chr13:94004233-94004259	-1
chr6:88198608-88198634	chr6:88425828-88425854	1
chr6:88198608-88198634	chr6:82737496-82737522	1
chr6:88198613-88198639	chr16:18469694-18469720	-1
chr6:88198619-88198645	chr6:88215830-88215856	1
chr6:88198622-88198648	chr18:82566393-82566419	-1
chr6:88198625-88198651	chr6:88443538-88443564	1
chr6:88198643-88198669	chr5:41907958-41907984	-1
chr6:88198644-88198670	chrX:92895730-92895756	-1
chr6:88198656-88198682	chr6:88215830-88215856	1
chr6:88198672-88198698	chr6:88193942-88193968	1
chr6:88198678-88198704	chr6:87888063-87888089	1
chr6:88198679-88198705	chr6:7279187-7279213	1
chr6:88198681-88198707	chrX:92895730-92895756	-1
chr6:88198683-88198709	chr6:85348978-85349004	1
chr6:88198712-88198738	chr6:88199834-88199860	1
chr6:88198730-88198756	chr6:88194662-88194688	1
chr6:88198739-88198765	chr6:65818545-65818571	1
chr6:88198817-88198843	chr6:88525703-88525729	1
chr6:88198836-88198862	chr3:95015453-95015479	-1
chr6:88198836-88198862	chr3:95015414-95015440	-1
chr6:88198842-88198868	chr6:121116533-121116559	1
chr6:88198847-88198873	chr6:88133082-88133108	1
chr6:88198847-88198873	chr6:88133045-88133071	1
chr6:88198877-88198903	chr6:88202946-88202972	150
chr6:88198879-88198905	chr6:88422218-88422244	1
chr6:88198881-88198907	chr6:88200047-88200073	1
chr6:88198944-88198970	chr1:159826896-159826922	-1
chr6:88198959-88198985	chr6:88843551-88843577	1
chr6:88198970-88198996	chr6:88236435-88236461	1
chr6:88198977-88199003	chr6:88203081-88203107	150
chr6:88199007-88199033	chr6:88236472-88236498	1
chr6:88199014-88199040	chr6:88203081-88203107	150
chr6:88199026-88199052	chr6:88203081-88203107	150
chr6:88199030-88199056	chr6:39189537-39189563	1
chr6:88199031-88199057	chr1:159826896-159826922	-1
chr6:88199047-88199073	chr6:88201777-88201803	150
chr6:88199060-88199086	chr6:88443595-88443621	1
chr6:88199062-88199088	chr9:55144137-55144163	-1
chr6:88199064-88199090	chr18:37756999-37757025	-1
chr6:88199075-88199101	chr9:55144137-55144163	-1
chr6:88199079-88199105	chr6:39189520-39189546	1
chr6:88199083-88199109	chr6:88227260-88227286	1
chr6:88199106-88199132	chr6:88879673-88879699	1
chr6:88199112-88199138	chr6:88200092-88200118	1
chr6:88199116-88199142	chr6:39189526-39189552	1
chr6:88199119-88199145	chr6:88227298-88227324	1
chr6:88199144-88199170	chr6:88879708-88879734	1
chr6:88199146-88199172	chr6:88443583-88443609	1
chr6:88199154-88199180	chr16:46007325-46007351	-1
chr6:88199160-88199186	chr6:88170070-88170096	1
chr6:88199210-88199236	chr14:123266610-123266636	-1
chr6:88199257-88199283	chr18:67277445-67277471	-1
chr6:88199312-88199338	chr17:3481297-3481323	-1
chr6:88199372-88199398	chr1:97481255-97481281	-1
chr12:98267402-98267428	chr12:56011075-56011101	1
chr12:98267425-98267451	chr12:98552481-98552507	1
chr12:98267745-98267771	chr12:111331760-111331786	1
chr12:98267813-98267839	chr7:66256652-66256678	-1
chr12:98267813-98267839	chr9:60006804-60006830	-1
chr12:98267843-98267869	chr3:95593091-95593117	-1
chr12:98267846-98267872	chr1:126599575-126599601	-1
chr12:98267902-98267928	chr12:98264541-98264567	150
chr12:98267915-98267941	chr12:97491402-97491428	1
chr12:98267932-98267958	chr12:15342415-15342441	1
chr12:98267957-98267983	chr4:137927410-137927436	-1
chr12:98267963-98267989	chr1:62937140-62937166	-1
chr12:98267970-98267996	chr12:98764413-98764439	1
chr12:98267974-98268000	chr1:62937139-62937165	-1
chr12:98267984-98268010	chr12:98263786-98263812	150
chr12:98267989-98268015	chr12:116263102-116263128	1
chr12:98267994-98268020	chr4:137927410-137927436	-1
chr12:98267995-98268021	chr11:3178130-3178156	-1
chr12:98268013-98268039	chr12:98307601-98307627	1
chr12:98268027-98268053	chr12:98282839-98282865	14
chr12:98268027-98268053	chr12:98282824-98282850	14
chr12:98268060-98268086	chr4:94081306-94081332	-1
chr12:98268076-98268102	chr18:22449546-22449572	-1
chr12:98268085-98268111	chr12:98262754-98262780	150
chr12:98268090-98268116	chr12:98869023-98869049	1
chr12:98268098-98268124	chr12:98323586-98323612	1
chr12:98268101-98268127	chr12:98299092-98299118	1
chr12:98268105-98268131	chr12:57540178-57540204	1
chr12:98268107-98268133	chr12:101043317-101043343	1
chr12:98268107-98268133	chr12:101043280-101043306	1
chr12:98268110-98268136	chr15:41460424-41460450	-1
chr12:98268113-98268139	chr5:99320641-99320667	-1
chr12:98268114-98268140	chr12:43621804-43621830	1
chr12:98268115-98268141	chr12:98266797-98266823	11
chr12:98268123-98268149	chr12:98264729-98264755	150
chr12:98268127-98268153	chr7:18874352-18874378	-1
chr12:98268134-98268160	chr12:99109694-99109720	1
chr12:98268134-98268160	chr12:99109730-99109756	1
chr12:98268134-98268160	chr12:99109742-99109768	1
chr12:98268147-98268173	chr12:98440112-98440138	1
chr12:98268153-98268179	chr12:12577295-12577321	1
chr12:98268168-98268194	chr12:98265845-98265871	11
chr12:98268178-98268204	chr5:102025743-102025769	-1
chr12:98268178-98268204	chr16:77348980-77349006	-1
chr12:98268178-98268204	chrX:18103505-18103531	-1
chr12:98268178-98268204	chr12:102017997-102018023	1
chr12:98268178-98268204	chr1:67050568-67050594	-1
chr12:98268178-98268204	chr12:98235944-98235970	6
chr12:98268178-98268204	chr12:98272841-98272867	1
chr12:98268178-98268204	chr12:116323830-116323856	1
chr12:98268178-98268204	chr12:112554162-112554188	1
chr12:98268178-98268204	chr12:98266617-98266643	11
chr12:98268178-98268204	chr5:143583287-143583313	-1
chr12:98268178-98268204	chr12:98479383-98479409	1
chr12:98268178-98268204	chr12:98266626-98266652	11
chr12:98268178-98268204	chr12:99016218-99016244	1
chr12:98268178-98268204	chr1:54511603-54511629	-1
chr12:98268178-98268204	chr12:98293286-98293312	1
chr12:98268182-98268208	chr12:98986695-98986721	1
chr12:98268190-98268216	chr12:98270790-98270816	150
chr12:98268191-98268217	chr12:100925415-100925441	1
chr12:98268193-98268219	chr12:102018036-102018062	1
chr12:98268194-98268220	chr12:98244450-98244476	150
chr12:98268194-98268220	chr12:98244485-98244511	150
chr12:98268195-98268221	chr12:98347822-98347848	1
chr12:98268195-98268221	chr12:98347811-98347837	1
chr12:98268195-98268221	chr12:51974049-51974075	1
chr12:98268195-98268221	chr12:98347786-98347812	1
chr12:98268196-98268222	chr12:96463473-96463499	1
chr12:98268198-98268224	chr12:99398335-99398361	1
chr12:98268206-98268232	chr1:127835279-127835305	-1
chr12:98268206-98268232	chr12:24669504-24669530	1
chr12:98268209-98268235	chr12:96463462-96463488	1
chr12:98268210-98268236	chr19:40721332-40721358	-1
chr12:98268212-98268238	chr11:60830858-60830884	-1
chr12:98268212-98268238	chr11:60830861-60830887	-1
chr12:98268212-98268238	chr11:60830870-60830896	-1
chr12:98268213-98268239	chr12:98223945-98223971	1
chr12:98268213-98268239	chr12:98270626-98270652	150
chr12:98268222-98268248	chr12:98664846-98664872	1
chr12:98268225-98268251	chr10:53445849-53445875	-1
chr12:98268225-98268251	chr12:98263837-98263863	150
chr12:98268225-98268251	chr12:98319648-98319674	1
chr12:98268225-98268251	chr12:98319661-98319687	1
chr12:98268227-98268253	chr12:98253567-98253593	3
chr12:98268227-98268253	chr6:31671188-31671214	-1
chr12:98268227-98268253	chr12:98270790-98270816	150
chr12:98268229-98268255	chr12:98262073-98262099	150
chr12:98268232-98268258	chr12:98267263-98267289	11
chr12:98268237-98268263	chr12:59143694-59143720	1
chr12:98268239-98268265	chr12:96951109-96951135	1
chr12:98268248-98268274	chr12:98282813-98282839	14
chr12:98268248-98268274	chr12:98282850-98282876	14
chr12:98268251-98268277	chr14:92378078-92378104	-1
chr12:98268253-98268279	chr12:99858741-99858767	1
chr12:98268254-98268280	chr12:88506804-88506830	1
chr12:98268259-98268285	chr12:98568160-98568186	1
chr12:98268260-98268286	chr12:98436674-98436700	1
chr12:98268261-98268287	chr12:98261049-98261075	125
chr12:98268261-98268287	chr12:98255212-98255238	3
chr12:98268261-98268287	chr12:98261074-98261100	125
chr12:98268261-98268287	chr2:67651051-67651077	-1
chr12:98268262-98268288	chr1:125422524-125422550	-1
chr12:98268264-98268290	chr12:99677190-99677216	1
chr12:98268264-98268290	chr10:126252180-126252206	-1
chr12:98268266-98268292	chr12:98244974-98245000	150
chr12:98268266-98268292	chr12:98244985-98245011	150
chr12:98268266-98268292	chr12:98244948-98244974	150
chr12:98268270-98268296	chr12:105730638-105730664	1
chr12:98268274-98268300	chr12:98436674-98436700	1
chr12:98268279-98268305	chr12:98259542-98259568	125
chr12:98268279-98268305	chr12:58832500-58832526	1
chr12:98268280-98268306	chr13:29784925-29784951	-1
chr12:98268283-98268309	chr12:4817448-4817474	1
chr12:98268285-98268311	chr12:105774708-105774734	1
chr12:98268285-98268311	chr12:98226692-98226718	1
chr12:98268286-98268312	chr14:82476554-82476580	-1
chr12:98268286-98268312	chr12:98262035-98262061	150
chr12:98268287-98268313	chr12:21332112-21332138	1
chr12:98268287-98268313	chr12:90783055-90783081	1
chr12:98268288-98268314	chr12:69040922-69040948	1
chr12:98268288-98268314	chr14:66708264-66708290	-1
chr12:98268288-98268314	chr12:98272188-98272214	1
chr12:98268288-98268314	chr12:69040933-69040959	1
chr12:98268289-98268315	chr12:116949340-116949366	1
chr12:98268290-98268316	chr1:33170736-33170762	-1
chr12:98268295-98268321	chr12:98259621-98259647	125
chr12:98268295-98268321	chr12:98249723-98249749	11
chr12:98268296-98268322	chr12:98568197-98568223	1
chr12:98268297-98268323	chr14:81882705-81882731	-1
chr12:98268297-98268323	chr12:98522993-98523019	1
chr12:98268298-98268324	chr12:91952746-91952772	1
chr12:98268298-98268324	chr12:98730319-98730345	1
chr12:98268298-98268324	chr8:75865853-75865879	-1
chr12:98268298-98268324	chr12:98270010-98270036	150
chr12:98268298-98268324	chr1:69883553-69883579	-1
chr12:98268298-98268324	chr12:91529074-91529100	1
chr12:98268298-98268324	chr12:98226722-98226748	1
chr12:98268298-98268324	chr12:98503316-98503342	1
chr12:98268298-98268324	chr1:108104347-108104373	-1
chr12:98268298-98268324	chr12:87426096-87426122	1
chr12:98268298-98268324	chr12:113074583-113074609	1
chr12:98268298-98268324	chr12:98245203-98245229	150
chr12:98268298-98268324	chr5:84326047-84326073	-1
chr12:98268298-98268324	chr12:91296108-91296134	1
chr12:98268298-98268324	chr12:98259703-98259729	125
chr12:98268298-98268324	chr12:40458930-40458956	1
chr12:98268298-98268324	chr15:3316532-3316558	-1
chr12:98268298-98268324	chr1:108104299-108104325	-1
chr12:98268298-98268324	chr12:98262213-98262239	150
chr12:98268298-98268324	chr12:98764620-98764646	1
chr12:98268298-98268324	chr12:99878171-99878197	1
chr12:98268298-98268324	chr15:19298600-19298626	-1
chr12:98268298-98268324	chr12:98260992-98261018	125
chr12:98268298-98268324	chr6:97036326-97036352	-1
chr12:98268298-98268324	chr12:98260808-98260834	125
chr12:98268299-98268325	chr12:98270251-98270277	150
chr12:98268300-98268326	chr12:98265951-98265977	11
chr12:98268301-98268327	chr12:77358399-77358425	1
chr12:98268301-98268327	chrX:7162656-7162682	-1
chr12:98268301-98268327	chr4:135829572-135829598	-1
chr12:98268301-98268327	chr12:98265980-98266006	11
chr12:98268301-98268327	chr12:54844069-54844095	1
chr12:98268302-98268328	chr12:98252583-98252609	102
chr12:98268302-98268328	chr4:139297076-139297102	-1
chr12:98268303-98268329	chr12:76304291-76304317	1
chr12:98268304-98268330	chr12:112575788-112575814	1
chr12:98268304-98268330	chr12:98271003-98271029	150
chr12:98268305-98268331	chr7:143558620-143558646	-1
chr12:98268305-98268331	chr12:99283803-99283829	1
chr12:98268305-98268331	chr12:54227059-54227085	1
chr12:98268306-98268332	chr12:98503316-98503342	1
chr12:98268306-98268332	chr12:98657510-98657536	1
chr12:98268306-98268332	chr16:30551365-30551391	-1
chr12:98268306-98268332	chr12:69543029-69543055	1
chr12:98268307-98268333	chr12:91848650-91848676	1
chr12:98268307-98268333	chr12:98851111-98851137	1
chr12:98268308-98268334	chr12:98278436-98278462	3
chr12:98268308-98268334	chr12:91952696-91952722	1
chr12:98268309-98268335	chr12:98252377-98252403	102
chr12:98268310-98268336	chr6:134349807-134349833	-1
chr12:98268310-98268336	chr15:45442143-45442169	-1
chr12:98268310-98268336	chr12:101980306-101980332	1
chr12:98268310-98268336	chr12:44431936-44431962	1
chr12:98268311-98268337	chr12:98267263-98267289	11
chr12:98268311-98268337	chr12:98267274-98267300	11
chr12:98268311-98268337	chr9:15988497-15988523	-1
chr12:98268311-98268337	chr1:93431792-93431818	-1
chr12:98268311-98268337	chr12:98200879-98200905	1
chr12:98268311-98268337	chr12:96672587-96672613	1
chr12:98268312-98268338	chr12:98244960-98244986	150
chr12:98268312-98268338	chr12:98259547-98259573	125
chr12:98268312-98268338	chr12:98263742-98263768	150
chr12:98268312-98268338	chr12:98335390-98335416	1
chr12:98268312-98268338	chr12:114540162-114540188	1
chr12:98268312-98268338	chr12:102807388-102807414	1
chr12:98268314-98268340	chr12:98264439-98264465	150
chr12:98268314-98268340	chr12:98264474-98264500	150
chr12:98268314-98268340	chr12:98209942-98209968	1
chr12:98268315-98268341	chr12:91399590-91399616	1
chr12:98268315-98268341	chr12:11269347-11269373	1
chr12:98268315-98268341	chr13:103816798-103816824	-1
chr12:98268315-98268341	chrX:17793933-17793959	-1
chr12:98268315-98268341	chr12:32966326-32966352	1
chr12:98268315-98268341	chr12:98732843-98732869	1
chr12:98268315-98268341	chr12:98285611-98285637	2
chr12:98268315-98268341	chr12:103391750-103391776	1
chr12:98268316-98268342	chr12:107157463-107157489	1
chr12:98268316-98268342	chr12:98375323-98375349	1
chr12:98268317-98268343	chr12:98490304-98490330	1
chr12:98268317-98268343	chr12:98328573-98328599	3
chr12:98268317-98268343	chr12:108322526-108322552	1
chr12:98268317-98268343	chr12:98655753-98655779	1
chr12:98268317-98268343	chr12:98263060-98263086	150
chr12:98268318-98268344	chr12:98503316-98503342	1
chr12:98268318-98268344	chr12:100742048-100742074	1
chr12:98268318-98268344	chr12:70092988-70093014	1
chr12:98268318-98268344	chr12:44241357-44241383	1
chr12:98268318-98268344	chr12:98259263-98259289	53
chr12:98268318-98268344	chr12:98281849-98281875	14
chr12:98268318-98268344	chr12:100520526-100520552	1
chr12:98268319-98268345	chr12:98769580-98769606	1
chr12:98268319-98268345	chr12:111687805-111687831	1
chr12:98268319-98268345	chr2:31044476-31044502	-1
chr12:98268319-98268345	chr2:31044467-31044493	-1
chr12:98268319-98268345	chr12:98215855-98215881	14
chr12:98268319-98268345	chr1:143574382-143574408	-1
chr12:98268319-98268345	chr12:98264636-98264662	150
chr12:98268319-98268345	chr12:91529074-91529100	1
chr12:98268319-98268345	chr12:39929741-39929767	1
chr12:98268319-98268345	chr13:16485974-16486000	-1
chr12:98268319-98268345	chr14:89976043-89976069	-1
chr12:98268319-98268345	chr15:86107641-86107667	-1
chr12:98268320-98268346	chr2:164489682-164489708	-1
chr12:98268320-98268346	chr12:111687805-111687831	1
chr12:98268320-98268346	chr12:98266623-98266649	11
chr12:98268320-98268346	chr12:98227650-98227676	1
chr12:98268320-98268346	chr12:98208047-98208073	14
chr12:98268320-98268346	chr12:94431661-94431687	1
chr12:98268321-98268347	chr12:98338950-98338976	1
chr12:98268321-98268347	chr12:98277632-98277658	3
chr12:98268321-98268347	chr14:73524948-73524974	-1
chr12:98268321-98268347	chr12:98263993-98264019	150
chr12:98268322-98268348	chr12:98264152-98264178	150
chr12:98268323-98268349	chr12:98286485-98286511	2
chr12:98268323-98268349	chr12:98286475-98286501	2
chr12:98268323-98268349	chr2:38885847-38885873	-1
chr12:98268324-98268350	chr12:31451691-31451717	1
chr12:98268324-98268350	chr13:12944148-12944174	-1
chr12:98268324-98268350	chr12:21657270-21657296	1
chr12:98268324-98268350	chr12:102743404-102743430	1
chr12:98268324-98268350	chr12:99666095-99666121	1
chr12:98268324-98268350	chr12:21657283-21657309	1
chr12:98268324-98268350	chr13:12944184-12944210	-1
chr12:98268325-98268351	chrX:106037098-106037124	-1
chr12:98268325-98268351	chr12:112037614-112037640	1
chr12:98268325-98268351	chr12:95994264-95994290	1
chr12:98268325-98268351	chr12:95994227-95994253	1
chr12:98268325-98268351	chr12:77084794-77084820	1
chr12:98268326-98268352	chr2:164076942-164076968	-1
chr12:98268326-98268352	chr1:152156931-152156957	-1
chr12:98268327-98268353	chr12:108790831-108790857	1
chr12:98268327-98268353	chr12:56674525-56674551	1
chr12:98268327-98268353	chr12:98250048-98250074	11
chr12:98268327-98268353	chr12:116949360-116949386	1
chr12:98268327-98268353	chr12:11357772-11357798	1
chr12:98268327-98268353	chr12:108790866-108790892	1
chr12:98268327-98268353	chr12:97397830-97397856	1
chr12:98268328-98268354	chr12:98270932-98270958	150
chr12:98268328-98268354	chr14:55950566-55950592	-1
chr12:98268328-98268354	chr12:98275196-98275222	1
chr12:98268328-98268354	chr4:139297125-139297151	-1
chr12:98268328-98268354	chr12:98633266-98633292	1
chr12:98268328-98268354	chr11:29872451-29872477	-1
chr12:98268328-98268354	chr19:35172596-35172622	-1
chr12:98268328-98268354	chr12:72261811-72261837	1
chr12:98268329-98268355	chr12:110629759-110629785	1
chr12:98268329-98268355	chr12:99296571-99296597	1
chr12:98268329-98268355	chr5:111363506-111363532	-1
chr12:98268329-98268355	chr12:98263066-98263092	150
chr12:98268330-98268356	chr3:61382790-61382816	-1
chr12:98268330-98268356	chr12:98345041-98345067	6
chr12:98268330-98268356	chr12:98152760-98152786	1
chr12:98268330-98268356	chr12:12381110-12381136	1
chr12:98268330-98268356	chr12:98207815-98207841	14
chr12:98268330-98268356	chr12:98496595-98496621	1
chr12:98268330-98268356	chr12:98290427-98290453	1
chr12:98268331-98268357	chr12:111344006-111344032	1
chr12:98268331-98268357	chr2:168206597-168206623	-1
chr12:98268331-98268357	chr12:116282489-116282515	1
chr12:98268331-98268357	chr12:98250624-98250650	11
chr12:98268332-98268358	chr10:100496139-100496165	-1
chr12:98268332-98268358	chr7:103613648-103613674	-1
chr12:98268333-98268359	chr12:56058514-56058540	1
chr12:98268333-98268359	chr12:98252498-98252524	102
chr12:98268333-98268359	chr19:6943229-6943255	-1
chr12:98268333-98268359	chr14:81882705-81882731	-1
chr12:98268333-98268359	chr12:98264140-98264166	150
chr12:98268333-98268359	chr12:4835984-4836010	1
chr12:98268333-98268359	chr12:102727811-102727837	1
chr12:98268333-98268359	chr12:30848989-30849015	1
chr12:98268333-98268359	chr12:66436501-66436527	1
chr12:98268334-98268360	chr12:98281993-98282019	14
chr12:98268334-98268360	chr2:144804794-144804820	-1
chr12:98268334-98268360	chr12:98523030-98523056	1
chr12:98268334-98268360	chr12:94597896-94597922	1
chr12:98268334-98268360	chr12:98931594-98931620	1
chr12:98268335-98268361	chr12:78863365-78863391	1
chr12:98268335-98268361	chr15:19298600-19298626	-1
chr12:98268335-98268361	chr11:29905694-29905720	-1
chr12:98268335-98268361	chr12:91296108-91296134	1
chr12:98268335-98268361	chr12:78863327-78863353	1
chr12:98268336-98268362	chr12:100421209-100421235	1
chr12:98268336-98268362	chr12:98261101-98261127	125
chr12:98268336-98268362	chr12:8855522-8855548	1
chr12:98268336-98268362	chr12:98306816-98306842	1
chr12:98268336-98268362	chr12:102459290-102459316	1
chr12:98268337-98268363	chr12:98215205-98215231	1
chr12:98268337-98268363	chr7:62131329-62131355	-1
chr12:98268337-98268363	chr12:98269495-98269521	150
chr12:98268337-98268363	chr5:146852105-146852131	-1
chr12:98268337-98268363	chr12:98649000-98649026	1
chr12:98268337-98268363	chr12:61265015-61265041	1
chr12:98268337-98268363	chr12:98270122-98270148	150
chr12:98268337-98268363	chr17:84780863-84780889	-1
chr12:98268337-98268363	chrX:74066236-74066262	-1
chr12:98268337-98268363	chr12:98275324-98275350	1
chr12:98268338-98268364	chr15:36701657-36701683	-1
chr12:98268338-98268364	chr12:98278464-98278490	3
chr12:98268338-98268364	chr12:98265983-98266009	11
chr12:98268338-98268364	chr12:98270495-98270521	150
chr12:98268339-98268365	chr12:103035821-103035847	1
chr12:98268339-98268365	chr3:96407722-96407748	-1
chr12:98268339-98268365	chr12:98262803-98262829	150
chr12:98268339-98268365	chr12:98732843-98732869	1
chr12:98268339-98268365	chr18:88962797-88962823	-1
chr12:98268339-98268365	chr12:98252620-98252646	102
chr12:98268339-98268365	chr11:55004153-55004179	-1
chr12:98268339-98268365	chr12:98270118-98270144	150
chr12:98268339-98268365	chr4:139297113-139297139	-1
chr12:98268339-98268365	chr11:55004190-55004216	-1
chr12:98268340-98268366	chr1:23947816-23947842	-1
chr12:98268340-98268366	chr12:98270862-98270888	150
chr12:98268340-98268366	chr12:98662429-98662455	1
chr12:98268340-98268366	chr16:50265274-50265300	-1
chr12:98268340-98268366	chr12:98241481-98241507	1
chr12:98268340-98268366	chr12:102676829-102676855	1
chr12:98268340-98268366	chr12:91809949-91809975	1
chr12:98268340-98268366	chr12:76304329-76304355	1
chr12:98268341-98268367	chr12:98236796-98236822	6
chr12:98268341-98268367	chr12:98216894-98216920	14
chr12:98268341-98268367	chr12:98277621-98277647	3
chr12:98268341-98268367	chr12:98275654-98275680	1
chr12:98268341-98268367	chr12:91933529-91933555	1
chr12:98268341-98268367	chr12:54227059-54227085	1
chr12:98268342-98268368	chr2:27974342-27974368	-1
chr12:98268342-98268368	chr12:99283803-99283829	1
chr12:98268342-98268368	chr12:98207728-98207754	14
chr12:98268342-98268368	chr5:149752514-149752540	-1
chr12:98268342-98268368	chr12:98262101-98262127	150
chr12:98268342-98268368	chr2:17138170-17138196	-1
chr12:98268343-98268369	chr12:98267193-98267219	11
chr12:98268343-98268369	chr11:58040030-58040056	-1
chr12:98268344-98268370	chr12:96617120-96617146	1
chr12:98268344-98268370	chr12:98972017-98972043	1
chr12:98268344-98268370	chr12:98222938-98222964	6
chr12:98268344-98268370	chr5:137737663-137737689	-1
chr12:98268344-98268370	chr12:66436489-66436515	1
chr12:98268344-98268370	chr9:117504153-117504179	-1
chr12:98268345-98268371	chr12:91952733-91952759	1
chr12:98268345-98268371	chr14:73115554-73115580	-1
chr12:98268345-98268371	chr12:101421391-101421417	1
chr12:98268345-98268371	chr12:98215901-98215927	14
chr12:98268345-98268371	chr12:46476485-46476511	1
chr12:98268345-98268371	chrX:169428077-169428103	-1
chr12:98268345-98268371	chr1:18724754-18724780	-1
chr12:98268346-98268372	chr12:69089363-69089389	1
chr12:98268346-98268372	chr12:98447467-98447493	1
chr12:98268346-98268372	chr12:69089369-69089395	1
chr12:98268346-98268372	chr12:98252377-98252403	102
chr12:98268346-98268372	chr12:98583341-98583367	1
chr12:98268346-98268372	chr12:98447504-98447530	1
chr12:98268346-98268372	chr12:98447392-98447418	1
chr12:98268346-98268372	chr10:62736598-62736624	-1
chr12:98268347-98268373	chr6:39591046-39591072	-1
chr12:98268347-98268373	chr12:98270504-98270530	150
chr12:98268347-98268373	chr12:44431936-44431962	1
chr12:98268348-98268374	chr13:55422401-55422427	-1
chr12:98268348-98268374	chr19:32256157-32256183	-1
chr12:98268348-98268374	chr9:15988535-15988561	-1
chr12:98268348-98268374	chr12:97599588-97599614	1
chr12:98268348-98268374	chr19:32256158-32256184	-1
chr12:98268348-98268374	chr18:30821505-30821531	-1
chr12:98268348-98268374	chr12:98644329-98644355	1
chr12:98268349-98268375	chr12:99593009-99593035	1
chr12:98268349-98268375	chr12:99593020-99593046	1
chr12:98268349-98268375	chr12:98259547-98259573	125
chr12:98268349-98268375	chr12:98649000-98649026	1
chr12:98268349-98268375	chr12:98263742-98263768	150
chr12:98268349-98268375	chr12:46847608-46847634	1
chr12:98268349-98268375	chr6:71942550-71942576	-1
chr12:98268349-98268375	chr12:91591648-91591674	1
chr12:98268349-98268375	chr2:38885871-38885897	-1
chr12:98268349-98268375	chr12:82141848-82141874	1
chr12:98268349-98268375	chr12:114540162-114540188	1
chr12:98268349-98268375	chr4:48122629-48122655	-1
chr12:98268349-98268375	chr12:98523976-98524002	1
chr12:98268350-98268376	chr1:179223942-179223968	-1
chr12:98268350-98268376	chr12:98262721-98262747	150
chr12:98268350-98268376	chr6:113883636-113883662	-1
chr12:98268350-98268376	chr12:98732843-98732869	1
chr12:98268350-98268376	chr4:120917147-120917173	-1
chr12:98268350-98268376	chr12:98285611-98285637	2
chr12:98268350-98268376	chrX:17793969-17793995	-1
chr12:98268350-98268376	chr12:102200088-102200114	1
chr12:98268351-98268377	chr12:98241481-98241507	1
chr12:98268351-98268377	chr11:55541845-55541871	-1
chr12:98268351-98268377	chr12:98266719-98266745	11
chr12:98268352-98268378	chr12:98275084-98275110	1
chr12:98268352-98268378	chr12:91349292-91349318	1
chr12:98268352-98268378	chr12:46187626-46187652	1
chr12:98268352-98268378	chr13:103816835-103816861	-1
chr12:98268352-98268378	chr3:126375366-126375392	-1
chr12:98268352-98268378	chr12:103391750-103391776	1
chr12:98268352-98268378	chr19:49537266-49537292	-1
chr12:98268353-98268379	chr12:98270141-98270167	150
chr12:98268353-98268379	chr7:143558645-143558671	-1
chr12:98268353-98268379	chr12:98453735-98453761	1
chr12:98268353-98268379	chr16:9634463-9634489	-1
chr12:98268353-98268379	chr12:98250719-98250745	11
chr12:98268353-98268379	chr12:98159955-98159981	1
chr12:98268353-98268379	chr12:96370772-96370798	1
chr12:98268353-98268379	chr12:9227431-9227457	1
chr12:98268354-98268380	chr12:98453735-98453761	1
chr12:98268354-98268380	chr3:123489363-123489389	-1
chr12:98268354-98268380	chr13:102789890-102789916	-1
chr12:98268354-98268380	chr12:98327024-98327050	1
chr12:98268355-98268381	chr1:128232315-128232341	-1
chr12:98268355-98268381	chr12:98263811-98263837	150
chr12:98268355-98268381	chr3:123489363-123489389	-1
chr12:98268355-98268381	chr12:27626826-27626852	1
chr12:98268355-98268381	chr2:27974342-27974368	-1
chr12:98268355-98268381	chr12:99579353-99579379	1
chr12:98268355-98268381	chr12:98231109-98231135	1
chr12:98268355-98268381	chr12:74092266-74092292	1
chr12:98268355-98268381	chr12:119368922-119368948	1
chr12:98268355-98268381	chr12:108322527-108322553	1
chr12:98268355-98268381	chr12:98215702-98215728	14
chr12:98268355-98268381	chr12:98490341-98490367	1
chr12:98268356-98268382	chr12:100742048-100742074	1
chr12:98268356-98268382	chr12:44241357-44241383	1
chr12:98268356-98268382	chr19:11306104-11306130	-1
chr12:98268356-98268382	chr9:7680719-7680745	-1
chr12:98268356-98268382	chr12:112861092-112861118	1
chr12:98268356-98268382	chr12:98215889-98215915	14
chr12:98268356-98268382	chr4:101724946-101724972	-1
chr12:98268356-98268382	chr13:16486011-16486037	-1
chr12:98268356-98268382	chr12:98252693-98252719	102
chr12:98268356-98268382	chr12:98258410-98258436	53
chr12:98268356-98268382	chr12:100520526-100520552	1
chr12:98268356-98268382	chr12:91529074-91529100	1
chr12:98268356-98268382	chr12:98264672-98264698	150
chr12:98268356-98268382	chr12:86164867-86164893	1
chr12:98268356-98268382	chr12:98271032-98271058	150
chr12:98268356-98268382	chr12:98263164-98263190	150
chr12:98268356-98268382	chr12:119368922-119368948	1
chr12:98268357-98268383	chr1:55020866-55020892	-1
chr12:98268358-98268384	chr12:98262376-98262402	150
chr12:98268359-98268385	chr12:98208052-98208078	14
chr12:98268359-98268385	chr12:98247125-98247151	1
chr12:98268359-98268385	chr13:55422401-55422427	-1
chr12:98268359-98268385	chr12:99907173-99907199	1
chr12:98268359-98268385	chr4:149993955-149993981	-1
chr12:98268359-98268385	chr12:32352564-32352590	1
chr12:98268359-98268385	chr12:98196426-98196452	1
chr12:98268359-98268385	chr12:3764387-3764413	1
chr12:98268359-98268385	chr12:98347283-98347309	1
chr12:98268359-98268385	chr12:98215805-98215831	14
chr12:98268359-98268385	chr12:98271070-98271096	150
chr12:98268359-98268385	chr2:168206646-168206672	-1
chr12:98268359-98268385	chr15:98870173-98870199	-1
chr12:98268359-98268385	chr12:98208049-98208075	14
chr12:98268359-98268385	chr12:98277641-98277667	3
chr12:98268359-98268385	chr12:98261159-98261185	125
chr12:98268359-98268385	chr12:98208050-98208076	14
chr12:98268359-98268385	chr1:3873656-3873682	-1
chr12:98268360-98268386	chr19:32256146-32256172	-1
chr12:98268360-98268386	chr12:28808752-28808778	1
chr12:98268360-98268386	chr12:98269547-98269573	150
chr12:98268360-98268386	chr2:38885858-38885884	-1
chr12:98268360-98268386	chr12:98326871-98326897	1
chr12:98268360-98268386	chr12:92249949-92249975	1
chr12:98268362-98268388	chr12:98254867-98254893	3
chr12:98268362-98268388	chr15:97372686-97372712	-1
chr12:98268362-98268388	chr12:98262721-98262747	150
chr12:98268363-98268389	chr12:98254532-98254558	3
chr12:98268363-98268389	chr11:103211280-103211306	-1
chr12:98268363-98268389	chr12:32966353-32966379	1
chr12:98268363-98268389	chr12:102742733-102742759	1
chr12:98268363-98268389	chr12:98732843-98732869	1
chr12:98268363-98268389	chr12:99627539-99627565	1
chr12:98268363-98268389	chr12:77084794-77084820	1
chr12:98268363-98268389	chr12:98247085-98247111	1
chr12:98268363-98268389	chr12:98260964-98260990	125
chr12:98268364-98268390	chr12:92456934-92456960	1
chr12:98268364-98268390	chr12:98366137-98366163	1
chr12:98268364-98268390	chr12:92048724-92048750	1
chr12:98268364-98268390	chr12:98271049-98271075	150
chr12:98268364-98268390	chr12:98250086-98250112	11
chr12:98268364-98268390	chr13:103816795-103816821	-1
chr12:98268364-98268390	chr3:126347623-126347649	-1
chr12:98268364-98268390	chr12:56674525-56674551	1
chr12:98268364-98268390	chr14:40716125-40716151	-1
chr12:98268364-98268390	chr16:9634463-9634489	-1
chr12:98268364-98268390	chr12:98285718-98285744	2
chr12:98268364-98268390	chr12:101027637-101027663	1
chr12:98268364-98268390	chr12:98264696-98264722	150
chr12:98268364-98268390	chr12:100602692-100602718	1
chr12:98268364-98268390	chr5:81440515-81440541	-1
chr12:98268364-98268390	chrX:74066236-74066262	-1
chr12:98268365-98268391	chr9:20464052-20464078	-1
chr12:98268365-98268391	chr12:98270141-98270167	150
chr12:98268365-98268391	chr4:88164208-88164234	-1
chr12:98268365-98268391	chr12:98270860-98270886	150
chr12:98268365-98268391	chr12:98224777-98224803	1
chr12:98268365-98268391	chr14:55950566-55950592	-1
chr12:98268365-98268391	chr4:88164193-88164219	-1
chr12:98268365-98268391	chr19:11958258-11958284	-1
chr12:98268365-98268391	chr12:98227823-98227849	1
chr12:98268365-98268391	chr12:76313836-76313862	1
chr12:98268365-98268391	chr12:72261850-72261876	1
chr12:98268365-98268391	chr12:78920963-78920989	1
chr12:98268365-98268391	chr12:78920996-78921022	1
chr12:98268365-98268391	chr5:81440515-81440541	-1
chr12:98268366-98268392	chr1:23947816-23947842	-1
chr12:98268366-98268392	chr12:110629759-110629785	1
chr12:98268366-98268392	chr12:94996797-94996823	1
chr12:98268366-98268392	chr12:98259339-98259365	53
chr12:98268366-98268392	chr12:98231109-98231135	1
chr12:98268366-98268392	chr12:98263066-98263092	150
chr12:98268366-98268392	chr5:111363506-111363532	-1
chr12:98268367-98268393	chr3:61382790-61382816	-1
chr12:98268367-98268393	chr12:45592169-45592195	1
chr12:98268367-98268393	chr12:98290427-98290453	1
chr12:98268367-98268393	chr3:93856021-93856047	-1
chr12:98268367-98268393	chr12:98496600-98496626	1
chr12:98268367-98268393	chr12:98390419-98390445	1
chr12:98268367-98268393	chr12:98279395-98279421	1
chr12:98268367-98268393	chr4:152077170-152077196	-1
chr12:98268368-98268394	chr12:111344006-111344032	1
chr12:98268368-98268394	chr2:168206634-168206660	-1
chr12:98268368-98268394	chr13:16485999-16486025	-1
chr12:98268369-98268395	chr12:91152505-91152531	1
chr12:98268369-98268395	chr7:103613648-103613674	-1
chr12:98268369-98268395	chr12:98266914-98266940	11
chr12:98268370-98268396	chr12:98422296-98422322	1
chr12:98268370-98268396	chr12:98259556-98259582	125
chr12:98268370-98268396	chr7:55075215-55075241	-1
chr12:98268370-98268396	chr4:149993955-149993981	-1
chr12:98268370-98268396	chr12:91992782-91992808	1
chr12:98268370-98268396	chr2:23134646-23134672	-1
chr12:98268370-98268396	chr12:102727811-102727837	1
chr12:98268370-98268396	chr12:98222451-98222477	6
chr12:98268370-98268396	chr12:56058550-56058576	1
chr12:98268370-98268396	chr16:93144235-93144261	-1
chr12:98268370-98268396	chr16:93144241-93144267	-1
chr12:98268370-98268396	chr12:102958665-102958691	1
chr12:98268370-98268396	chr12:91659537-91659563	1
chr12:98268370-98268396	chr12:30848989-30849015	1
chr12:98268371-98268397	chr4:116193760-116193786	-1
chr12:98268371-98268397	chr12:102380361-102380387	1
chr12:98268371-98268397	chr12:16917727-16917753	1
chr12:98268371-98268397	chr12:98281993-98282019	14
chr12:98268371-98268397	chr12:66210340-66210366	1
chr12:98268371-98268397	chr12:49718203-49718229	1
chr12:98268372-98268398	chr12:98247867-98247893	1
chr12:98268372-98268398	chr12:98254855-98254881	3
chr12:98268372-98268398	chr5:127052939-127052965	-1
chr12:98268372-98268398	chr12:102765194-102765220	1
chr12:98268372-98268398	chr12:46141613-46141639	1
chr12:98268374-98268400	chr15:51285056-51285082	-1
chr12:98268374-98268400	chr12:28578288-28578314	1
chr12:98268374-98268400	chr12:98275360-98275386	1
chr12:98268374-98268400	chr12:72795206-72795232	1
[truncated: 17,805 more rows]

## Sheet: 24h
Bait Region	Interacting Region	Score
[truncated: 24,360 more rows]
