# Supplementary material for: Multiplexed capture of spatial configuration and temporal dynamics of locus-specific 3D chromatin by biotinylated dCas9
Source: Genome Biol. 2020 Mar 5;21:59. doi: 10.1186/s13059-020-01973-w (PMC7059722; doi:10.1186/s13059-020-01973-w)
Supplement: Supplementary file 8 — Additional file 8:Table S7. List of candidate enhancers interacting with captured promoters in G1ER cells. The chromosome coordinates of the candidate enhancers interacting with the captured promoters are shown. [file 13059_2020_1973_MOESM8_ESM.xlsx]

## Sheet: Promoter_Enhancer
Captured Promoters	Chromosome	Start	End
Abcb10	chr8	123977642	123985088
	chr8	123988626	123992419
	chr8	123947969	123950879
	chr8	123901247	123903932
	chr8	124018883	124022845
	chr8	123857846	123860426
Alas2	chrX	150586985	150589606
	chrX	150549539	150552299
	chrX	150594436	150595489
	chrX	150477384	150479141
	chrX	150458512	150460170
Atp1b2	chr11	69602729	69607222
	chr11	69598822	69601921
	chr11	69755192	69761610
	chr11	69613073	69614698
	chr11	69660480	69665254
	chr11	69631424	69635948
	chr11	69520448	69523016
	chr11	69667424	69674090
	chr11	69801926	69804496
Bach1	chr16	87697721	87701354
	chr16	87713036	87714213
Btg2	chr1	134077191	134079978
	chr1	133907346	133909837
	chr1	134091930	134094474
	chr1	133949188	133955247
	chr1	134097869	134100363
	chr1	133894187	133898470
	chr1	133885368	133889888
Btn1a1	chr13	23464709	23466312
	chr13	23298318	23300299
	chr13	23436827	23438905
	chr13	23458136	23460469
	chr13	23422581	23426994
	chr13	23429770	23436873
	chr13	23516112	23520015
	chr13	23505042	23506707
	chr13	23448186	23451206
	chr13	23444109	23447317
	chr13	23529352	23537170
	chr13	23400378	23403068
	chr13	23619487	23624075
	chr13	23569799	23577979
	chr13	23560062	23564984
	chr13	23453094	23454632
	chr13	23541807	23546920
Cldn13	chr5	134911325	134917512
	chr5	134931287	134933586
	chr5	135077539	135078583
	chr5	135007698	135013704
	chr5	134971970	134979592
	chr5	134982995	134990184
	chr5	135062895	135065581
	chr5	134965232	134967475
Dhrs11	chr11	84827803	84830806
	chr11	84877735	84881506
	chr11	84817650	84820846
	chr11	84914956	84917441
	chr11	84697234	84704033
	chr11	84682073	84684300
Dmtn	chr14	70626041	70627365
	chr14	70598294	70600831
	chr14	70544919	70547199
	chr14	70773775	70778699
	chr14	70576621	70579158
	chr14	70798385	70799555
	chr14	70765263	70768216
Fam214b	chr4	43029540	43032597
	chr4	43035383	43041206
	chr4	43043839	43047829
	chr4	43024012	43026716
	chr4	43009300	43011545
	chr4	42876918	42881267
	chr4	42996960	43002170
Hbb-bs	chr7	103825869	103828477
	chr7	103857991	103863832
	chr7	103869124	103873446
Hebp1	chr6	135166377	135169061
	chr6	135195230	135200950
	chr6	135005782	135007280
	chr6	134982643	134985409
	chr6	135010290	135013074
	chr6	135210678	135212233
Il9r	chr11	32194561	32201501
	chr11	32242793	32248871
	chr11	32225859	32227809
	chr11	32294921	32297895
	chr11	32255868	32257578
	chr11	32263770	32271228
	chr11	32204271	32206386
	chr11	32280722	32288370
Lpin2	chr17	71181868	71189547
	chr17	71087120	71090611
	chr17	70989397	70992133
	chr17	71000626	71004651
	chr17	71232496	71240685
	chr17	71123533	71125128
	chr17	71263909	71265732
	chr17	71223240	71226079
Mafk	chr5	139801616	139807555
	chr5	139790527	139796853
	chr5	139816889	139819598
	chr5	139774462	139776595
	chr5	139825207	139827898
	chr5	139811314	139813831
	chr5	139701683	139703488
	chr5	139693127	139696631
Mthfr	chr4	148036944	148043123
	chr4	148043749	148048621
	chr4	147940106	147944022
	chr4	147847291	147850033
	chr4	148086642	148088898
	chr4	148139460	148141694
	chr4	147903558	147905745
	chr4	148149825	148152952
	chr4	148158265	148160360
Pcx	chr19	4624266	4627101
	chr19	4557656	4561032
	chr19	4510188	4511540
	chr19	4329578	4334774
	chr19	4394466	4399136
Plekho2	chr9	65574434	65581438
	chr9	65539107	65544142
	chr9	65552656	65557325
	chr9	65527683	65530237
	chr9	65533587	65537175
	chr9	65585376	65589075
	chr9	65460402	65462121
	chr9	65434827	65437211
	chr9	65675466	65677542
	chr9	65692028	65694069
Slc38a5	chrX	8251500	8253758
	chrX	8142682	8148060
	chrX	8191851	8194128
	chrX	8205730	8208009
	chrX	8174587	8177221
	chrX	8101353	8104186
	chrX	8089208	8092109
	chrX	8072935	8075689
Spns2	chr11	72481059	72483602
	chr11	72487922	72490187
	chr11	72440060	72443603
	chr11	72464691	72472242
	chr11	72473212	72477401
	chr11	72457667	72459638
	chr11	72606270	72609349
Tmem184a	chr5	139825207	139827898
	chr5	139811314	139813831
	chr5	139790527	139796853
	chr5	139801616	139807555
	chr5	139816889	139819598
Tst	chr15	78405396	78408679
	chr15	78256867	78259183
	chr15	78447676	78451739
	chr15	78411326	78414544
	chr15	78422040	78422995
Clec10a	chr11	70165088	70167719
	chr11	70219644	70223153
	chr11	70236197	70241154
Cpa3	chr3	20221972	20224608
	chr3	20293123	20295680
	chr3	20196842	20200583
	chr3	20227613	20229678
Cyp11a1	chr9	57830284	57832685
	chr9	57909514	57912527
	chr9	58014157	58016623
Etv5	chr16	22261661	22267548
	chr16	22516653	22518702
	chr16	22438026	22439959
	chr16	22439704	22441293
Fgf3	chr7	144838406	144840153
	chr7	144811041	144813160
	chr7	144914369	144916474
	chr7	144893386	144899782
	chr7	144730292	144732858
Gata2	chr6	88115185	88118450
	chr6	88225344	88226744
	chr6	88074162	88076634
	chr6	88083514	88086971
	chr6	88042405	88046367
	chr6	88123425	88124594
	chr6	88372773	88375902
Gpr65	chr12	98267268	98273284
	chr12	98254723	98263629
	chr12	98215143	98216714
	chr12	98244941	98248549
Gzmb	chr14	56278016	56279131
	chr14	56264645	56267527
Il1rl1	chr1	40426041	40434556
	chr1	40416189	40419214
	chr1	40357813	40362413
Kit	chr5	75376209	75381951
	chr5	75500467	75505679
	chr5	75632035	75634774
	chr5	75479299	75481162
	chr5	75450428	75452365
	chr5	75760817	75763614
	chr5	75534853	75536916
	chr5	75537087	75540088
	chr5	75646071	75649484
	chr5	75743879	75745741
Klf10	chr15	38297132	38304018
	chr15	38467630	38472291
	chr15	38383973	38385969
	chr15	38452403	38453705
	chr15	38405816	38407104
Ms4a2	chr19	11621709	11625982
	chr19	11611168	11615672
	chr19	11760324	11762356
	chr19	11633875	11636296
	chr19	11769397	11771804
	chr19	11724021	11727951
	chr19	11483747	11487654
	chr19	11690643	11691652
Rgs1	chr1	144306155	144311312
	chr1	144247664	144250252
	chr1	144183433	144187430
	chr1	144282507	144284629
	chr1	144174636	144180413
	chr1	144316896	144320210
Rgs13	chr1	144174636	144180413
	chr1	144199804	144200861
	chr1	144113076	144114453
	chr1	144316896	144320210
	chr1	144306155	144311312
	chr1	144183433	144187430
	chr1	144282507	144284629
	chr1	144247664	144250252
Sept9	chr11	117075542	117083217
	chr11	117241823	117244601
	chr11	117322769	117328463
	chr11	117248989	117251112
	chr11	117348166	117351471
	chr11	117329580	117336991
	chr11	117307121	117310673
	chr11	117317307	117322134
	chr11	117140629	117142729
Srgn	chr10	62566560	62571513
	chr10	62484721	62488033
	chr10	62337696	62345085
	chr10	62520740	62522770
	chr10	62542790	62544766
	chr10	62502290	62505148
	chr10	62447952	62452407
Susd1	chr4	59436719	59442398
	chr4	59448938	59454495
	chr4	59545012	59551343
	chr4	59505016	59511326
	chr4	59567239	59570706
	chr4	59322789	59325873
	chr4	59339736	59341188
	chr4	59579864	59582845
	chr4	59242852	59249150
	chr4	59624879	59627947
Tespa1	chr10	130321177	130325970
	chr10	130335108	130339229
Tmem44	chr16	30465500	30466675
	chr16	30564320	30567231
	chr16	30585755	30589062
	chr16	30384375	30391609
	chr16	30395970	30398302
	chr16	30451956	30459321
